# Supplementary material for: Proteomic response of A549 lung cancer cell line to protein-polysaccharide complex Venetin-1 isolated from earthworm coelomic fluid
Source: Front Mol Biosci. 2023 Jun 8;10:1128320. doi: 10.3389/fmolb.2023.1128320 (PMC10292018; doi:10.3389/fmolb.2023.1128320)
Supplement: Supplementary file 1 [file Table2.XLSX]

## Sheet: A549_up
Supplementary Table ST2 Functional analysis for up regulated proteins in A549 cell line
# background genes	# genes	category	chart color	description	FDR value	genes	network.SUID	nodes.SUID	p-value	PMID	term name	transferred FDR value	year
2645	56	TISSUES		Digestive gland	1.7E-34	HSD17B10|UQCRC1|ACO2|HSPE1|HBA2|ATP5B|VDAC1|HIBADH|ESYT1|RPS11|PDIA4|ATP5O|EIF4A1|HSPA9|HSP90B1|PDIA3|UGT1A6|CYCS|TUFM|HSPA5|HNRNPM|MDH2|CS|AK2|PSMD12|STOML2|ATP5C1|MT-CO2|PHGDH|COX7A2|VDAC2|TXN|IARS|HSPA1B|NOP56|HSPD1|ANXA4|AK4|RPL14|ATP5A1|DDX3X|PDIA6|EIF4B|TKT|RPL6|RPL32|PARK7|PPIA|SSBP1|H2AFY|EIF4G2|PHB2|HNRNPC|ETFA|PHB|HYOU1	124	399|312|354|378|468|357|381|429|315|435|402|492|477|393|417|432|306|465|489|411|348|342|372|375|318|324|471|330|456|495|405|360|480|321|441|504|333|450|387|363|459|384|339|444|396|447|423|414|408|390|474|420|351|438|366|345	9.36E-38		BTO:0000345	3.3769551078621722	0
1882	51	TISSUES		Liver	1.7E-34	HSD17B10|UQCRC1|ACO2|HSPE1|HBA2|ATP5B|VDAC1|HIBADH|RPS11|PDIA4|ATP5O|EIF4A1|HSPA9|HSP90B1|PDIA3|UGT1A6|CYCS|TUFM|HSPA5|HNRNPM|MDH2|CS|AK2|STOML2|ATP5C1|MT-CO2|PHGDH|COX7A2|VDAC2|TXN|IARS|HSPA1B|NOP56|HSPD1|ANXA4|AK4|ATP5A1|DDX3X|PDIA6|EIF4B|TKT|RPL6|PARK7|PPIA|SSBP1|EIF4G2|PHB2|HNRNPC|ETFA|PHB|HYOU1	124	399|312|354|378|468|357|381|429|435|402|492|477|393|417|432|306|465|489|411|348|342|372|375|324|471|330|456|495|405|360|480|321|441|504|333|450|363|459|384|339|444|396|423|414|408|474|420|351|438|366|345	5.72E-38		BTO:0000759	3.3769551078621722	0
3341	57	UniProt Keywords		Acetylation	9.39E-31	HSD17B10|UQCRC1|ACO2|HSPE1|HBA2|ATP5B|VDAC1|HIBADH|ESYT1|RPS11|PDIA4|ATP5O|EIF4A1|HSPA9|HSP90B1|PDIA3|CYCS|CPNE1|TUFM|HSPA5|HNRNPM|MDH2|CS|AK2|PSMD12|STOML2|ATP5C1|PHGDH|USMG5|COX7A2|PMPCA|VDAC2|TXN|IARS|HSPA1B|NOP56|HSPD1|ANXA4|AK4|RPL14|ATP5A1|DDX3X|EIF4B|TKT|RPL6|PARK7|PPIA|SSBP1|OCIAD2|H2AFY|VDAC3|EIF4G2|PHB2|HNRNPC|ETFA|PHB|HYOU1	124	399|312|354|378|468|357|381|429|315|435|402|492|477|393|417|432|465|498|489|411|348|342|372|375|318|324|471|456|309|495|426|405|360|480|321|441|504|333|450|387|363|459|339|444|396|423|414|408|453|390|327|474|420|351|438|366|345	1.02E-33		KW-0007	3.002733440773389	0
5020	59	TISSUES		Viscus	1.11E-23	HSD17B10|UQCRC1|ACO2|HSPE1|HBA2|ATP5B|VDAC1|HIBADH|ESYT1|RPS11|PDIA4|ATP5O|EIF4A1|HSPA9|HSP90B1|PDIA3|UGT1A6|CYCS|TUFM|HSPA5|HNRNPM|MDH2|CS|PTGES2|AK2|STOML2|ATP5C1|MT-CO2|PHGDH|COX7A2|PMPCA|VDAC2|TXN|IARS|HSPA1B|NOP56|HSPD1|ANXA4|AK4|RPL14|ATP5A1|DDX3X|CDC42|PDIA6|EIF4B|TKT|RPL6|RPL32|PARK7|PPIA|SSBP1|OCIAD2|H2AFY|EIF4G2|PHB2|HNRNPC|ETFA|PHB|HYOU1	124	399|312|354|378|468|357|381|429|315|435|402|492|477|393|417|432|306|465|489|411|348|342|372|483|375|324|471|330|456|495|426|405|360|480|321|441|504|333|450|387|363|459|369|384|339|444|396|447|423|414|408|453|390|474|420|351|438|366|345	1.12E-26		BTO:0001491	2.2954677021213343	0
1149	34	COMPARTMENTS		Mitochondrion	1.21E-20	HSD17B10|UQCRC1|ACO2|HSPE1|ATP5B|VDAC1|HIBADH|AFG3L2|ATP5O|HSPA9|CYCS|TUFM|HSPA5|MDH2|CS|PTGES2|AK2|STOML2|ATP5C1|MT-CO2|USMG5|COX7A2|PMPCA|VDAC2|HSPA1B|HSPD1|AK4|ATP5A1|PARK7|SSBP1|VDAC3|PHB2|ETFA|PHB	124	399|312|354|378|357|381|429|336|492|393|465|489|411|342|372|483|375|324|471|330|309|495|426|405|321|504|450|363|423|408|327|420|438|366	4.34E-24		GOCC:0005739	1.9917214629683548	0
1098	33	TISSUES		Blood cancer cell	1.26E-20	HSPE1|ATP5B|VDAC1|ESYT1|RPS11|EIF4A1|HSPA9|HSP90B1|PDIA3|CYCS|HNRNPM|MDH2|STOML2|PHGDH|VDAC2|IARS|NOP56|HSPD1|RPL14|ATP5A1|DDX3X|PDIA6|EIF4B|TKT|RPL32|PPIA|SSBP1|H2AFY|VDAC3|EIF4G2|PHB2|HNRNPC|PHB	124	378|357|381|315|435|477|393|417|432|465|348|342|324|456|405|480|441|504|387|363|459|384|339|444|447|414|408|390|327|474|420|351|366	1.7E-23		BTO:0000580	1.9899629454882437	0
145	18	TISSUES		Brain cell line	5.27E-20	ACO2|VDAC1|HSPA9|PDIA3|HSPA5|PHGDH|VDAC2|TXN|HSPA1B|HSPD1|ATP5A1|CDC42|PARK7|PPIA|HNRNPC|ETFA|PHB|HYOU1	124	354|381|393|432|411|456|405|360|321|504|363|369|423|414|351|438|366|345	8.87E-23		BTO:0000255	1.9278189384787452	0
6036	59	TISSUES		Endocrine gland	1.57E-19	HSD17B10|UQCRC1|ACO2|HSPE1|HBA2|ATP5B|VDAC1|HIBADH|ESYT1|RPS11|PDIA4|ATP5O|EIF4A1|HSPA9|HSP90B1|PDIA3|UGT1A6|CYCS|TUFM|HSPA5|HNRNPM|MDH2|CS|PTGES2|AK2|PSMD12|STOML2|ATP5C1|MT-CO2|PHGDH|USMG5|COX7A2|PMPCA|VDAC2|TXN|IARS|HSPA1B|NOP56|HSPD1|ANXA4|AK4|RPL14|ATP5A1|DDX3X|PDIA6|EIF4B|TKT|RPL6|RPL32|PARK7|PPIA|SSBP1|H2AFY|EIF4G2|PHB2|HNRNPC|ETFA|PHB|HYOU1	124	399|312|354|378|468|357|381|429|315|435|402|492|477|393|417|432|306|465|489|411|348|342|372|483|375|318|324|471|330|456|309|495|426|405|360|480|321|441|504|333|450|387|363|459|384|339|444|396|447|423|414|408|390|474|420|351|438|366|345	3.18E-22		BTO:0001488	1.8804100347590764	0
6602	60	TISSUES		Gland	1.27E-18	HSD17B10|UQCRC1|ACO2|HSPE1|HBA2|ATP5B|VDAC1|HIBADH|ESYT1|RPS11|PDIA4|ATP5O|EIF4A1|HSPA9|HSP90B1|PDIA3|UGT1A6|CYCS|TUFM|HSPA5|HNRNPM|MDH2|CS|PTGES2|AK2|PSMD12|STOML2|ATP5C1|MT-CO2|PHGDH|USMG5|COX7A2|PMPCA|VDAC2|TXN|IARS|HSPA1B|NOP56|HSPD1|ANXA4|AK4|RPL14|ATP5A1|DDX3X|PDIA6|EIF4B|TKT|RPL6|RPL32|PARK7|PPIA|SSBP1|OCIAD2|H2AFY|EIF4G2|PHB2|HNRNPC|ETFA|PHB|HYOU1	124	399|312|354|378|468|357|381|429|315|435|402|492|477|393|417|432|306|465|489|411|348|342|372|483|375|318|324|471|330|456|309|495|426|405|360|480|321|441|504|333|450|387|363|459|384|339|444|396|447|423|414|408|453|390|474|420|351|438|366|345	2.98E-21		BTO:0000522	1.7896196279044045	0
1176	31	UniProt Keywords		Mitochondrion	1.25E-17	HSD17B10|UQCRC1|ACO2|HSPE1|ATP5B|VDAC1|HIBADH|AFG3L2|ATP5O|HSPA9|CYCS|TUFM|MDH2|CS|AK2|STOML2|ATP5C1|MT-CO2|USMG5|COX7A2|PMPCA|VDAC2|HSPD1|AK4|ATP5A1|PARK7|SSBP1|VDAC3|PHB2|ETFA|PHB	124	399|312|354|378|357|381|429|336|492|393|465|489|342|372|375|324|471|330|309|495|426|405|504|450|363|423|408|327|420|438|366	2.71E-20		KW-0496	1.6903089986991944	0
2099	39	GO Cellular Component		Extracellular exosome	1.34E-17	HSPE1|HBA2|ATP5B|VDAC1|RPS11|EIF4A1|HSPA9|HSP90B1|PDIA3|LGALS7B|CPNE1|TUFM|HSPA5|HNRNPM|MDH2|CS|AK2|PSMD12|PHGDH|TXN|IARS|HSPA1B|HSPD1|ANXA4|RPL14|ATP5A1|DDX3X|CDC42|PDIA6|TKT|PARK7|PPIA|SSBP1|H2AFY|VDAC3|HNRNPC|ABCB1|PHB|HYOU1	124	378|468|357|381|435|477|393|417|432|501|498|489|411|348|342|372|375|318|456|360|480|321|504|333|387|363|459|369|384|444|423|414|408|390|327|351|486|366|345	5.45E-21		GO:0070062	1.6872895201635192	0
2816	43	COMPARTMENTS		Membrane-enclosed lumen	2.71E-17	HSD17B10|ACO2|GAR1|HSPE1|HBA2|ATP5B|VDAC1|RPS11|PDIA4|HSPA9|HSP90B1|PDIA3|CYCS|TUFM|HSPA5|HNRNPM|MDH2|CS|PTGES2|AK2|PSMD12|STOML2|ATP5C1|MT-CO2|PMPCA|VDAC2|TXN|HSPA1B|NOP56|HSPD1|ATP5A1|DDX3X|PDIA6|PARK7|PPIA|SSBP1|H2AFY|PHB2|HNRNPC|ETFA|ABCB1|PHB|HYOU1	124	399|354|462|378|468|357|381|435|402|393|417|432|465|489|411|348|342|372|483|375|318|324|471|330|426|405|360|321|441|504|363|459|384|423|414|408|390|420|351|438|486|366|345	2.05E-20		GOCC:0031974	1.6567030709125592	0
2816	43	COMPARTMENTS		Organelle lumen	2.71E-17	HSD17B10|ACO2|GAR1|HSPE1|HBA2|ATP5B|VDAC1|RPS11|PDIA4|HSPA9|HSP90B1|PDIA3|CYCS|TUFM|HSPA5|HNRNPM|MDH2|CS|PTGES2|AK2|PSMD12|STOML2|ATP5C1|MT-CO2|PMPCA|VDAC2|TXN|HSPA1B|NOP56|HSPD1|ATP5A1|DDX3X|PDIA6|PARK7|PPIA|SSBP1|H2AFY|PHB2|HNRNPC|ETFA|ABCB1|PHB|HYOU1	124	399|354|462|378|468|357|381|435|402|393|417|432|465|489|411|348|342|372|483|375|318|324|471|330|426|405|360|321|441|504|363|459|384|423|414|408|390|420|351|438|486|366|345	2.05E-20		GOCC:0043233	1.6567030709125592	0
2812	43	COMPARTMENTS		Intracellular organelle lumen	2.71E-17	HSD17B10|ACO2|GAR1|HSPE1|HBA2|ATP5B|VDAC1|RPS11|PDIA4|HSPA9|HSP90B1|PDIA3|CYCS|TUFM|HSPA5|HNRNPM|MDH2|CS|PTGES2|AK2|PSMD12|STOML2|ATP5C1|MT-CO2|PMPCA|VDAC2|TXN|HSPA1B|NOP56|HSPD1|ATP5A1|DDX3X|PDIA6|PARK7|PPIA|SSBP1|H2AFY|PHB2|HNRNPC|ETFA|ABCB1|PHB|HYOU1	124	399|354|462|378|468|357|381|435|402|393|417|432|465|489|411|348|342|372|483|375|318|324|471|330|426|405|360|321|441|504|363|459|384|423|414|408|390|420|351|438|486|366|345	1.94E-20		GOCC:0070013	1.6567030709125592	0
1865	36	TISSUES		Alimentary canal	5.05E-17	UQCRC1|ACO2|HBA2|ATP5B|VDAC1|RPS11|EIF4A1|HSPA9|HSP90B1|PDIA3|TUFM|HSPA5|MDH2|MT-CO2|PMPCA|VDAC2|TXN|IARS|HSPA1B|NOP56|HSPD1|AK4|RPL14|ATP5A1|CDC42|PDIA6|EIF4B|TKT|RPL6|RPL32|PARK7|PPIA|EIF4G2|HNRNPC|ETFA|PHB	124	312|354|468|357|381|435|477|393|417|432|489|411|342|330|426|405|360|480|321|441|504|450|387|363|369|384|339|444|396|447|423|414|474|351|438|366	1.36E-19		BTO:0000058	1.629670862188134	0
949	28	TISSUES		Leukemia cell	6.74E-17	ATP5B|VDAC1|RPS11|EIF4A1|HSPA9|HSP90B1|PDIA3|CYCS|HNRNPM|MDH2|VDAC2|IARS|NOP56|HSPD1|RPL14|ATP5A1|DDX3X|PDIA6|EIF4B|TKT|RPL32|PPIA|SSBP1|H2AFY|VDAC3|EIF4G2|PHB2|HNRNPC	124	357|381|435|477|393|417|432|465|348|342|405|480|441|504|387|363|459|384|339|444|447|414|408|390|327|474|420|351	2.04E-19		BTO:0001271	1.617134010346468	0
1611	34	GO Cellular Component		Mitochondrion	1.0E-16	HSD17B10|UQCRC1|ACO2|HSPE1|ATP5B|VDAC1|HIBADH|AFG3L2|ATP5O|HSPA9|CYCS|TUFM|HSPA5|MDH2|CS|PTGES2|AK2|STOML2|ATP5C1|MT-CO2|USMG5|COX7A2|PMPCA|VDAC2|HSPA1B|HSPD1|AK4|ATP5A1|PARK7|SSBP1|VDAC3|PHB2|ETFA|PHB	124	399|312|354|378|357|381|429|336|492|393|465|489|411|342|372|483|375|324|471|330|309|495|426|405|321|504|450|363|423|408|327|420|438|366	1.63E-19		GO:0005739	1.6	0
1675	34	TISSUES		Blood	1.6E-16	HSPE1|HBA2|ATP5B|VDAC1|ESYT1|RPS11|ATP5O|EIF4A1|HSPA9|HSP90B1|PDIA3|TUFM|HNRNPM|PSMD12|PHGDH|USMG5|COX7A2|VDAC2|TXN|HSPD1|RPL14|ATP5A1|DDX3X|CDC42|TKT|RPL6|RPL32|PPIA|H2AFY|VDAC3|EIF4G2|PHB2|HNRNPC|HYOU1	124	378|468|357|381|315|435|492|477|393|417|432|489|348|318|456|309|495|405|360|504|387|363|459|369|444|396|447|414|390|327|474|420|351|345	5.4E-19		BTO:0000089	1.5795880017344075	0
5799	55	TISSUES		Female reproductive system	2.73E-16	UQCRC1|ACO2|HSPE1|HBA2|ATP5B|VDAC1|HIBADH|ESYT1|RPS11|ATP5O|EIF4A1|HSPA9|HSP90B1|PDIA3|CYCS|CPNE1|TUFM|HSPA5|HNRNPM|MDH2|CS|AK2|PSMD12|STOML2|ATP5C1|MT-CO2|PHGDH|PMPCA|VDAC2|TXN|IARS|NOP56|HSPD1|ANXA4|AK4|RPL14|ATP5A1|DDX3X|CDC42|PDIA6|EIF4B|TKT|RPL6|RPL32|PARK7|PPIA|SSBP1|OCIAD2|H2AFY|VDAC3|EIF4G2|PHB2|HNRNPC|PHB|HYOU1	124	312|354|378|468|357|381|429|315|435|492|477|393|417|432|465|498|489|411|348|342|372|375|318|324|471|330|456|426|405|360|480|441|504|333|450|387|363|459|369|384|339|444|396|447|423|414|408|453|390|327|474|420|351|366|345	1.01E-18		BTO:0000083	1.5563837352959244	0
6107	56	TISSUES		Reproductive system	3.17E-16	UQCRC1|ACO2|HSPE1|HBA2|ATP5B|VDAC1|HIBADH|ESYT1|RPS11|ATP5O|EIF4A1|HSPA9|HSP90B1|PDIA3|CYCS|CPNE1|TUFM|HSPA5|HNRNPM|MDH2|CS|AK2|PSMD12|STOML2|ATP5C1|MT-CO2|PHGDH|USMG5|PMPCA|VDAC2|TXN|IARS|NOP56|HSPD1|ANXA4|AK4|RPL14|ATP5A1|DDX3X|CDC42|PDIA6|EIF4B|TKT|RPL6|RPL32|PARK7|PPIA|SSBP1|OCIAD2|H2AFY|VDAC3|EIF4G2|PHB2|HNRNPC|PHB|HYOU1	124	312|354|378|468|357|381|429|315|435|492|477|393|417|432|465|498|489|411|348|342|372|375|318|324|471|330|456|309|426|405|360|480|441|504|333|450|387|363|459|369|384|339|444|396|447|423|414|408|453|390|327|474|420|351|366|345	1.28E-18		BTO:0000081	1.549894073778225	0
1680	33	TISSUES		Gastrointestinal tract	1.42E-15	UQCRC1|ACO2|ATP5B|VDAC1|RPS11|EIF4A1|HSPA9|HSP90B1|PDIA3|TUFM|HSPA5|MDH2|MT-CO2|PMPCA|VDAC2|TXN|IARS|HSPA1B|HSPD1|AK4|RPL14|ATP5A1|CDC42|EIF4B|TKT|RPL6|RPL32|PARK7|PPIA|EIF4G2|HNRNPC|ETFA|PHB	124	312|354|357|381|435|477|393|417|432|489|411|342|330|426|405|360|480|321|504|450|387|363|369|339|444|396|447|423|414|474|351|438|366	6.22E-18		BTO:0000511	1.4847711655616944	0
7871	61	COMPARTMENTS		Cytoplasm	2.32E-15	HSD17B10|UQCRC1|ACO2|HSPE1|HBA2|ATP5B|VDAC1|HIBADH|ESYT1|AFG3L2|RPS11|PDIA4|ATP5O|EIF4A1|HSPA9|HSP90B1|PDIA3|UGT1A6|CYCS|CPNE1|TUFM|HSPA5|MDH2|CS|PTGES2|AK2|PSMD12|STOML2|ATP5C1|MT-CO2|PHGDH|USMG5|COX7A2|PMPCA|VDAC2|TXN|IARS|HSPA1B|HSPD1|ANXA4|AK4|RPL14|ATP5A1|DDX3X|CDC42|PDIA6|EIF4B|TKT|RPL6|RPL32|PARK7|PPIA|SSBP1|OCIAD2|VDAC3|EIF4G2|PHB2|HNRNPC|ETFA|PHB|HYOU1	124	399|312|354|378|468|357|381|429|315|336|435|402|492|477|393|417|432|306|465|498|489|411|342|372|483|375|318|324|471|330|456|309|495|426|405|360|480|321|504|333|450|387|363|459|369|384|339|444|396|447|423|414|408|453|327|474|420|351|438|366|345	4.14E-18		GOCC:0005737	1.46345120151091	0
5707	53	TISSUES		Nervous system	9.34E-15	HSD17B10|UQCRC1|ACO2|HSPE1|HBA2|ATP5B|VDAC1|ESYT1|AFG3L2|RPS11|ATP5O|EIF4A1|HSPA9|HSP90B1|PDIA3|CYCS|CPNE1|TUFM|HSPA5|HNRNPM|MDH2|CS|PTGES2|AK2|PSMD12|STOML2|PHGDH|COX7A2|PMPCA|VDAC2|TXN|IARS|HSPA1B|NOP56|HSPD1|AK4|RPL14|ATP5A1|DDX3X|CDC42|PDIA6|EIF4B|TKT|RPL6|RPL32|PARK7|PPIA|H2AFY|EIF4G2|HNRNPC|ABCB1|PHB|HYOU1	124	399|312|354|378|468|357|381|315|336|435|492|477|393|417|432|465|498|489|411|348|342|372|483|375|318|324|456|495|426|405|360|480|321|441|504|450|387|363|459|369|384|339|444|396|447|423|414|390|474|351|486|366|345	4.4E-17		BTO:0001484	1.4029653123769905	0
5462	52	TISSUES		Brain	9.99E-15	HSD17B10|UQCRC1|ACO2|HSPE1|HBA2|ATP5B|VDAC1|ESYT1|AFG3L2|RPS11|ATP5O|EIF4A1|HSPA9|HSP90B1|PDIA3|CYCS|CPNE1|TUFM|HSPA5|HNRNPM|MDH2|CS|PTGES2|AK2|PSMD12|STOML2|PHGDH|COX7A2|PMPCA|VDAC2|TXN|IARS|NOP56|HSPD1|AK4|RPL14|ATP5A1|DDX3X|CDC42|PDIA6|EIF4B|TKT|RPL6|RPL32|PARK7|PPIA|H2AFY|EIF4G2|HNRNPC|ABCB1|PHB|HYOU1	124	399|312|354|378|468|357|381|315|336|435|492|477|393|417|432|465|498|489|411|348|342|372|483|375|318|324|456|495|426|405|360|480|441|504|450|387|363|459|369|384|339|444|396|447|423|414|390|474|351|486|366|345	5.05E-17		BTO:0000142	1.4000434511774018	0
235	16	TISSUES		Lymphoblast	3.27E-14	ATP5B|EIF4A1|HSPA9|TUFM|HNRNPM|PSMD12|PHGDH|USMG5|HSPD1|RPL14|ATP5A1|DDX3X|RPL6|RPL32|PHB2|HNRNPC	124	357|477|393|489|348|318|456|309|504|387|363|459|396|447|420|351	1.98E-16		BTO:0000772	1.3485452247339713	0
2543	37	TISSUES		Hematopoietic system	5.33E-14	HSPE1|HBA2|ATP5B|VDAC1|ESYT1|RPS11|ATP5O|EIF4A1|HSPA9|HSP90B1|PDIA3|TUFM|HNRNPM|CS|PSMD12|PHGDH|USMG5|COX7A2|PMPCA|VDAC2|TXN|HSPD1|RPL14|ATP5A1|DDX3X|CDC42|EIF4B|TKT|RPL6|RPL32|PPIA|H2AFY|VDAC3|EIF4G2|PHB2|HNRNPC|HYOU1	124	378|468|357|381|315|435|492|477|393|417|432|489|348|372|318|456|309|495|426|405|360|504|387|363|459|369|339|444|396|447|414|390|327|474|420|351|345	3.41E-16		BTO:0000570	1.3273272790973427	0
3195	41	GO Cellular Component		Extracellular space	9.39E-14	HSPE1|HBA2|ATP5B|VDAC1|RPS11|PDIA4|EIF4A1|HSPA9|HSP90B1|PDIA3|LGALS7B|CPNE1|TUFM|HSPA5|HNRNPM|MDH2|CS|AK2|PSMD12|PHGDH|PMPCA|TXN|IARS|HSPA1B|HSPD1|ANXA4|RPL14|ATP5A1|DDX3X|CDC42|PDIA6|TKT|PARK7|PPIA|SSBP1|H2AFY|VDAC3|HNRNPC|ABCB1|PHB|HYOU1	124	378|468|357|381|435|402|477|393|417|432|501|498|489|411|348|342|372|375|318|456|426|360|480|321|504|333|387|363|459|369|384|444|423|414|408|390|327|351|486|366|345	1.91E-16		GO:0005615	1.3027334407733888	0
1436	29	TISSUES		Respiratory system	1.14E-13	HSD17B10|HBA2|ATP5B|VDAC1|RPS11|PDIA4|EIF4A1|HSP90B1|PDIA3|TUFM|MDH2|PTGES2|STOML2|ATP5C1|PHGDH|IARS|HSPD1|RPL14|ATP5A1|EIF4B|TKT|RPL6|PARK7|PPIA|EIF4G2|HNRNPC|ETFA|PHB|HYOU1	124	399|468|357|381|435|402|477|417|432|489|342|483|324|471|456|480|504|387|363|339|444|396|423|414|474|351|438|366|345	7.7E-16		BTO:0000203	1.2943095148663528	0
6329	53	TISSUES		Head	7.83E-13	HSD17B10|UQCRC1|ACO2|HSPE1|HBA2|ATP5B|VDAC1|ESYT1|AFG3L2|RPS11|ATP5O|EIF4A1|HSPA9|HSP90B1|PDIA3|CYCS|CPNE1|TUFM|HSPA5|HNRNPM|MDH2|CS|PTGES2|AK2|PSMD12|STOML2|PHGDH|COX7A2|PMPCA|VDAC2|TXN|IARS|NOP56|HSPD1|ANXA4|AK4|RPL14|ATP5A1|DDX3X|CDC42|PDIA6|EIF4B|TKT|RPL6|RPL32|PARK7|PPIA|H2AFY|EIF4G2|HNRNPC|ABCB1|PHB|HYOU1	124	399|312|354|378|468|357|381|315|336|435|492|477|393|417|432|465|498|489|411|348|342|372|483|375|318|324|456|495|426|405|360|480|441|504|333|450|387|363|459|369|384|339|444|396|447|423|414|390|474|351|486|366|345	5.54E-15		BTO:0000282	1.2106238237942057	0
479	19	GO Cellular Component		Mitochondrial matrix	1.09E-12	HSD17B10|ACO2|HSPE1|ATP5B|VDAC1|HIBADH|HSPA9|TUFM|MDH2|CS|ATP5C1|PMPCA|VDAC2|HSPD1|AK4|ATP5A1|PARK7|SSBP1|ETFA	124	399|354|378|357|381|429|393|489|342|372|471|426|405|504|450|363|423|408|438	2.67E-15		GO:0005759	1.1962573502059377	0
3879	43	GO Cellular Component		Vesicle	1.37E-12	HSPE1|HBA2|ATP5B|VDAC1|RPS11|PDIA4|EIF4A1|HSPA9|HSP90B1|PDIA3|LGALS7B|CPNE1|TUFM|HSPA5|HNRNPM|MDH2|CS|PTGES2|AK2|PSMD12|PHGDH|VDAC2|TXN|IARS|HSPA1B|HSPD1|ANXA4|RPL14|ATP5A1|DDX3X|CDC42|PDIA6|TKT|PARK7|PPIA|SSBP1|OCIAD2|H2AFY|VDAC3|HNRNPC|ABCB1|PHB|HYOU1	124	378|468|357|381|435|402|477|393|417|432|501|498|489|411|348|342|372|483|375|318|456|405|360|480|321|504|333|387|363|459|369|384|444|423|414|408|453|390|327|351|486|366|345	3.9E-15		GO:0031982	1.1863279432843592	0
11202	66	COMPARTMENTS		Intracellular	1.53E-12	HSD17B10|UQCRC1|ACO2|GAR1|HSPE1|HBA2|ATP5B|VDAC1|HIBADH|ESYT1|AFG3L2|RPS11|PDIA4|ATP5O|EIF4A1|HSPA9|HSP90B1|PDIA3|UGT1A6|CYCS|CPNE1|TUFM|HSPA5|HNRNPM|MDH2|CS|PTGES2|AK2|PSMD12|STOML2|ATP5C1|MT-CO2|PHGDH|USMG5|COX7A2|PMPCA|VDAC2|TXN|IARS|HSPA1B|NOP56|HSPD1|ANXA4|AK4|RPL14|ATP5A1|DDX3X|CDC42|PDIA6|EIF4B|TKT|RPL6|RPL32|PARK7|PPIA|SSBP1|OCIAD2|H2AFY|VDAC3|EIF4G2|PHB2|HNRNPC|ETFA|ABCB1|PHB|HYOU1	124	399|312|354|462|378|468|357|381|429|315|336|435|402|492|477|393|417|432|306|465|498|489|411|348|342|372|483|375|318|324|471|330|456|309|495|426|405|360|480|321|441|504|333|450|387|363|459|369|384|339|444|396|447|423|414|408|453|390|327|474|420|351|438|486|366|345	3.27E-15		GOCC:0005622	1.1815308569182401	0
7476	57	COMPARTMENTS		Intracellular membrane-bounded organelle	1.53E-12	HSD17B10|UQCRC1|ACO2|GAR1|HSPE1|ATP5B|VDAC1|HIBADH|ESYT1|AFG3L2|RPS11|PDIA4|ATP5O|HSPA9|HSP90B1|PDIA3|UGT1A6|CYCS|CPNE1|TUFM|HSPA5|HNRNPM|MDH2|CS|PTGES2|AK2|PSMD12|STOML2|ATP5C1|MT-CO2|USMG5|COX7A2|PMPCA|VDAC2|TXN|HSPA1B|NOP56|HSPD1|ANXA4|AK4|ATP5A1|DDX3X|CDC42|PDIA6|TKT|PARK7|PPIA|SSBP1|OCIAD2|H2AFY|VDAC3|PHB2|HNRNPC|ETFA|ABCB1|PHB|HYOU1	124	399|312|354|462|378|357|381|429|315|336|435|402|492|393|417|432|306|465|498|489|411|348|342|372|483|375|318|324|471|330|309|495|426|405|360|321|441|504|333|450|363|459|369|384|444|423|414|408|453|390|327|420|351|438|486|366|345	3.83E-15		GOCC:0043231	1.1815308569182401	0
240	15	KEGG Pathways		Parkinson disease	2.88E-12	UQCRC1|ATP5B|VDAC1|ATP5O|CYCS|HSPA5|PSMD12|ATP5C1|MT-CO2|COX7A2|VDAC2|TXN|ATP5A1|PARK7|VDAC3	124	312|357|381|492|465|411|318|471|330|495|405|360|363|423|327	6.33E-15		hsa05012	1.1540607512240768	0
369	17	COMPARTMENTS		Mitochondrial matrix	3.13E-12	HSD17B10|ACO2|HSPE1|ATP5B|VDAC1|HSPA9|TUFM|MDH2|CS|ATP5C1|MT-CO2|PMPCA|VDAC2|HSPD1|ATP5A1|SSBP1|ETFA	124	399|354|378|357|381|393|489|342|372|471|330|426|405|504|363|408|438	9.5E-15		GOCC:0005759	1.1504455662453552	0
9848	63	COMPARTMENTS		Organelle	3.13E-12	HSD17B10|UQCRC1|ACO2|GAR1|HSPE1|HBA2|ATP5B|VDAC1|HIBADH|ESYT1|AFG3L2|RPS11|PDIA4|ATP5O|EIF4A1|HSPA9|HSP90B1|PDIA3|UGT1A6|CYCS|CPNE1|TUFM|HSPA5|HNRNPM|MDH2|CS|PTGES2|AK2|PSMD12|STOML2|ATP5C1|MT-CO2|PHGDH|USMG5|COX7A2|PMPCA|VDAC2|TXN|HSPA1B|NOP56|HSPD1|ANXA4|AK4|RPL14|ATP5A1|DDX3X|CDC42|PDIA6|TKT|RPL6|RPL32|PARK7|PPIA|SSBP1|OCIAD2|H2AFY|VDAC3|PHB2|HNRNPC|ETFA|ABCB1|PHB|HYOU1	124	399|312|354|462|378|468|357|381|429|315|336|435|402|492|477|393|417|432|306|465|498|489|411|348|342|372|483|375|318|324|471|330|456|309|495|426|405|360|321|441|504|333|450|387|363|459|369|384|444|396|447|423|414|408|453|390|327|420|351|438|486|366|345	8.95E-15		GOCC:0043226	1.1504455662453552	0
8685	60	COMPARTMENTS		Membrane-bounded organelle	3.32E-12	HSD17B10|UQCRC1|ACO2|GAR1|HSPE1|HBA2|ATP5B|VDAC1|HIBADH|ESYT1|AFG3L2|RPS11|PDIA4|ATP5O|EIF4A1|HSPA9|HSP90B1|PDIA3|UGT1A6|CYCS|CPNE1|TUFM|HSPA5|HNRNPM|MDH2|CS|PTGES2|AK2|PSMD12|STOML2|ATP5C1|MT-CO2|PHGDH|USMG5|COX7A2|PMPCA|VDAC2|TXN|HSPA1B|NOP56|HSPD1|ANXA4|AK4|ATP5A1|DDX3X|CDC42|PDIA6|TKT|PARK7|PPIA|SSBP1|OCIAD2|H2AFY|VDAC3|PHB2|HNRNPC|ETFA|ABCB1|PHB|HYOU1	124	399|312|354|462|378|468|357|381|429|315|336|435|402|492|477|393|417|432|306|465|498|489|411|348|342|372|483|375|318|324|471|330|456|309|495|426|405|360|321|441|504|333|450|363|459|369|384|444|423|414|408|453|390|327|420|351|438|486|366|345	1.19E-14		GOCC:0043227	1.1478861916295964	0
5142	48	COMPARTMENTS		Protein-containing complex	3.41E-12	HSD17B10|UQCRC1|GAR1|HSPE1|HBA2|ATP5B|VDAC1|AFG3L2|RPS11|ATP5O|EIF4A1|HSPA9|HSP90B1|PDIA3|CYCS|LGALS7B|HSPA5|HNRNPM|PSMD12|ATP5C1|MT-CO2|PHGDH|USMG5|PMPCA|VDAC2|IARS|HSPA1B|NOP56|HSPD1|RPL14|ATP5A1|DDX3X|CDC42|PDIA6|EIF4B|RPL6|RPL32|PPIA|SSBP1|H2AFY|VDAC3|EIF4G2|PHB2|HNRNPC|ETFA|ABCB1|PHB|HYOU1	124	399|312|462|378|468|357|381|336|435|492|477|393|417|432|465|501|411|348|318|471|330|456|309|426|405|480|321|441|504|387|363|459|369|384|339|396|447|414|408|390|327|474|420|351|438|486|366|345	1.34E-14		GOCC:0032991	1.1467245621007502	0
2593	35	TISSUES		Internal female genital organ	4.94E-12	UQCRC1|ACO2|HSPE1|HBA2|ATP5B|ESYT1|RPS11|EIF4A1|HSP90B1|PDIA3|TUFM|HNRNPM|AK2|ATP5C1|MT-CO2|PMPCA|VDAC2|TXN|HSPD1|ANXA4|RPL14|ATP5A1|DDX3X|CDC42|PDIA6|EIF4B|RPL6|RPL32|PARK7|PPIA|SSBP1|OCIAD2|H2AFY|EIF4G2|HNRNPC	124	312|354|378|468|357|315|435|477|417|432|489|348|375|471|330|426|405|360|504|333|387|363|459|369|384|339|396|447|423|414|408|453|390|474|351	3.66E-14		BTO:0003099	1.1306273051076352	0
1162	25	TISSUES		Lung	4.99E-12	HSD17B10|HBA2|ATP5B|VDAC1|RPS11|PDIA4|EIF4A1|HSP90B1|PDIA3|TUFM|MDH2|PTGES2|STOML2|PHGDH|HSPD1|RPL14|ATP5A1|EIF4B|TKT|RPL6|PARK7|PPIA|EIF4G2|HNRNPC|PHB	124	399|468|357|381|435|402|477|417|432|489|342|483|324|456|504|387|363|339|444|396|423|414|474|351|366	3.87E-14		BTO:0000763	1.130189945437661	0
64	10	TISSUES		Interstitial cell	7.96E-12	VDAC1|HSPA9|PDIA3|HSPA5|VDAC2|TXN|HSPA1B|CDC42|PPIA|PHB	124	381|393|432|411|405|360|321|369|414|366	6.43E-14		BTO:0004238	1.1099086932262332	0
9242	61	COMPARTMENTS		Intracellular organelle	8.1E-12	HSD17B10|UQCRC1|ACO2|GAR1|HSPE1|HBA2|ATP5B|VDAC1|HIBADH|ESYT1|AFG3L2|RPS11|PDIA4|ATP5O|HSPA9|HSP90B1|PDIA3|UGT1A6|CYCS|CPNE1|TUFM|HSPA5|HNRNPM|MDH2|CS|PTGES2|AK2|PSMD12|STOML2|ATP5C1|MT-CO2|USMG5|COX7A2|PMPCA|VDAC2|TXN|HSPA1B|NOP56|HSPD1|ANXA4|AK4|RPL14|ATP5A1|DDX3X|CDC42|PDIA6|TKT|RPL6|RPL32|PARK7|PPIA|SSBP1|OCIAD2|H2AFY|VDAC3|PHB2|HNRNPC|ETFA|ABCB1|PHB|HYOU1	124	399|312|354|462|378|468|357|381|429|315|336|435|402|492|393|417|432|306|465|498|489|411|348|342|372|483|375|318|324|471|330|309|495|426|405|360|321|441|504|333|450|387|363|459|369|384|444|396|447|423|414|408|453|390|327|420|351|438|486|366|345	3.48E-14		GOCC:0043229	1.1091514981121349	0
871	22	TISSUES		Connective tissue	1.06E-11	UQCRC1|ACO2|ATP5B|VDAC1|RPS11|HSPA9|PDIA3|TUFM|HSPA5|CS|VDAC2|TXN|HSPA1B|HSPD1|ATP5A1|CDC42|EIF4B|RPL6|PARK7|PPIA|HNRNPC|PHB	124	312|354|357|381|435|393|432|489|411|372|405|360|321|504|363|369|339|396|423|414|351|366	8.93E-14		BTO:0000421	1.097469413473523	0
495	18	COMPARTMENTS		Mitochondrial envelope	1.48E-11	UQCRC1|ATP5B|VDAC1|AFG3L2|ATP5O|HSPA9|CYCS|AK2|STOML2|ATP5C1|MT-CO2|USMG5|PMPCA|VDAC2|ATP5A1|VDAC3|PHB2|PHB	124	312|357|381|336|492|393|465|375|324|471|330|309|426|405|363|327|420|366	6.88E-14		GOCC:0005740	1.0829738284605042	0
1649	30	GO Molecular Function		RNA binding	1.63E-11	HSD17B10|GAR1|HSPE1|RPS11|PDIA4|EIF4A1|HSPA9|HSP90B1|PDIA3|TUFM|HNRNPM|MDH2|CS|ATP5C1|TXN|IARS|HSPA1B|NOP56|HSPD1|RPL14|ATP5A1|DDX3X|EIF4B|RPL6|RPL32|PARK7|PPIA|SSBP1|EIF4G2|HNRNPC	124	399|462|378|435|402|477|393|417|432|489|348|342|372|471|360|480|321|441|504|387|363|459|339|396|447|423|414|408|474|351	3.12E-15		GO:0003723	1.0787812395596041	0
766	21	GO Cellular Component		Mitochondrial envelope	2.47E-11	UQCRC1|ATP5B|VDAC1|AFG3L2|ATP5O|HSPA9|CYCS|AK2|STOML2|ATP5C1|MT-CO2|USMG5|COX7A2|PMPCA|VDAC2|HSPD1|ATP5A1|PARK7|VDAC3|PHB2|PHB	124	312|357|381|336|492|393|465|375|324|471|330|309|495|426|405|504|363|423|327|420|366	8.04E-14		GO:0005740	1.0607303046740335	0
648	19	TISSUES		Lymphocyte	5.75E-11	ATP5B|VDAC1|RPS11|EIF4A1|HSPA9|TUFM|HNRNPM|PSMD12|PHGDH|USMG5|HSPD1|RPL14|ATP5A1|DDX3X|RPL6|RPL32|PPIA|PHB2|HNRNPC	124	357|381|435|477|393|489|348|318|456|309|504|387|363|459|396|447|414|420|351	5.03E-13		BTO:0000775	1.024033215531037	0
849	21	TISSUES		Leukocyte	5.92E-11	ATP5B|VDAC1|RPS11|EIF4A1|HSPA9|TUFM|HNRNPM|PSMD12|PHGDH|USMG5|TXN|HSPD1|RPL14|ATP5A1|DDX3X|CDC42|RPL6|RPL32|PPIA|PHB2|HNRNPC	124	357|381|435|477|393|489|348|318|456|309|360|504|387|363|459|369|396|447|414|420|351	5.59E-13		BTO:0000751	1.022767829327708	0
461	17	COMPARTMENTS		Mitochondrial membrane	6.15E-11	UQCRC1|ATP5B|VDAC1|AFG3L2|ATP5O|HSPA9|CYCS|STOML2|ATP5C1|MT-CO2|USMG5|PMPCA|VDAC2|ATP5A1|VDAC3|PHB2|PHB	124	312|357|381|336|492|393|465|324|471|330|309|426|405|363|327|420|366	3.08E-13		GOCC:0031966	1.0211124884224583	0
337	15	TISSUES		Blood platelet	7.19E-11	HSPE1|HBA2|VDAC1|ESYT1|ATP5O|HSP90B1|PDIA3|TUFM|PSMD12|VDAC2|HSPD1|TKT|PPIA|EIF4G2|HYOU1	124	378|468|381|315|492|417|432|489|318|405|504|444|414|474|345	7.02E-13		BTO:0000132	1.0143271109617118	0
4166	42	GO Cellular Component		Extracellular region	9.36E-11	HSPE1|HBA2|ATP5B|VDAC1|RPS11|PDIA4|EIF4A1|HSPA9|HSP90B1|PDIA3|LGALS7B|CPNE1|TUFM|HSPA5|HNRNPM|MDH2|CS|PTGES2|AK2|PSMD12|PHGDH|PMPCA|TXN|IARS|HSPA1B|HSPD1|ANXA4|RPL14|ATP5A1|DDX3X|CDC42|PDIA6|TKT|PARK7|PPIA|SSBP1|H2AFY|VDAC3|HNRNPC|ABCB1|PHB|HYOU1	124	378|468|357|381|435|402|477|393|417|432|501|498|489|411|348|342|372|483|375|318|456|426|360|480|321|504|333|387|363|459|369|384|444|423|414|408|390|327|351|486|366|345	3.43E-13		GO:0005576	1.0028724151261894	0
543	18	UniProt Keywords		Transit peptide	9.69E-11	UQCRC1|ACO2|ATP5B|HIBADH|AFG3L2|ATP5O|HSPA9|TUFM|MDH2|CS|STOML2|ATP5C1|COX7A2|PMPCA|HSPD1|ATP5A1|SSBP1|ETFA	124	312|354|357|429|336|492|393|489|342|372|324|471|495|426|504|363|408|438	3.15E-13		KW-0809	1.0013676222949235	0
265	14	KEGG Pathways		Prion disease	1.12E-10	UQCRC1|ATP5B|VDAC1|ATP5O|CYCS|HSPA5|PSMD12|ATP5C1|MT-CO2|COX7A2|VDAC2|HSPA1B|ATP5A1|VDAC3	124	312|357|381|492|465|411|318|471|330|495|405|321|363|327	4.94E-13		hsa05020	0.9950781977329818	0
2132	30	TISSUES		Embryonic structure	2.45E-10	UQCRC1|HBA2|ATP5B|RPS11|EIF4A1|HSP90B1|PDIA3|TUFM|HNRNPM|PTGES2|AK2|PSMD12|ATP5C1|MT-CO2|HSPA1B|HSPD1|ANXA4|RPL14|ATP5A1|CDC42|PDIA6|EIF4B|TKT|RPL6|RPL32|PPIA|SSBP1|H2AFY|EIF4G2|HNRNPC	124	312|468|357|435|477|417|432|489|348|483|375|318|471|330|321|504|333|387|363|369|384|339|444|396|447|414|408|390|474|351	2.47E-12		BTO:0000174	0.9610833915635467	0
291	14	COMPARTMENTS		Mitochondrial protein complex	3.08E-10	HSD17B10|UQCRC1|ATP5B|VDAC1|AFG3L2|ATP5O|HSPA9|CYCS|ATP5C1|USMG5|PMPCA|ATP5A1|PHB2|PHB	124	399|312|357|381|336|492|393|465|471|309|426|363|420|366	1.65E-12		GOCC:0098798	0.9511449283499556	0
140	11	TISSUES		B-cell lymphoma cell	3.18E-10	HSPE1|ATP5B|VDAC1|ESYT1|STOML2|PHGDH|VDAC2|HSPD1|ATP5A1|PDIA6|PHB	124	378|357|381|315|324|456|405|504|363|384|366	3.42E-12		BTO:0001690	0.9497572880015568	0
1176	23	TISSUES		Placenta	3.45E-10	UQCRC1|HBA2|ATP5B|RPS11|EIF4A1|HSP90B1|PDIA3|TUFM|HNRNPM|AK2|ATP5C1|MT-CO2|ANXA4|RPL14|ATP5A1|CDC42|PDIA6|RPL6|RPL32|PPIA|H2AFY|EIF4G2|HNRNPC	124	312|468|357|435|477|417|432|489|348|375|471|330|333|387|363|369|384|396|447|414|390|474|351	3.83E-12		BTO:0001078	0.9462180904926726	0
12619	66	TISSUES		Whole body	5.9E-10	HSD17B10|UQCRC1|ACO2|HSPE1|HBA2|ATP5B|VDAC1|HIBADH|ESYT1|AFG3L2|RPS11|PDIA4|ATP5O|EIF4A1|HSPA9|HSP90B1|PDIA3|UGT1A6|CYCS|LGALS7B|CPNE1|TUFM|HSPA5|HNRNPM|MDH2|CS|PTGES2|AK2|PSMD12|STOML2|ATP5C1|MT-CO2|PHGDH|USMG5|COX7A2|PMPCA|VDAC2|TXN|IARS|HSPA1B|NOP56|HSPD1|ANXA4|AK4|RPL14|ATP5A1|DDX3X|CDC42|PDIA6|EIF4B|TKT|RPL6|RPL32|PARK7|PPIA|SSBP1|OCIAD2|H2AFY|VDAC3|EIF4G2|PHB2|HNRNPC|ETFA|ABCB1|PHB|HYOU1	124	399|312|354|378|468|357|381|429|315|336|435|402|492|477|393|417|432|306|465|501|498|489|411|348|342|372|483|375|318|324|471|330|456|309|495|426|405|360|480|321|441|504|333|450|387|363|459|369|384|339|444|396|447|423|414|408|453|390|327|474|420|351|438|486|366|345	6.95E-12		BTO:0001489	0.9229147988357855	0
314	14	COMPARTMENTS		Mitochondrial inner membrane	7.71E-10	UQCRC1|ATP5B|AFG3L2|ATP5O|HSPA9|CYCS|STOML2|ATP5C1|MT-CO2|USMG5|PMPCA|ATP5A1|PHB2|PHB	124	312|357|336|492|393|465|324|471|330|309|426|363|420|366	4.41E-12		GOCC:0005743	0.9112945621949043	0
722	19	GO Cellular Component		Mitochondrial membrane	7.85E-10	UQCRC1|ATP5B|VDAC1|AFG3L2|ATP5O|HSPA9|CYCS|STOML2|ATP5C1|MT-CO2|USMG5|COX7A2|PMPCA|VDAC2|HSPD1|ATP5A1|VDAC3|PHB2|PHB	124	312|357|381|336|492|393|465|324|471|330|309|495|426|405|504|363|327|420|366	3.19E-12		GO:0031966	0.9105130343254748	0
5831	49	GO Molecular Function		Heterocyclic compound binding	9.49E-10	HSD17B10|GAR1|HSPE1|HBA2|ATP5B|HIBADH|AFG3L2|RPS11|PDIA4|EIF4A1|HSPA9|HSP90B1|PDIA3|CYCS|TUFM|HSPA5|HNRNPM|MDH2|CS|PTGES2|AK2|ATP5C1|PHGDH|VDAC2|TXN|IARS|HSPA1B|NOP56|HSPD1|AK4|RPL14|ATP5A1|DDX3X|CDC42|EIF4B|TKT|RPL6|RPL32|PARK7|PPIA|SSBP1|H2AFY|VDAC3|EIF4G2|HNRNPC|ETFA|ABCB1|PHB|HYOU1	124	399|462|378|468|357|429|336|435|402|477|393|417|432|465|489|411|348|342|372|483|375|471|456|405|360|480|321|441|504|450|387|363|459|369|339|444|396|447|423|414|408|390|327|474|351|438|486|366|345	3.63E-13		GO:1901363	0.9022733787572708	0
11428	64	GO Cellular Component		Cytoplasm	9.94E-10	HSD17B10|UQCRC1|ACO2|HSPE1|HBA2|ATP5B|VDAC1|HIBADH|ESYT1|AFG3L2|RPS11|PDIA4|ATP5O|EIF4A1|HSPA9|HSP90B1|PDIA3|UGT1A6|CYCS|LGALS7B|CPNE1|TUFM|HSPA5|HNRNPM|MDH2|CS|PTGES2|AK2|PSMD12|STOML2|ATP5C1|MT-CO2|PHGDH|USMG5|COX7A2|PMPCA|VDAC2|TXN|IARS|HSPA1B|NOP56|HSPD1|ANXA4|AK4|RPL14|ATP5A1|DDX3X|CDC42|PDIA6|EIF4B|TKT|RPL6|RPL32|PARK7|PPIA|SSBP1|OCIAD2|VDAC3|EIF4G2|PHB2|HNRNPC|ETFA|PHB|HYOU1	124	399|312|354|378|468|357|381|429|315|336|435|402|492|477|393|417|432|306|465|501|498|489|411|348|342|372|483|375|318|324|471|330|456|309|495|426|405|360|480|321|441|504|333|450|387|363|459|369|384|339|444|396|447|423|414|408|453|327|474|420|351|438|366|345	4.45E-12		GO:0005737	0.9002613615602687	0
1005	21	TISSUES		Cardiovascular system	1.0E-9	UQCRC1|ACO2|ATP5B|ATP5O|EIF4A1|HSP90B1|PDIA3|CYCS|TUFM|MDH2|CS|STOML2|ATP5C1|MT-CO2|COX7A2|HSPD1|ATP5A1|RPL6|RPL32|EIF4G2|HYOU1	124	312|354|357|492|477|417|432|465|489|342|372|324|471|330|495|504|363|396|447|474|345	1.29E-11		BTO:0000088	0.9	0
5916	49	GO Molecular Function		Organic cyclic compound binding	1.15E-9	HSD17B10|GAR1|HSPE1|HBA2|ATP5B|HIBADH|AFG3L2|RPS11|PDIA4|EIF4A1|HSPA9|HSP90B1|PDIA3|CYCS|TUFM|HSPA5|HNRNPM|MDH2|CS|PTGES2|AK2|ATP5C1|PHGDH|VDAC2|TXN|IARS|HSPA1B|NOP56|HSPD1|AK4|RPL14|ATP5A1|DDX3X|CDC42|EIF4B|TKT|RPL6|RPL32|PARK7|PPIA|SSBP1|H2AFY|VDAC3|EIF4G2|HNRNPC|ETFA|ABCB1|PHB|HYOU1	124	399|462|378|468|357|429|336|435|402|477|393|417|432|465|489|411|348|342|372|483|375|471|456|405|360|480|321|441|504|450|387|363|459|369|339|444|396|447|423|414|408|390|327|474|351|438|486|366|345	6.6E-13		GO:0097159	0.8939302159646388	0
1213	23	GO Cellular Component		Organelle envelope	1.46E-9	UQCRC1|ATP5B|VDAC1|AFG3L2|ATP5O|HSPA9|CYCS|CPNE1|AK2|STOML2|ATP5C1|MT-CO2|USMG5|COX7A2|PMPCA|VDAC2|HSPD1|ANXA4|ATP5A1|PARK7|VDAC3|PHB2|PHB	124	312|357|381|336|492|393|465|498|375|324|471|330|309|495|426|405|504|333|363|423|327|420|366	7.13E-12		GO:0031967	0.8835647144215564	0
262	13	GO Cellular Component		Mitochondrial protein complex	1.46E-9	HSD17B10|UQCRC1|ATP5B|VDAC1|AFG3L2|ATP5O|HSPA9|ATP5C1|USMG5|PMPCA|ATP5A1|PHB2|PHB	124	399|312|357|381|336|492|393|471|309|426|363|420|366	7.78E-12		GO:0098798	0.8835647144215564	0
23	8	Reactome Pathways		Mitochondrial calcium ion transport	1.54E-9	VDAC1|AFG3L2|STOML2|PMPCA|VDAC2|VDAC3|PHB2|PHB	124	381|336|324|426|405|327|420|366	8.85E-14		HSA-8949215	0.8812479279163536	0
788	19	COMPARTMENTS		Organelle envelope	2.31E-9	UQCRC1|ATP5B|VDAC1|AFG3L2|ATP5O|HSPA9|CYCS|AK2|STOML2|ATP5C1|MT-CO2|USMG5|PMPCA|VDAC2|ANXA4|ATP5A1|VDAC3|PHB2|PHB	124	312|357|381|336|492|393|465|375|324|471|330|309|426|405|333|363|327|420|366	1.41E-11		GOCC:0031967	0.8636388020107855	0
800	19	COMPARTMENTS		Envelope	2.82E-9	UQCRC1|ATP5B|VDAC1|AFG3L2|ATP5O|HSPA9|CYCS|AK2|STOML2|ATP5C1|MT-CO2|USMG5|PMPCA|VDAC2|ANXA4|ATP5A1|VDAC3|PHB2|PHB	124	312|357|381|336|492|393|465|375|324|471|330|309|426|405|333|363|327|420|366	1.81E-11		GOCC:0031975	0.8549750891680639	0
357	14	COMPARTMENTS		Organelle inner membrane	3.37E-9	UQCRC1|ATP5B|AFG3L2|ATP5O|HSPA9|CYCS|STOML2|ATP5C1|MT-CO2|USMG5|PMPCA|ATP5A1|PHB2|PHB	124	312|357|336|492|393|465|324|471|330|309|426|363|420|366	2.29E-11		GOCC:0019866	0.8472370099128661	0
368	14	COMPARTMENTS		Extracellular exosome	4.72E-9	HSPE1|EIF4A1|HSPA9|HSP90B1|HSPA5|TXN|HSPD1|ANXA4|CDC42|PARK7|PPIA|HNRNPC|ABCB1|PHB	124	378|477|393|417|411|360|504|333|369|423|414|351|486|366	3.38E-11		GOCC:0070062	0.8326058001365911	0
1496	24	TISSUES		Lymphoid tissue	5.15E-9	HBA2|ATP5B|VDAC1|RPS11|EIF4A1|HSPA9|TUFM|HNRNPM|CS|PSMD12|PHGDH|USMG5|HSPD1|RPL14|ATP5A1|DDX3X|EIF4B|TKT|RPL6|RPL32|PPIA|EIF4G2|PHB2|HNRNPC	124	468|357|381|435|477|393|489|348|372|318|456|309|504|387|363|459|339|444|396|447|414|474|420|351	6.76E-11		BTO:0000753	0.8288192770958809	0
55	8	COMPARTMENTS		Mitochondrial nucleoid	5.31E-9	HSD17B10|ATP5B|VDAC1|HSPA9|TUFM|MT-CO2|VDAC2|SSBP1	124	399|357|381|393|489|330|405|408	3.99E-11		GOCC:0042645	0.8274905478918531	0
405	16	GO Biological Process		Generation of precursor metabolites and energy	1.09E-8	UQCRC1|ACO2|ATP5B|ATP5O|CYCS|MDH2|CS|PTGES2|STOML2|ATP5C1|MT-CO2|PHGDH|COX7A2|ATP5A1|TKT|ETFA	124	312|354|357|492|465|342|372|483|324|471|330|456|495|363|444|438	6.23E-13		GO:0006091	0.7962573502059376	0
8298	57	GO Biological Process		Metabolic process	1.09E-8	HSD17B10|UQCRC1|ACO2|GAR1|HBA2|ATP5B|VDAC1|HIBADH|ESYT1|AFG3L2|RPS11|PDIA4|ATP5O|EIF4A1|HSPA9|HSP90B1|PDIA3|UGT1A6|CYCS|CPNE1|TUFM|HSPA5|HNRNPM|MDH2|CS|PTGES2|AK2|PSMD12|STOML2|ATP5C1|MT-CO2|PHGDH|COX7A2|PMPCA|TXN|IARS|HSPA1B|NOP56|HSPD1|AK4|RPL14|ATP5A1|DDX3X|CDC42|PDIA6|EIF4B|TKT|RPL6|RPL32|PARK7|PPIA|SSBP1|EIF4G2|PHB2|HNRNPC|ETFA|PHB	124	399|312|354|462|468|357|381|429|315|336|435|402|492|477|393|417|432|306|465|498|489|411|348|342|372|483|375|318|324|471|330|456|495|426|360|480|321|441|504|450|387|363|459|369|384|339|444|396|447|423|414|408|474|420|351|438|366	7.24E-13		GO:0008152	0.7962573502059376	0
695	17	TISSUES		Heart	1.18E-8	UQCRC1|ACO2|ATP5B|ATP5O|EIF4A1|PDIA3|CYCS|TUFM|MDH2|CS|STOML2|ATP5C1|MT-CO2|COX7A2|HSPD1|ATP5A1|HYOU1	124	312|354|357|492|477|432|465|489|342|372|324|471|330|495|504|363|345	1.66E-10		BTO:0000562	0.7928117992693875	0
7513	54	GO Biological Process		Cellular metabolic process	1.24E-8	HSD17B10|UQCRC1|ACO2|GAR1|HBA2|ATP5B|VDAC1|HIBADH|ESYT1|AFG3L2|RPS11|ATP5O|EIF4A1|HSPA9|HSP90B1|UGT1A6|CYCS|CPNE1|TUFM|HSPA5|HNRNPM|MDH2|CS|PTGES2|AK2|PSMD12|STOML2|ATP5C1|MT-CO2|PHGDH|COX7A2|PMPCA|IARS|HSPA1B|NOP56|HSPD1|AK4|RPL14|ATP5A1|DDX3X|CDC42|PDIA6|EIF4B|TKT|RPL6|RPL32|PARK7|PPIA|SSBP1|EIF4G2|PHB2|HNRNPC|ETFA|PHB	124	399|312|354|462|468|357|381|429|315|336|435|492|477|393|417|306|465|498|489|411|348|342|372|483|375|318|324|471|330|456|495|426|480|321|441|504|450|387|363|459|369|384|339|444|396|447|423|414|408|474|420|351|438|366	2.13E-12		GO:0044237	0.7906578314837766	0
176	12	Reactome Pathways		The citric acid (TCA) cycle and respiratory electron transport	1.28E-8	UQCRC1|ACO2|ATP5B|VDAC1|ATP5O|CYCS|MDH2|CS|ATP5C1|MT-CO2|ATP5A1|ETFA	124	312|354|357|381|492|465|342|372|471|330|363|438	1.58E-12		HSA-1428517	0.7892790030352131	0
2089	30	Reactome Pathways		Metabolism	1.28E-8	HSD17B10|UQCRC1|ACO2|ATP5B|VDAC1|HIBADH|ESYT1|RPS11|ATP5O|UGT1A6|CYCS|CPNE1|MDH2|CS|PTGES2|AK2|PSMD12|ATP5C1|MT-CO2|PHGDH|TXN|IARS|AK4|RPL14|ATP5A1|TKT|RPL6|RPL32|ETFA|ABCB1	124	399|312|354|357|381|429|315|435|492|306|465|498|342|372|483|375|318|471|330|456|360|480|450|387|363|444|396|447|438|486	1.47E-12		HSA-1430728	0.7892790030352131	0
63	8	COMPARTMENTS		Nucleoid	1.32E-8	HSD17B10|ATP5B|VDAC1|HSPA9|TUFM|MT-CO2|VDAC2|SSBP1	124	399|357|381|393|489|330|405|408	1.07E-10		GOCC:0009295	0.7879426068794151	0
143	10	COMPARTMENTS		Inner mitochondrial membrane protein complex	1.32E-8	UQCRC1|ATP5B|AFG3L2|ATP5O|HSPA9|ATP5C1|USMG5|ATP5A1|PHB2|PHB	124	312|357|336|492|393|471|309|363|420|366	1.04E-10		GOCC:0098800	0.7879426068794151	0
452	16	GO Biological Process		Mitochondrion organization	1.36E-8	HSD17B10|ATP5B|AFG3L2|ATP5O|HSPA9|CYCS|STOML2|ATP5C1|COX7A2|PMPCA|HSPD1|ATP5A1|PARK7|SSBP1|PHB2|PHB	124	399|357|336|492|393|465|324|471|495|426|504|363|423|408|420|366	3.1E-12		GO:0007005	0.7866461091629782	0
480	15	GO Cellular Component		Mitochondrial inner membrane	1.46E-8	UQCRC1|ATP5B|AFG3L2|ATP5O|CYCS|STOML2|ATP5C1|MT-CO2|USMG5|COX7A2|PMPCA|HSPD1|ATP5A1|PHB2|PHB	124	312|357|336|492|465|324|471|330|309|495|426|504|363|420|366	8.89E-11		GO:0005743	0.7835647144215563	0
74	8	TISSUES		Left ventricle	2.41E-8	UQCRC1|ACO2|ATP5B|ATP5O|CYCS|MDH2|CS|ATP5A1	124	312|354|357|492|465|342|372|363	3.49E-10		BTO:0001629	0.7617982957425131	0
204	12	GO Biological Process		ATP metabolic process	2.86E-8	UQCRC1|ATP5B|ATP5O|CYCS|AK2|STOML2|ATP5C1|MT-CO2|COX7A2|HSPA1B|AK4|ATP5A1	124	312|357|492|465|375|324|471|330|495|321|450|363	8.16E-12		GO:0046034	0.7543633966870957	0
444	14	COMPARTMENTS		Extracellular vesicle	4.28E-8	HSPE1|EIF4A1|HSPA9|HSP90B1|HSPA5|TXN|HSPD1|ANXA4|CDC42|PARK7|PPIA|HNRNPC|ABCB1|PHB	124	378|477|393|417|411|360|504|333|369|423|414|351|486|366	3.67E-10		GOCC:1903561	0.7368556230986828	0
355	13	KEGG Pathways		Alzheimer disease	4.4E-8	HSD17B10|UQCRC1|ATP5B|VDAC1|ATP5O|CYCS|PSMD12|ATP5C1|MT-CO2|COX7A2|VDAC2|ATP5A1|VDAC3	124	399|312|357|381|492|465|318|471|330|495|405|363|327	2.91E-10		hsa05010	0.7356547323513813	0
5073	42	GO Cellular Component		Protein-containing complex	4.6E-8	HSD17B10|UQCRC1|GAR1|HBA2|ATP5B|VDAC1|AFG3L2|RPS11|ATP5O|EIF4A1|HSPA9|HSP90B1|PDIA3|CYCS|HSPA5|HNRNPM|PSMD12|ATP5C1|MT-CO2|USMG5|PMPCA|VDAC2|IARS|HSPA1B|NOP56|HSPD1|RPL14|ATP5A1|DDX3X|CDC42|PDIA6|EIF4B|RPL6|RPL32|PPIA|H2AFY|VDAC3|EIF4G2|PHB2|HNRNPC|PHB|HYOU1	124	399|312|462|468|357|381|336|435|492|477|393|417|432|465|411|348|318|471|330|309|426|405|480|321|441|504|387|363|459|369|384|339|396|447|414|390|327|474|420|351|366|345	3.0E-10		GO:0032991	0.7337242168318425	0
451	14	COMPARTMENTS		Extracellular organelle	5.01E-8	HSPE1|EIF4A1|HSPA9|HSP90B1|HSPA5|TXN|HSPD1|ANXA4|CDC42|PARK7|PPIA|HNRNPC|ABCB1|PHB	124	378|477|393|417|411|360|504|333|369|423|414|351|486|366	4.48E-10		GOCC:0043230	0.7300162274132754	0
2505	29	TISSUES		Male reproductive gland	5.11E-8	ATP5B|HIBADH|RPS11|ATP5O|EIF4A1|HSPA9|HSP90B1|PDIA3|CYCS|HSPA5|CS|PSMD12|PHGDH|USMG5|IARS|HSPD1|AK4|RPL14|ATP5A1|DDX3X|EIF4B|TKT|RPL6|RPL32|PPIA|EIF4G2|HNRNPC|PHB|HYOU1	124	357|429|435|492|477|393|417|432|465|411|372|318|456|309|480|504|450|387|363|459|339|444|396|447|414|474|351|366|345	7.58E-10		BTO:0000080	0.7291579099865287	0
5857	45	GO Cellular Component		Intracellular organelle lumen	5.67E-8	HSD17B10|ACO2|GAR1|HSPE1|HBA2|ATP5B|VDAC1|HIBADH|RPS11|PDIA4|HSPA9|HSP90B1|PDIA3|CYCS|CPNE1|TUFM|HSPA5|HNRNPM|MDH2|CS|PTGES2|AK2|PSMD12|STOML2|ATP5C1|PMPCA|VDAC2|TXN|HSPA1B|NOP56|HSPD1|AK4|ATP5A1|DDX3X|PDIA6|TKT|PARK7|PPIA|SSBP1|H2AFY|PHB2|HNRNPC|ETFA|PHB|HYOU1	124	399|354|462|378|468|357|381|429|435|402|393|417|432|465|498|489|411|348|342|372|483|375|318|324|471|426|405|360|321|441|504|450|363|459|384|444|423|414|408|390|420|351|438|366|345	3.92E-10		GO:0070013	0.7246416941107093	0
298	12	KEGG Pathways		Huntington disease	6.09E-8	UQCRC1|ATP5B|VDAC1|ATP5O|CYCS|PSMD12|ATP5C1|MT-CO2|COX7A2|VDAC2|ATP5A1|VDAC3	124	312|357|381|492|465|318|471|330|495|405|363|327	5.36E-10		hsa05016	0.7215382707367125	0
985	19	COMPARTMENTS		Extracellular space	6.21E-8	HSPE1|HBA2|PDIA4|EIF4A1|HSPA9|HSP90B1|PDIA3|HSPA5|TXN|HSPA1B|HSPD1|ANXA4|CDC42|PDIA6|PARK7|PPIA|HNRNPC|ABCB1|PHB	124	378|468|402|477|393|417|432|411|360|321|504|333|369|384|423|414|351|486|366	5.78E-10		GOCC:0005615	0.720690839982342	0
12427	64	GO Cellular Component		Membrane-bounded organelle	7.52E-8	HSD17B10|UQCRC1|ACO2|GAR1|HSPE1|HBA2|ATP5B|VDAC1|HIBADH|ESYT1|AFG3L2|RPS11|PDIA4|ATP5O|EIF4A1|HSPA9|HSP90B1|PDIA3|UGT1A6|CYCS|LGALS7B|CPNE1|TUFM|HSPA5|HNRNPM|MDH2|CS|PTGES2|AK2|PSMD12|STOML2|ATP5C1|MT-CO2|PHGDH|USMG5|COX7A2|PMPCA|VDAC2|TXN|IARS|HSPA1B|NOP56|HSPD1|ANXA4|AK4|RPL14|ATP5A1|DDX3X|CDC42|PDIA6|TKT|RPL6|PARK7|PPIA|SSBP1|OCIAD2|H2AFY|VDAC3|PHB2|HNRNPC|ETFA|ABCB1|PHB|HYOU1	124	399|312|354|462|378|468|357|381|429|315|336|435|402|492|477|393|417|432|306|465|501|498|489|411|348|342|372|483|375|318|324|471|330|456|309|495|426|405|360|480|321|441|504|333|450|387|363|459|369|384|444|396|423|414|408|453|390|327|420|351|438|486|366|345	6.42E-10		GO:0043227	0.7123782159408358	0
131	9	GO Cellular Component		Inner mitochondrial membrane protein complex	1.24E-7	UQCRC1|ATP5B|AFG3L2|ATP5O|ATP5C1|USMG5|ATP5A1|PHB2|PHB	124	312|357|336|492|471|309|363|420|366	1.11E-9		GO:0098800	0.6906578314837766	0
298	12	UniProt Keywords		Mitochondrion inner membrane	1.24E-7	UQCRC1|ATP5B|AFG3L2|ATP5O|STOML2|ATP5C1|MT-CO2|COX7A2|PMPCA|ATP5A1|PHB2|PHB	124	312|357|336|492|324|471|330|495|426|363|420|366	5.36E-10		KW-0999	0.6906578314837766	0
13853	66	COMPARTMENTS		Cellular anatomical entity	2.78E-7	HSD17B10|UQCRC1|ACO2|GAR1|HSPE1|HBA2|ATP5B|VDAC1|HIBADH|ESYT1|AFG3L2|RPS11|PDIA4|ATP5O|EIF4A1|HSPA9|HSP90B1|PDIA3|UGT1A6|CYCS|CPNE1|TUFM|HSPA5|HNRNPM|MDH2|CS|PTGES2|AK2|PSMD12|STOML2|ATP5C1|MT-CO2|PHGDH|USMG5|COX7A2|PMPCA|VDAC2|TXN|IARS|HSPA1B|NOP56|HSPD1|ANXA4|AK4|RPL14|ATP5A1|DDX3X|CDC42|PDIA6|EIF4B|TKT|RPL6|RPL32|PARK7|PPIA|SSBP1|OCIAD2|H2AFY|VDAC3|EIF4G2|PHB2|HNRNPC|ETFA|ABCB1|PHB|HYOU1	124	399|312|354|462|378|468|357|381|429|315|336|435|402|492|477|393|417|432|306|465|498|489|411|348|342|372|483|375|318|324|471|330|456|309|495|426|405|360|480|321|441|504|333|450|387|363|459|369|384|339|444|396|447|423|414|408|453|390|327|474|420|351|438|486|366|345	2.68E-9		GOCC:0110165	0.6555955204081924	0
64	8	Reactome Pathways		Mitochondrial protein import	5.23E-7	ACO2|ATP5B|VDAC1|HSPA9|CS|PMPCA|HSPD1|ATP5A1	124	354|357|381|393|372|426|504|363	1.2E-10		HSA-1268020	0.6281498311132726	0
2783	29	TISSUES		Female reproductive gland	5.49E-7	ATP5B|RPS11|ATP5O|EIF4A1|HSPA9|HSP90B1|PDIA3|CYCS|HSPA5|CS|PSMD12|PHGDH|PMPCA|IARS|NOP56|HSPD1|RPL14|ATP5A1|DDX3X|EIF4B|TKT|RPL6|RPL32|PPIA|H2AFY|EIF4G2|HNRNPC|PHB|HYOU1	124	357|435|492|477|393|417|432|465|411|372|318|456|426|480|441|504|387|363|459|339|444|396|447|414|390|474|351|366|345	8.69E-9		BTO:0000254	0.6260427655549908	0
2219	26	COMPARTMENTS		Organelle membrane	6.93E-7	UQCRC1|ATP5B|VDAC1|ESYT1|AFG3L2|ATP5O|HSPA9|HSP90B1|PDIA3|CYCS|CPNE1|HSPA5|PTGES2|STOML2|ATP5C1|MT-CO2|USMG5|PMPCA|VDAC2|ANXA4|ATP5A1|CDC42|PDIA6|VDAC3|PHB2|PHB	124	312|357|381|315|336|492|393|417|432|465|498|411|483|324|471|330|309|426|405|333|363|369|384|327|420|366	6.94E-9		GOCC:0031090	0.6159266765388194	0
14895	67	TISSUES		Animal	7.42E-7	HSD17B10|UQCRC1|ACO2|GAR1|HSPE1|HBA2|ATP5B|VDAC1|HIBADH|ESYT1|AFG3L2|RPS11|PDIA4|ATP5O|EIF4A1|HSPA9|HSP90B1|PDIA3|UGT1A6|CYCS|LGALS7B|CPNE1|TUFM|HSPA5|HNRNPM|MDH2|CS|PTGES2|AK2|PSMD12|STOML2|ATP5C1|MT-CO2|PHGDH|USMG5|COX7A2|PMPCA|VDAC2|TXN|IARS|HSPA1B|NOP56|HSPD1|ANXA4|AK4|RPL14|ATP5A1|DDX3X|CDC42|PDIA6|EIF4B|TKT|RPL6|RPL32|PARK7|PPIA|SSBP1|OCIAD2|H2AFY|VDAC3|EIF4G2|PHB2|HNRNPC|ETFA|ABCB1|PHB|HYO…	124	399|312|354|462|378|468|357|381|429|315|336|435|402|492|477|393|417|432|306|465|501|498|489|411|348|342|372|483|375|318|324|471|330|456|309|495|426|405|360|480|321|441|504|333|450|387|363|459|369|384|339|444|396|447|423|414|408|453|390|327|474|420|351|438|486|366|345	1.2E-8		BTO:0000042	0.6129596094720973	0
941	17	TISSUES		Kidney	8.9E-7	ESYT1|EIF4A1|HSP90B1|CYCS|TUFM|MDH2|PMPCA|NOP56|HSPD1|RPL14|ATP5A1|TKT|RPL6|PARK7|PPIA|OCIAD2|EIF4G2	124	315|477|417|465|489|342|426|441|504|387|363|444|396|423|414|453|474	1.47E-8		BTO:0000671	0.6050609993355087	0
1069	18	TISSUES		Skin	8.9E-7	UQCRC1|ATP5B|VDAC1|EIF4A1|HSP90B1|PDIA3|LGALS7B|STOML2|HSPD1|RPL14|ATP5A1|DDX3X|TKT|RPL6|PPIA|VDAC3|EIF4G2|PHB2	124	312|357|381|477|417|432|501|324|504|387|363|459|444|396|414|327|474|420	1.47E-8		BTO:0001253	0.6050609993355087	0
13515	65	GO Cellular Component		Organelle	9.06E-7	HSD17B10|UQCRC1|ACO2|GAR1|HSPE1|HBA2|ATP5B|VDAC1|HIBADH|ESYT1|AFG3L2|RPS11|PDIA4|ATP5O|EIF4A1|HSPA9|HSP90B1|PDIA3|UGT1A6|CYCS|LGALS7B|CPNE1|TUFM|HSPA5|HNRNPM|MDH2|CS|PTGES2|AK2|PSMD12|STOML2|ATP5C1|MT-CO2|PHGDH|USMG5|COX7A2|PMPCA|VDAC2|TXN|IARS|HSPA1B|NOP56|HSPD1|ANXA4|AK4|RPL14|ATP5A1|DDX3X|CDC42|PDIA6|TKT|RPL6|RPL32|PARK7|PPIA|SSBP1|OCIAD2|H2AFY|VDAC3|PHB2|HNRNPC|ETFA|ABCB1|PHB|HYOU1	124	399|312|354|462|378|468|357|381|429|315|336|435|402|492|477|393|417|432|306|465|501|498|489|411|348|342|372|483|375|318|324|471|330|456|309|495|426|405|360|480|321|441|504|333|450|387|363|459|369|384|444|396|447|423|414|408|453|390|327|420|351|438|486|366|345	8.48E-9		GO:0043226	0.6042871802323188	0
1970	24	TISSUES		Integument	9.21E-7	UQCRC1|ATP5B|VDAC1|RPS11|EIF4A1|HSP90B1|PDIA3|LGALS7B|CS|STOML2|USMG5|COX7A2|HSPD1|RPL14|ATP5A1|DDX3X|TKT|RPL6|PPIA|OCIAD2|VDAC3|EIF4G2|PHB2|HNRNPC	124	312|357|381|435|477|417|432|501|372|324|309|495|504|387|363|459|444|396|414|453|327|474|420|351	1.61E-8		BTO:0000634	0.6035740369803151	0
118	9	GO Biological Process		Oxidative phosphorylation	1.35E-6	UQCRC1|ATP5B|ATP5O|CYCS|STOML2|ATP5C1|MT-CO2|COX7A2|ATP5A1	124	312|357|492|465|324|471|330|495|363	4.64E-10		GO:0006119	0.5869666231504993	0
985	17	TISSUES		Muscle	1.59E-6	ACO2|VDAC1|PDIA4|ATP5O|HSPA9|HSPA5|PSMD12|STOML2|ATP5C1|MT-CO2|PHGDH|USMG5|HSPA1B|RPL14|ATP5A1|RPL32|PHB	124	354|381|402|492|393|411|318|324|471|330|456|309|321|387|363|447|366	2.84E-8		BTO:0000887	0.5798602875679548	0
24	6	GO Biological Process		Mitochondrial calcium ion transmembrane transport	1.75E-6	VDAC1|AFG3L2|STOML2|PMPCA|PHB2|PHB	124	381|336|324|426|420|366	6.99E-10		GO:0006851	0.5756961951313706	0
14276	66	GO Cellular Component		Intracellular	1.82E-6	HSD17B10|UQCRC1|ACO2|GAR1|HSPE1|HBA2|ATP5B|VDAC1|HIBADH|ESYT1|AFG3L2|RPS11|PDIA4|ATP5O|EIF4A1|HSPA9|HSP90B1|PDIA3|UGT1A6|CYCS|LGALS7B|CPNE1|TUFM|HSPA5|HNRNPM|MDH2|CS|PTGES2|AK2|PSMD12|STOML2|ATP5C1|MT-CO2|PHGDH|USMG5|COX7A2|PMPCA|VDAC2|TXN|IARS|HSPA1B|NOP56|HSPD1|ANXA4|AK4|RPL14|ATP5A1|DDX3X|CDC42|PDIA6|EIF4B|TKT|RPL6|RPL32|PARK7|PPIA|SSBP1|OCIAD2|H2AFY|VDAC3|EIF4G2|PHB2|HNRNPC|ETFA|PHB|HYOU1	124	399|312|354|462|378|468|357|381|429|315|336|435|402|492|477|393|417|432|306|465|501|498|489|411|348|342|372|483|375|318|324|471|330|456|309|495|426|405|360|480|321|441|504|333|450|387|363|459|369|384|339|444|396|447|423|414|408|453|390|327|474|420|351|438|366|345	1.81E-8		GO:0005622	0.5739928612014925	0
44	6	GO Cellular Component		Mitochondrial nucleoid	1.82E-6	ATP5B|VDAC1|HSPA9|TUFM|VDAC2|SSBP1	124	357|381|393|489|405|408	1.77E-8		GO:0042645	0.5739928612014925	0
20	5	COMPARTMENTS		Mitochondrial proton-transporting atp synthase complex	1.93E-6	ATP5B|ATP5O|ATP5C1|USMG5|ATP5A1	124	357|492|471|309|363	2.0E-8		GOCC:0005753	0.5714442690992226	0
1277	19	TISSUES		Excretory gland	2.07E-6	ESYT1|EIF4A1|HSPA9|HSP90B1|CYCS|TUFM|MDH2|PMPCA|NOP56|HSPD1|RPL14|ATP5A1|TKT|RPL6|PARK7|PPIA|OCIAD2|EIF4G2|PHB	124	315|477|393|417|465|489|342|426|441|504|387|363|444|396|423|414|453|474|366	3.76E-8		BTO:0000431	0.5684029654543082	0
21	5	GO Cellular Component		Mitochondrial proton-transporting atp synthase complex	2.25E-6	ATP5B|ATP5O|ATP5C1|USMG5|ATP5A1	124	357|492|471|309|363	2.47E-8		GO:0005753	0.5647817481888637	0
21	5	COMPARTMENTS		Proton-transporting atp synthase complex	2.31E-6	ATP5B|ATP5O|ATP5C1|USMG5|ATP5A1	124	357|492|471|309|363	2.47E-8		GOCC:0045259	0.5636388020107856	0
6	4	COMPARTMENTS		Proton-transporting atp synthase complex, catalytic core f(1)	2.31E-6	ATP5B|ATP5O|ATP5C1|ATP5A1	124	357|492|471|363	2.56E-8		GOCC:0045261	0.5636388020107856	0
1020	17	TISSUES		Uterus	2.53E-6	ACO2|HSPE1|ESYT1|EIF4A1|HSP90B1|AK2|VDAC2|TXN|HSPD1|ANXA4|ATP5A1|DDX3X|CDC42|EIF4B|PARK7|SSBP1|OCIAD2	124	354|378|315|477|417|375|405|360|504|333|363|459|369|339|423|408|453	4.69E-8		BTO:0001424	0.5596879478824183	0
1155	18	TISSUES		Urinary system	2.53E-6	ESYT1|EIF4A1|HSP90B1|CYCS|TUFM|MDH2|ATP5C1|PMPCA|NOP56|HSPD1|RPL14|ATP5A1|TKT|RPL6|PARK7|PPIA|OCIAD2|EIF4G2	124	315|477|417|465|489|342|471|426|441|504|387|363|444|396|423|414|453|474	4.72E-8		BTO:0003092	0.5596879478824183	0
1159	18	TISSUES		Urinary tract	2.59E-6	ESYT1|EIF4A1|HSP90B1|CYCS|TUFM|MDH2|ATP5C1|PMPCA|NOP56|HSPD1|RPL14|ATP5A1|TKT|RPL6|PARK7|PPIA|OCIAD2|EIF4G2	124	315|477|417|465|489|342|471|426|441|504|387|363|444|396|423|414|453|474	4.97E-8		BTO:0001244	0.5586700235918748	0
2051	24	COMPARTMENTS		Vesicle	3.05E-6	HSPE1|HBA2|EIF4A1|HSPA9|HSP90B1|PDIA3|CPNE1|HSPA5|PTGES2|PSMD12|PHGDH|VDAC2|TXN|HSPA1B|HSPD1|ANXA4|DDX3X|CDC42|PARK7|PPIA|HNRNPC|ABCB1|PHB|HYOU1	124	378|468|477|393|417|432|498|411|483|318|456|405|360|321|504|333|459|369|423|414|351|486|366|345	3.5E-8		GOCC:0031982	0.5515700160653214	0
352	11	KEGG Pathways		Amyotrophic lateral sclerosis	3.43E-6	UQCRC1|ATP5B|VDAC1|ATP5O|CYCS|HSPA5|PSMD12|ATP5C1|MT-CO2|COX7A2|ATP5A1	124	312|357|381|492|465|411|318|471|330|495|363	3.78E-8		hsa05014	0.5464705879957229	0
939	18	GO Biological Process		Oxidation-reduction process	4.39E-6	HSD17B10|UQCRC1|ACO2|HIBADH|PDIA4|PDIA3|CYCS|MDH2|CS|PTGES2|MT-CO2|PHGDH|COX7A2|TXN|PDIA6|TKT|PARK7|ETFA	124	399|312|354|429|402|432|465|342|372|483|330|456|495|360|384|444|423|438	2.01E-9		GO:0055114	0.5357535479757878	0
562	13	COMPARTMENTS		Ribonucleoprotein complex	5.14E-6	HSD17B10|GAR1|HBA2|RPS11|EIF4A1|HNRNPM|HSPA1B|NOP56|RPL14|EIF4B|RPL6|RPL32|HNRNPC	124	399|462|468|435|477|348|321|441|387|339|396|447|351	6.07E-8		GOCC:1990904	0.5289036881004725	0
1321	19	COMPARTMENTS		Membrane protein complex	5.26E-6	UQCRC1|ATP5B|VDAC1|AFG3L2|ATP5O|HSPA9|PDIA3|CYCS|HSPA5|ATP5C1|MT-CO2|USMG5|VDAC2|HSPD1|ATP5A1|VDAC3|PHB2|ABCB1|PHB	124	312|357|381|336|492|393|432|465|411|471|330|309|405|504|363|327|420|486|366	6.39E-8		GOCC:0098796	0.527901425584626	0
196	9	UniProt Keywords		Chaperone	5.43E-6	HSPE1|HSPA9|HSP90B1|HSPA5|HSPA1B|HSPD1|PDIA6|PARK7|HYOU1	124	378|393|417|411|321|504|384|423|345	3.13E-8		KW-0143	0.5265200170411153	0
1706	22	UniProt Keywords		Isopeptide bond	5.43E-6	GAR1|VDAC1|EIF4A1|HSPA5|HNRNPM|PSMD12|PHGDH|VDAC2|NOP56|HSPD1|RPL14|DDX3X|EIF4B|TKT|RPL6|RPL32|PARK7|PPIA|H2AFY|VDAC3|EIF4G2|HNRNPC	124	462|381|477|411|348|318|456|405|441|504|387|459|339|444|396|447|423|414|390|327|474|351	2.94E-8		KW-1017	0.5265200170411153	0
9	4	COMPARTMENTS		Proton-transporting two-sector atpase complex, catalytic domain	6.91E-6	ATP5B|ATP5O|ATP5C1|ATP5A1	124	357|492|471|363	8.65E-8		GOCC:0033178	0.5160521952625802	0
108	8	GO Molecular Function		Unfolded protein binding	7.41E-6	HSPE1|AFG3L2|HSPA9|HSP90B1|HSPA5|HSPA1B|HSPD1|PPIA	124	378|336|393|417|411|321|504|414	5.68E-9		GO:0051082	0.5130181792020672	0
213	10	GO Biological Process		Protein folding	8.01E-6	HSPE1|PDIA4|HSPA9|HSP90B1|PDIA3|HSPA5|HSPA1B|HSPD1|PDIA6|PPIA	124	378|402|393|417|432|411|321|504|384|414	4.12E-9		GO:0006457	0.5096367483915762	0
7755	50	GO Biological Process		Organic substance metabolic process	1.2E-5	HSD17B10|ACO2|GAR1|ATP5B|VDAC1|HIBADH|ESYT1|AFG3L2|RPS11|ATP5O|EIF4A1|HSP90B1|PDIA3|UGT1A6|CYCS|CPNE1|TUFM|HSPA5|HNRNPM|MDH2|CS|PTGES2|AK2|PSMD12|STOML2|ATP5C1|PHGDH|PMPCA|TXN|IARS|HSPA1B|NOP56|HSPD1|AK4|RPL14|ATP5A1|DDX3X|CDC42|PDIA6|EIF4B|TKT|RPL6|RPL32|PARK7|PPIA|SSBP1|EIF4G2|HNRNPC|ETFA|PHB	124	399|354|462|357|381|429|315|336|435|492|477|417|432|306|465|498|489|411|348|342|372|483|375|318|324|471|456|426|360|480|321|441|504|450|387|363|459|369|384|339|444|396|447|423|414|408|474|351|438|366	6.86E-9		GO:0071704	0.4920818753952375	0
11	4	COMPARTMENTS		Endoplasmic reticulum chaperone complex	1.28E-5	HSP90B1|HSPA5|PDIA6|HYOU1	124	417|411|384|345	1.64E-7		GOCC:0034663	0.4892790030352131	0
11	4	GO Cellular Component		Endoplasmic reticulum chaperone complex	1.39E-5	HSP90B1|HSPA5|PDIA6|HYOU1	124	417|411|384|345	1.64E-7		GO:0034663	0.4856985199745905	0
10761	57	GO Cellular Component		Intracellular membrane-bounded organelle	1.44E-5	HSD17B10|UQCRC1|ACO2|GAR1|HSPE1|ATP5B|VDAC1|HIBADH|ESYT1|AFG3L2|RPS11|PDIA4|ATP5O|HSPA9|HSP90B1|PDIA3|UGT1A6|CYCS|LGALS7B|CPNE1|TUFM|HSPA5|HNRNPM|MDH2|CS|PTGES2|AK2|PSMD12|STOML2|ATP5C1|MT-CO2|USMG5|COX7A2|PMPCA|VDAC2|TXN|HSPA1B|NOP56|HSPD1|ANXA4|AK4|ATP5A1|DDX3X|CDC42|PDIA6|TKT|RPL6|PARK7|PPIA|SSBP1|H2AFY|VDAC3|PHB2|HNRNPC|ETFA|PHB|HYOU1	124	399|312|354|462|378|357|381|429|315|336|435|402|492|393|417|432|306|465|501|498|489|411|348|342|372|483|375|318|324|471|330|309|495|426|405|360|321|441|504|333|450|363|459|369|384|444|396|423|414|408|390|327|420|351|438|366|345	1.76E-7		GO:0043231	0.4841637507904751	0
9072	52	GO Cellular Component		Membrane	1.45E-5	HSD17B10|UQCRC1|HSPE1|HBA2|ATP5B|VDAC1|ESYT1|AFG3L2|RPS11|ATP5O|EIF4A1|HSPA9|HSP90B1|PDIA3|UGT1A6|CYCS|CPNE1|TUFM|HSPA5|HNRNPM|MDH2|PTGES2|PSMD12|STOML2|ATP5C1|MT-CO2|USMG5|COX7A2|PMPCA|VDAC2|IARS|HSPA1B|NOP56|HSPD1|ANXA4|RPL14|ATP5A1|DDX3X|CDC42|PDIA6|TKT|RPL6|RPL32|PARK7|PPIA|VDAC3|EIF4G2|PHB2|HNRNPC|ABCB1|PHB|HYOU1	124	399|312|378|468|357|381|315|336|435|492|477|393|417|432|306|465|498|489|411|348|342|483|318|324|471|330|309|495|426|405|480|321|441|504|333|387|363|459|369|384|444|396|447|423|414|327|474|420|351|486|366|345	1.83E-7		GO:0016020	0.4838631997765025	0
74	6	TISSUES		Atrium	1.56E-5	ACO2|ATP5B|CYCS|MDH2|HSPD1|ATP5A1	124	354|357|465|342|504|363	3.1E-7		BTO:0000903	0.4806875401645539	0
8057	49	UniProt Keywords		Phosphoprotein	1.61E-5	UQCRC1|ACO2|HSPE1|HBA2|ATP5B|VDAC1|ESYT1|RPS11|EIF4A1|HSPA9|HSP90B1|PDIA3|CYCS|TUFM|HSPA5|HNRNPM|MDH2|PTGES2|AK2|STOML2|ATP5C1|PHGDH|VDAC2|IARS|HSPA1B|NOP56|HSPD1|ANXA4|RPL14|ATP5A1|DDX3X|CDC42|PDIA6|EIF4B|TKT|RPL6|RPL32|PARK7|PPIA|SSBP1|H2AFY|VDAC3|EIF4G2|PHB2|HNRNPC|ETFA|ABCB1|PHB|HYOU1	124	312|354|378|468|357|381|315|435|477|393|417|432|465|489|411|348|342|483|375|324|471|456|405|480|321|441|504|333|387|363|459|369|384|339|444|396|447|423|414|408|390|327|474|420|351|438|486|366|345	1.22E-7		KW-0597	0.479317412396815	0
1792	21	TISSUES		Gonad	1.66E-5	ATP5B|ATP5O|EIF4A1|HSP90B1|CYCS|HSPA5|CS|PSMD12|PHGDH|HSPD1|ATP5A1|DDX3X|EIF4B|TKT|RPL6|RPL32|PPIA|EIF4G2|HNRNPC|PHB|HYOU1	124	357|492|477|417|465|411|372|318|456|504|363|459|339|444|396|447|414|474|351|366|345	3.35E-7		BTO:0000534	0.4779891911959945	0
36	5	COMPARTMENTS		Proton-transporting two-sector atpase complex	2.05E-5	ATP5B|ATP5O|ATP5C1|USMG5|ATP5A1	124	357|492|471|309|363	2.71E-7		GOCC:0016469	0.4688246138944246	0
726	15	GO Molecular Function		Oxidoreductase activity	2.27E-5	HSD17B10|UQCRC1|HIBADH|PDIA4|PDIA3|CYCS|MDH2|PTGES2|MT-CO2|PHGDH|COX7A2|TXN|PDIA6|PARK7|ETFA	124	399|312|429|402|432|465|342|483|330|456|495|360|384|423|438	2.17E-8		GO:0016491	0.46439741428068776	0
927	15	TISSUES		Trunk	2.38E-5	HBA2|VDAC1|RPS11|EIF4A1|HSPA9|HSPA5|CS|HSPD1|RPL14|ATP5A1|EIF4B|TKT|RPL32|PPIA|PHB	124	468|381|435|477|393|411|372|504|387|363|339|444|447|414|366	4.89E-7		BTO:0001493	0.46234230429434875	0
16	5	Reactome Pathways		Processing of SMDT1	2.69E-5	AFG3L2|STOML2|PMPCA|PHB2|PHB	124	336|324|426|420|366	7.75E-9		HSA-8949664	0.4570247719997592	0
12528	61	GO Cellular Component		Intracellular organelle	3.19E-5	HSD17B10|UQCRC1|ACO2|GAR1|HSPE1|HBA2|ATP5B|VDAC1|HIBADH|ESYT1|AFG3L2|RPS11|PDIA4|ATP5O|HSPA9|HSP90B1|PDIA3|UGT1A6|CYCS|LGALS7B|CPNE1|TUFM|HSPA5|HNRNPM|MDH2|CS|PTGES2|AK2|PSMD12|STOML2|ATP5C1|MT-CO2|USMG5|COX7A2|PMPCA|VDAC2|TXN|HSPA1B|NOP56|HSPD1|ANXA4|AK4|RPL14|ATP5A1|DDX3X|CDC42|PDIA6|TKT|RPL6|RPL32|PARK7|PPIA|SSBP1|OCIAD2|H2AFY|VDAC3|PHB2|HNRNPC|ETFA|PHB|HYOU1	124	399|312|354|462|378|468|357|381|429|315|336|435|402|492|393|417|432|306|465|501|498|489|411|348|342|372|483|375|318|324|471|330|309|495|426|405|360|321|441|504|333|450|387|363|459|369|384|444|396|447|423|414|408|453|390|327|420|351|438|366|345	4.16E-7		GO:0043229	0.4496209316942819	0
130	7	KEGG Pathways		Oxidative phosphorylation	3.21E-5	UQCRC1|ATP5B|ATP5O|ATP5C1|MT-CO2|COX7A2|ATP5A1	124	312|357|492|471|330|495|363	4.24E-7		hsa00190	0.44934949675951275	0
135	7	KEGG Pathways		Spinocerebellar ataxia	3.5E-5	VDAC1|AFG3L2|CYCS|PSMD12|VDAC2|NOP56|VDAC3	124	381|336|465|318|405|441|327	5.4E-7		hsa05017	0.44559319556497246	0
3548	30	GO Cellular Component		Organelle membrane	3.69E-5	UQCRC1|ATP5B|VDAC1|ESYT1|AFG3L2|ATP5O|HSPA9|HSP90B1|PDIA3|UGT1A6|CYCS|CPNE1|HSPA5|PTGES2|STOML2|ATP5C1|MT-CO2|USMG5|COX7A2|PMPCA|VDAC2|HSPD1|ANXA4|ATP5A1|CDC42|PDIA6|TKT|VDAC3|PHB2|PHB	124	312|357|381|315|336|492|393|417|432|306|465|498|411|483|324|471|330|309|495|426|405|504|333|363|369|384|444|327|420|366	4.95E-7		GO:0031090	0.4432973633840939	0
21	5	GO Biological Process		Mitochondrial atp synthesis coupled proton transport	3.94E-5	ATP5B|ATP5O|STOML2|ATP5C1|ATP5A1	124	357|492|324|471|363	2.47E-8		GO:0042776	0.4404503778174426	0
48	6	GO Biological Process		Inner mitochondrial membrane organization	4.16E-5	ATP5B|AFG3L2|ATP5O|HSPA9|ATP5C1|ATP5A1	124	357|336|492|393|471|363	2.85E-8		GO:0007007	0.4380906669373258	0
125	8	Reactome Pathways		Respiratory electron transport, ATP synthesis by chemiosmotic coupling, and heat production by uncoupling proteins.	4.84E-5	UQCRC1|ATP5B|ATP5O|CYCS|ATP5C1|MT-CO2|ATP5A1|ETFA	124	312|357|492|465|471|330|363|438	1.67E-8		HSA-163200	0.4315154638355588	0
141	8	GO Biological Process		Translational initiation	5.48E-5	RPS11|EIF4A1|RPL14|DDX3X|EIF4B|RPL6|RPL32|EIF4G2	124	435|477|387|459|339|396|447|474	4.07E-8		GO:0006413	0.42612194415156307	0
12516	62	GO Molecular Function		Binding	5.75E-5	HSD17B10|UQCRC1|ACO2|GAR1|HSPE1|HBA2|ATP5B|VDAC1|HIBADH|ESYT1|AFG3L2|RPS11|PDIA4|ATP5O|EIF4A1|HSPA9|HSP90B1|PDIA3|UGT1A6|CYCS|LGALS7B|CPNE1|TUFM|HSPA5|HNRNPM|MDH2|CS|PTGES2|AK2|STOML2|ATP5C1|MT-CO2|PHGDH|PMPCA|VDAC2|TXN|IARS|HSPA1B|NOP56|HSPD1|ANXA4|AK4|RPL14|ATP5A1|DDX3X|CDC42|EIF4B|TKT|RPL6|RPL32|PARK7|PPIA|SSBP1|H2AFY|VDAC3|EIF4G2|PHB2|HNRNPC|ETFA|ABCB1|PHB|HYOU1	124	399|312|354|462|378|468|357|381|429|315|336|435|402|492|477|393|417|432|306|465|501|498|489|411|348|342|372|483|375|324|471|330|456|426|405|360|480|321|441|504|333|450|387|363|459|369|339|444|396|447|423|414|408|390|327|474|420|351|438|486|366|345	6.6E-8		GO:0005488	0.42403321553103696	0
4479	36	GO Biological Process		Establishment of localization	5.91E-5	HBA2|ATP5B|VDAC1|ESYT1|AFG3L2|RPS11|PDIA4|ATP5O|HSPA9|HSP90B1|CPNE1|HSPA5|PTGES2|PSMD12|STOML2|ATP5C1|MT-CO2|COX7A2|PMPCA|VDAC2|HSPA1B|HSPD1|RPL14|ATP5A1|DDX3X|CDC42|RPL6|RPL32|PARK7|PPIA|H2AFY|VDAC3|PHB2|ABCB1|PHB|HYOU1	124	468|357|381|315|336|435|402|492|393|417|498|411|483|318|324|471|330|495|426|405|321|504|387|363|459|369|396|447|423|414|390|327|420|486|366|345	4.73E-8		GO:0051234	0.4228412519118745	0
7332	47	GO Biological Process		Primary metabolic process	6.19E-5	HSD17B10|ACO2|GAR1|ATP5B|HIBADH|ESYT1|AFG3L2|RPS11|ATP5O|EIF4A1|HSP90B1|PDIA3|UGT1A6|CYCS|CPNE1|TUFM|HSPA5|HNRNPM|MDH2|CS|PTGES2|AK2|PSMD12|STOML2|ATP5C1|PHGDH|PMPCA|IARS|HSPA1B|NOP56|HSPD1|AK4|RPL14|ATP5A1|DDX3X|CDC42|PDIA6|EIF4B|TKT|RPL6|RPL32|PARK7|PPIA|EIF4G2|HNRNPC|ETFA|PHB	124	399|354|462|357|429|315|336|435|492|477|417|432|306|465|498|489|411|348|342|372|483|375|318|324|471|456|426|480|321|441|504|450|387|363|459|369|384|339|444|396|447|423|414|474|351|438|366	6.23E-8		GO:0044238	0.42083093509798825	0
95	7	GO Biological Process		Mitochondrial transmembrane transport	6.19E-5	ATP5B|AFG3L2|ATP5O|STOML2|ATP5C1|HSPD1|ATP5A1	124	357|336|492|324|471|504|363	5.59E-8		GO:1990542	0.42083093509798825	0
16	4	UniProt Keywords		ATP synthesis	6.65E-5	ATP5B|ATP5O|ATP5C1|ATP5A1	124	357|492|471|363	5.76E-7		KW-0066	0.41771783546968955	0
103	7	GO Molecular Function		Electron transfer activity	7.03E-5	UQCRC1|CYCS|PTGES2|MT-CO2|PHGDH|COX7A2|ETFA	124	312|465|483|330|456|495|438	9.42E-8		GO:0009055	0.41530446749801764	0
3947	33	GO Molecular Function		Nucleic acid binding	7.08E-5	HSD17B10|GAR1|HSPE1|RPS11|PDIA4|EIF4A1|HSPA9|HSP90B1|PDIA3|TUFM|HNRNPM|MDH2|CS|PTGES2|ATP5C1|TXN|IARS|HSPA1B|NOP56|HSPD1|RPL14|ATP5A1|DDX3X|EIF4B|RPL6|RPL32|PARK7|PPIA|SSBP1|H2AFY|EIF4G2|HNRNPC|PHB	124	399|462|378|435|402|477|393|417|432|489|348|342|372|483|471|360|480|321|441|504|387|363|459|339|396|447|423|414|408|390|474|351|366	1.08E-7		GO:0003676	0.4149966742310231	0
1447	18	KEGG Pathways		Metabolic pathways	7.24E-5	HSD17B10|UQCRC1|ACO2|ATP5B|HIBADH|ATP5O|UGT1A6|MDH2|CS|PTGES2|AK2|ATP5C1|MT-CO2|PHGDH|COX7A2|AK4|ATP5A1|TKT	124	399|312|354|357|429|492|306|342|372|483|375|471|330|456|495|450|363|444	1.28E-6		hsa01100	0.4140261433802853	0
4353	35	GO Biological Process		Transport	7.98E-5	HBA2|ATP5B|VDAC1|ESYT1|AFG3L2|RPS11|PDIA4|ATP5O|HSPA9|HSP90B1|CPNE1|HSPA5|PTGES2|PSMD12|STOML2|ATP5C1|MT-CO2|COX7A2|PMPCA|VDAC2|HSPA1B|HSPD1|RPL14|ATP5A1|DDX3X|CDC42|RPL6|RPL32|PARK7|PPIA|VDAC3|PHB2|ABCB1|PHB|HYOU1	124	468|357|381|315|336|435|402|492|393|417|498|411|483|318|324|471|330|495|426|405|321|504|387|363|459|369|396|447|423|414|327|420|486|366|345	8.66E-8		GO:0006810	0.40979971086492706	0
54	5	TISSUES		Right atrium	8.27E-5	ACO2|ATP5B|MDH2|HSPD1|ATP5A1	124	354|357|342|504|363	1.73E-6		BTO:0001703	0.4082494490447453	0
1141	16	GO Cellular Component		Membrane protein complex	8.76E-5	UQCRC1|ATP5B|VDAC1|AFG3L2|ATP5O|HSPA9|PDIA3|ATP5C1|MT-CO2|USMG5|VDAC2|HSPD1|ATP5A1|VDAC3|PHB2|PHB	124	312|357|381|336|492|393|432|471|330|309|405|504|363|327|420|366	1.24E-6		GO:0098796	0.4057495893831919	0
405	10	GO Cellular Component		Focal adhesion	9.23E-5	RPS11|HSPA9|HSP90B1|PDIA3|HSPA5|HSPA1B|CDC42|RPL6|PPIA|HYOU1	124	435|393|417|432|411|321|369|396|414|345	1.35E-6		GO:0005925	0.40347982989740877	0
61	6	GO Biological Process		Purine ribonucleoside triphosphate metabolic process	9.32E-5	ATP5B|ATP5O|STOML2|ATP5C1|AK4|ATP5A1	124	357|492|324|471|450|363	1.06E-7		GO:0009205	0.40305840876460186	0
1522	20	GO Biological Process		Cellular nitrogen compound biosynthetic process	9.44E-5	GAR1|ATP5B|RPS11|ATP5O|EIF4A1|TUFM|AK2|STOML2|ATP5C1|IARS|AK4|RPL14|ATP5A1|DDX3X|EIF4B|RPL6|RPL32|PPIA|EIF4G2|PHB	124	462|357|435|492|477|489|375|324|471|480|450|387|363|459|339|396|447|414|474|366	1.13E-7		GO:0044271	0.4025028005701931	0
1684	21	GO Biological Process		Small molecule metabolic process	9.44E-5	HSD17B10|ACO2|ATP5B|VDAC1|HIBADH|ATP5O|UGT1A6|MDH2|CS|PTGES2|AK2|STOML2|ATP5C1|PHGDH|TXN|IARS|AK4|ATP5A1|TKT|PARK7|ETFA	124	399|354|357|381|429|492|306|342|372|483|375|324|471|456|360|480|450|363|444|423|438	1.19E-7		GO:0044281	0.4025028005701931	0
2734	27	GO Biological Process		Organic substance biosynthetic process	9.44E-5	GAR1|ATP5B|RPS11|ATP5O|EIF4A1|CPNE1|TUFM|MDH2|PTGES2|AK2|STOML2|ATP5C1|PHGDH|IARS|AK4|RPL14|ATP5A1|DDX3X|EIF4B|TKT|RPL6|RPL32|PARK7|PPIA|SSBP1|EIF4G2|PHB	124	462|357|435|492|477|498|489|342|483|375|324|471|456|480|450|387|363|459|339|444|396|447|423|414|408|474|366	1.16E-7		GO:1901576	0.4025028005701931	0
11	4	GO Molecular Function		Proton-transporting atp synthase activity, rotational mechanism	9.54E-5	ATP5B|ATP5O|ATP5C1|ATP5A1	124	357|492|471|363	1.64E-7		GO:0046933	0.40204516252959055	0
166	8	GO Biological Process		Response to unfolded protein	9.88E-5	HSPE1|HSPA9|HSP90B1|HSPA5|HSPA1B|HSPD1|PDIA6|HYOU1	124	378|393|417|411|321|504|384|345	1.35E-7		GO:0006986	0.4005243055412372	0
64	6	GO Biological Process		Nucleoside triphosphate biosynthetic process	9.88E-5	ATP5B|ATP5O|STOML2|ATP5C1|AK4|ATP5A1	124	357|492|324|471|450|363	1.39E-7		GO:0009142	0.4005243055412372	0
31	5	GO Biological Process		Cristae formation	9.88E-5	ATP5B|AFG3L2|ATP5O|ATP5C1|ATP5A1	124	357|336|492|471|363	1.38E-7		GO:0042407	0.4005243055412372	0
168	8	GO Biological Process		Ribose phosphate biosynthetic process	9.88E-5	ATP5B|ATP5O|AK2|STOML2|ATP5C1|AK4|ATP5A1|TKT	124	357|492|375|324|471|450|363|444	1.48E-7		GO:0046390	0.4005243055412372	0
165	7	KEGG Pathways		Protein processing in endoplasmic reticulum	9.88E-5	PDIA4|HSP90B1|PDIA3|HSPA5|HSPA1B|PDIA6|HYOU1	124	402|417|432|411|321|384|345	1.96E-6		hsa04141	0.4005243055412372	0
2611	26	GO Biological Process		Cellular biosynthetic process	1.1E-4	GAR1|ATP5B|RPS11|ATP5O|EIF4A1|CPNE1|TUFM|PTGES2|AK2|STOML2|ATP5C1|PHGDH|IARS|AK4|RPL14|ATP5A1|DDX3X|EIF4B|TKT|RPL6|RPL32|PARK7|PPIA|SSBP1|EIF4G2|PHB	124	462|357|435|492|477|498|489|483|375|324|471|456|480|450|387|363|459|339|444|396|447|423|414|408|474|366	1.92E-7		GO:0044249	0.3958607314841775	0
2919	26	COMPARTMENTS		Cytosol	1.2E-4	HSPE1|HBA2|RPS11|EIF4A1|HSP90B1|CYCS|CPNE1|HSPA5|PTGES2|PSMD12|PHGDH|TXN|IARS|HSPA1B|HSPD1|RPL14|DDX3X|CDC42|EIF4B|TKT|RPL6|RPL32|PARK7|PPIA|EIF4G2|HNRNPC	124	378|468|435|477|417|465|498|411|483|318|456|360|480|321|504|387|459|369|339|444|396|447|423|414|474|351	1.69E-6		GOCC:0005829	0.39208187539523753	0
93	7	Reactome Pathways		Mitochondrial biogenesis	1.2E-4	ATP5B|ATP5O|HSPA9|CYCS|ATP5C1|ATP5A1|SSBP1	124	357|492|393|465|471|363|408	4.87E-8		HSA-1592230	0.39208187539523753	0
5486	39	GO Molecular Function		Catalytic activity	1.3E-4	HSD17B10|UQCRC1|ACO2|ATP5B|HIBADH|AFG3L2|PDIA4|ATP5O|EIF4A1|HSPA9|PDIA3|UGT1A6|CYCS|CPNE1|TUFM|HSPA5|MDH2|CS|PTGES2|AK2|ATP5C1|MT-CO2|PHGDH|COX7A2|PMPCA|TXN|IARS|HSPA1B|HSPD1|AK4|ATP5A1|DDX3X|CDC42|PDIA6|TKT|PARK7|PPIA|ETFA|ABCB1	124	399|312|354|357|429|336|402|492|477|393|432|306|465|498|489|411|342|372|483|375|471|330|456|495|426|360|480|321|504|450|363|459|369|384|444|423|414|438|486	2.44E-7		GO:0003824	0.3886056647693163	0
2119	23	GO Molecular Function		Nucleotide binding	1.4E-4	HSPE1|ATP5B|HIBADH|AFG3L2|EIF4A1|HSPA9|HSP90B1|TUFM|HSPA5|AK2|PHGDH|VDAC2|IARS|HSPA1B|HSPD1|AK4|ATP5A1|DDX3X|CDC42|VDAC3|ETFA|ABCB1|HYOU1	124	378|357|429|336|477|393|417|489|411|375|456|405|480|321|504|450|363|459|369|327|438|486|345	2.94E-7		GO:0000166	0.38538719643217617	0
13	4	GO Molecular Function		Peptide disulfide oxidoreductase activity	1.4E-4	PDIA4|PDIA3|TXN|PDIA6	124	402|432|360|384	2.85E-7		GO:0015037	0.38538719643217617	0
2516	25	GO Molecular Function		Small molecule binding	1.4E-4	HSPE1|HBA2|ATP5B|HIBADH|AFG3L2|EIF4A1|HSPA9|HSP90B1|TUFM|HSPA5|AK2|PHGDH|VDAC2|IARS|HSPA1B|HSPD1|AK4|ATP5A1|DDX3X|CDC42|TKT|VDAC3|ETFA|ABCB1|HYOU1	124	378|468|357|429|336|477|393|417|489|411|375|456|405|480|321|504|450|363|459|369|444|327|438|486|345	3.87E-7		GO:0036094	0.38538719643217617	0
61	5	TISSUES		Left atrium	1.4E-4	ACO2|ATP5B|CYCS|MDH2|ATP5A1	124	354|357|465|342|363	3.03E-6		BTO:0001702	0.38538719643217617	0
446	10	TISSUES		Prostate gland	1.5E-4	ATP5B|RPS11|EIF4A1|HSP90B1|CS|PHGDH|USMG5|RPL6|RPL32|PPIA	124	357|435|477|417|372|456|309|396|447|414	3.14E-6		BTO:0001129	0.38239087409443184	0
103	7	WikiPathways		Electron transport chain: OXPHOS system in mitochondria	1.6E-4	UQCRC1|ATP5B|ATP5O|ATP5C1|MT-CO2|COX7A2|ATP5A1	124	312|357|492|471|330|495|363	9.42E-8		WP111	0.3795880017344075	0
38	5	GO Biological Process		De novo protein folding	1.7E-4	HSPE1|HSPA9|HSPA5|HSPA1B|HSPD1	124	378|393|411|321|504	3.46E-7		GO:0006458	0.37695510786217257	0
776	14	GO Biological Process		Viral process	1.7E-4	VDAC1|RPS11|EIF4A1|TUFM|HSPA1B|HSPD1|RPL14|DDX3X|CDC42|RPL6|RPL32|PPIA|PHB2|PHB	124	381|435|477|489|321|504|387|459|369|396|447|414|420|366	3.5E-7		GO:0016032	0.37695510786217257	0
1314	18	GO Biological Process		Transmembrane transport	1.7E-4	ATP5B|VDAC1|AFG3L2|ATP5O|HSPA5|PSMD12|STOML2|ATP5C1|MT-CO2|COX7A2|PMPCA|VDAC2|HSPD1|ATP5A1|VDAC3|PHB2|ABCB1|PHB	124	357|381|336|492|411|318|324|471|330|495|426|405|504|363|327|420|486|366	3.18E-7		GO:0055085	0.37695510786217257	0
41	5	GO Molecular Function		Disulfide oxidoreductase activity	1.7E-4	PDIA4|PDIA3|PTGES2|TXN|PDIA6	124	402|432|483|360|384	4.89E-7		GO:0015036	0.37695510786217257	0
1249	16	TISSUES		Intestine	1.8E-4	ATP5B|RPS11|EIF4A1|HSP90B1|PDIA3|MT-CO2|PMPCA|IARS|HSPD1|AK4|ATP5A1|TKT|RPL6|RPL32|PPIA|ETFA	124	357|435|477|417|432|330|426|480|504|450|363|444|396|447|414|438	3.94E-6		BTO:0000648	0.3744727494896694	0
568	11	TISSUES		Pancreas	1.8E-4	HBA2|RPS11|EIF4A1|HSP90B1|PDIA3|STOML2|HSPA1B|RPL14|RPL6|PPIA|SSBP1	124	468|435|477|417|432|324|321|387|396|414|408	3.84E-6		BTO:0000988	0.3744727494896694	0
87	9	STRING Clusters		Mitochondrial protein import, and outer mitochondrial membrane protein complex	1.8E-4	HSPE1|VDAC1|AFG3L2|HSPA9|PMPCA|VDAC2|HSPD1|VDAC3|PHB2	124	378|381|336|393|426|405|504|327|420	3.69E-11		CL:13620	0.3744727494896694	0
129	7	GO Biological Process		Cellular response to unfolded protein	1.9E-4	HSPA9|HSP90B1|HSPA5|HSPA1B|HSPD1|PDIA6|HYOU1	124	393|417|411|321|504|384|345	4.03E-7		GO:0034620	0.3721246399047171	0
79	6	GO Biological Process		Aerobic respiration	2.0E-4	UQCRC1|ACO2|CYCS|MDH2|CS|MT-CO2	124	312|354|465|342|372|330	4.45E-7		GO:0009060	0.36989700043360185	0
1346	18	GO Biological Process		Organonitrogen compound biosynthetic process	2.0E-4	ATP5B|RPS11|ATP5O|EIF4A1|TUFM|AK2|STOML2|ATP5C1|PHGDH|IARS|AK4|RPL14|ATP5A1|DDX3X|EIF4B|RPL6|RPL32|EIF4G2	124	357|435|492|477|489|375|324|471|456|480|450|387|363|459|339|396|447|474	4.51E-7		GO:1901566	0.36989700043360185	0
6	3	GO Cellular Component		Proton-transporting atp synthase complex, catalytic core f(1)	2.0E-4	ATP5B|ATP5C1|ATP5A1	124	357|471|363	3.14E-6		GO:0045261	0.36989700043360185	0
677	12	GO Cellular Component		Ribonucleoprotein complex	2.0E-4	HSD17B10|GAR1|HBA2|RPS11|HNRNPM|HSPA1B|NOP56|RPL14|EIF4B|RPL6|RPL32|HNRNPC	124	399|462|468|435|348|321|441|387|339|396|447|351	3.24E-6		GO:1990904	0.36989700043360185	0
5	3	UniProt Keywords		Porin	2.2E-4	VDAC1|VDAC2|VDAC3	124	381|405|327	2.1E-6		KW-0626	0.3657577319177794	0
2383	23	UniProt Keywords		Ubl conjugation	2.2E-4	GAR1|VDAC1|EIF4A1|HSPA5|HNRNPM|PSMD12|PHGDH|VDAC2|TXN|NOP56|HSPD1|RPL14|DDX3X|EIF4B|TKT|RPL6|RPL32|PARK7|PPIA|H2AFY|VDAC3|EIF4G2|HNRNPC	124	462|381|477|411|348|318|456|405|360|441|504|387|459|339|444|396|447|423|414|390|327|474|351	2.3E-6		KW-0832	0.3657577319177794	0
366	10	GO Biological Process		Translation	2.4E-4	RPS11|EIF4A1|TUFM|IARS|RPL14|DDX3X|EIF4B|RPL6|RPL32|EIF4G2	124	435|477|489|480|387|459|339|396|447|474	5.53E-7		GO:0006412	0.3619788758288394	0
2375	24	GO Biological Process		Establishment of localization in cell	2.4E-4	ATP5B|RPS11|ATP5O|HSPA9|HSP90B1|CPNE1|HSPA5|PTGES2|PSMD12|STOML2|ATP5C1|PMPCA|HSPA1B|HSPD1|RPL14|ATP5A1|DDX3X|CDC42|RPL6|RPL32|PARK7|PPIA|PHB2|HYOU1	124	357|435|492|393|417|498|411|483|318|324|471|426|321|504|387|363|459|369|396|447|423|414|420|345	5.43E-7		GO:0051649	0.3619788758288394	0
2967	27	GO Biological Process		Cellular localization	2.6E-4	ATP5B|ESYT1|RPS11|ATP5O|HSPA9|HSP90B1|CPNE1|HSPA5|PTGES2|PSMD12|STOML2|ATP5C1|PMPCA|TXN|HSPA1B|HSPD1|RPL14|ATP5A1|DDX3X|CDC42|RPL6|RPL32|PARK7|PPIA|H2AFY|PHB2|HYOU1	124	357|315|435|492|393|417|498|411|483|318|324|471|426|360|321|504|387|363|459|369|396|447|423|414|390|420|345	6.16E-7		GO:0051641	0.35850266520291824	0
6	3	UniProt Keywords		CF(1)	2.6E-4	ATP5B|ATP5C1|ATP5A1	124	357|471|363	3.14E-6		KW-0139	0.35850266520291824	0
31	5	Reactome Pathways		Cristae formation	2.7E-4	ATP5B|ATP5O|HSPA9|ATP5C1|ATP5A1	124	357|492|393|471|363	1.38E-7		HSA-8949613	0.3568636235841013	0
18	4	GO Biological Process		Protein refolding	3.4E-4	HSPA9|HSPA5|HSPA1B|HSPD1	124	393|411|321|504	8.65E-7		GO:0042026	0.34685210829577445	0
147	7	GO Biological Process		Purine ribonucleotide biosynthetic process	3.6E-4	ATP5B|ATP5O|AK2|STOML2|ATP5C1|AK4|ATP5A1	124	357|492|375|324|471|450|363	9.34E-7		GO:0009152	0.3443697499232713	0
150	7	GO Biological Process		Proton transmembrane transport	3.7E-4	ATP5B|ATP5O|STOML2|ATP5C1|MT-CO2|COX7A2|ATP5A1	124	357|492|324|471|330|495|363	1.06E-6		GO:1902600	0.3431798275933005	0
1020	14	TISSUES		Sense organ	3.7E-4	ATP5B|AFG3L2|RPS11|EIF4A1|MDH2|AK2|VDAC2|TXN|ANXA4|ATP5A1|TKT|RPL6|PPIA|HNRNPC	124	357|336|435|477|342|375|405|360|333|363|444|396|414|351	8.26E-6		BTO:0000202	0.3431798275933005	0
1760	19	UniProt Keywords		Nucleotide-binding	3.7E-4	ATP5B|AFG3L2|EIF4A1|HSPA9|HSP90B1|TUFM|HSPA5|AK2|VDAC2|IARS|HSPA1B|HSPD1|AK4|ATP5A1|DDX3X|CDC42|VDAC3|ABCB1|HYOU1	124	357|336|477|393|417|489|411|375|405|480|321|504|450|363|459|369|327|486|345	4.83E-6		KW-0547	0.3431798275933005	0
278	8	UniProt Keywords		Ribonucleoprotein	4.0E-4	GAR1|RPS11|HNRNPM|NOP56|RPL14|RPL6|RPL32|HNRNPC	124	462|435|348|441|387|396|447|351	5.7E-6		KW-0687	0.33979400086720374	0
503	11	GO Biological Process		Peptide metabolic process	4.2E-4	RPS11|EIF4A1|TUFM|IARS|RPL14|DDX3X|EIF4B|RPL6|RPL32|PARK7|EIF4G2	124	435|477|489|480|387|459|339|396|447|423|474	1.22E-6		GO:0006518	0.33767507096021	0
225	8	GO Biological Process		Mitochondrial transport	4.2E-4	ATP5B|AFG3L2|ATP5O|STOML2|ATP5C1|PMPCA|HSPD1|ATP5A1	124	357|336|492|324|471|426|504|363	1.25E-6		GO:0006839	0.33767507096021	0
130	6	UniProt Keywords		Isomerase	4.6E-4	PDIA4|PDIA3|PTGES2|HSPD1|PDIA6|PPIA	124	402|432|483|504|384|414	6.98E-6		KW-0413	0.3337242168318426	0
158	7	GO Biological Process		Cellular respiration	4.7E-4	UQCRC1|ACO2|CYCS|MDH2|CS|MT-CO2|ETFA	124	312|354|465|342|372|330|438	1.48E-6		GO:0045333	0.33279021420642824	0
628	12	GO Biological Process		Inorganic cation transmembrane transport	4.7E-4	ATP5B|VDAC1|AFG3L2|ATP5O|STOML2|ATP5C1|MT-CO2|COX7A2|PMPCA|ATP5A1|PHB2|PHB	124	357|381|336|492|324|471|330|495|426|363|420|366	1.51E-6		GO:0098662	0.33279021420642824	0
2229	21	TISSUES		Internal male genital organ	4.8E-4	ATP5B|RPS11|ATP5O|EIF4A1|HSP90B1|CYCS|HSPA5|CS|PHGDH|USMG5|HSPD1|ATP5A1|DDX3X|EIF4B|RPL6|RPL32|PPIA|EIF4G2|HNRNPC|PHB|HYOU1	124	357|435|492|477|417|465|411|372|456|309|504|363|459|339|396|447|414|474|351|366|345	1.09E-5		BTO:0003096	0.3318758762624413	0
9	3	UniProt Keywords		Transmembrane beta strand	5.0E-4	VDAC1|VDAC2|VDAC3	124	381|405|327	8.18E-6		KW-1134	0.3301029995663981	0
38	4	TISSUES		Adipocyte	5.4E-4	UQCRC1|ATP5B|CS|HSPD1	124	312|357|372|504	1.26E-5		BTO:0000443	0.3267606240177031	0
55	5	GO Biological Process		Chaperone-mediated protein folding	5.6E-4	HSPE1|PDIA4|HSPA9|HSPA5|HSPA1B	124	378|402|393|411|321	1.88E-6		GO:0061077	0.32518119729938	0
786	12	TISSUES		Eye	5.9E-4	ATP5B|AFG3L2|RPS11|EIF4A1|VDAC2|TXN|ANXA4|ATP5A1|TKT|RPL6|PPIA|HNRNPC	124	357|336|435|477|405|360|333|363|444|396|414|351	1.43E-5		BTO:0000439	0.32291479883578555	0
1344	17	GO Biological Process		Ion transport	6.3E-4	HBA2|ATP5B|VDAC1|AFG3L2|ATP5O|STOML2|ATP5C1|MT-CO2|COX7A2|PMPCA|VDAC2|ATP5A1|PARK7|VDAC3|PHB2|ABCB1|PHB	124	468|357|381|336|492|324|471|330|495|426|405|363|423|327|420|486|366	2.17E-6		GO:0006811	0.3200659450546418	0
659	13	Reactome Pathways		Metabolism of RNA	6.3E-4	HSD17B10|GAR1|RPS11|EIF4A1|HNRNPM|PSMD12|HSPA1B|NOP56|RPL14|EIF4B|RPL6|RPL32|HNRNPC	124	399|462|435|477|348|318|321|441|387|339|396|447|351	3.65E-7		HSA-8953854	0.3200659450546418	0
5	3	GO Molecular Function		Porin activity	6.5E-4	VDAC1|VDAC2|VDAC3	124	381|405|327	2.1E-6		GO:0015288	0.31870866433571443	0
35	4	COMPARTMENTS		Pore complex	6.7E-4	VDAC1|CYCS|VDAC2|VDAC3	124	381|465|405|327	9.31E-6		GOCC:0046930	0.31739251972991733	0
229	7	KEGG Pathways		Thermogenesis	7.1E-4	UQCRC1|ATP5B|ATP5O|ATP5C1|MT-CO2|COX7A2|ATP5A1	124	312|357|492|471|330|495|363	1.56E-5		hsa04714	0.31487416512809246	0
2035	20	COMPARTMENTS		Extracellular region	7.2E-4	HSPE1|HBA2|PDIA4|EIF4A1|HSPA9|HSP90B1|PDIA3|HSPA5|HNRNPM|TXN|HSPA1B|HSPD1|ANXA4|CDC42|PDIA6|PARK7|PPIA|HNRNPC|ABCB1|PHB	124	378|468|402|477|393|417|432|411|348|360|321|504|333|369|384|423|414|351|486|366	1.03E-5		GOCC:0005576	0.3142667503568731	0
1756	18	TISSUES		Testis	7.5E-4	ATP5B|ATP5O|EIF4A1|HSP90B1|CYCS|HSPA5|PHGDH|HSPD1|ATP5A1|DDX3X|EIF4B|RPL6|RPL32|PPIA|EIF4G2|HNRNPC|PHB|HYOU1	124	357|492|477|417|465|411|456|504|363|459|339|396|447|414|474|351|366|345	1.86E-5		BTO:0001363	0.31249387366083	0
1696	19	GO Biological Process		Regulation of cell death	7.8E-4	HSPE1|HBA2|HSPA9|HSP90B1|PDIA3|CYCS|HSPA5|MT-CO2|VDAC2|TXN|HSPA1B|HSPD1|ANXA4|DDX3X|CDC42|PARK7|PHB2|PHB|HYOU1	124	378|468|393|417|432|465|411|330|405|360|321|504|333|459|369|423|420|366|345	2.82E-6		GO:0010941	0.31079053973095194	0
5244	36	GO Biological Process		Organonitrogen compound metabolic process	8.0E-4	HSD17B10|ATP5B|HIBADH|ESYT1|AFG3L2|RPS11|ATP5O|EIF4A1|HSP90B1|PDIA3|CYCS|CPNE1|TUFM|HSPA5|MDH2|AK2|PSMD12|STOML2|ATP5C1|PHGDH|PMPCA|IARS|HSPD1|AK4|RPL14|ATP5A1|DDX3X|CDC42|PDIA6|EIF4B|RPL6|RPL32|PARK7|PPIA|EIF4G2|PHB	124	399|357|429|315|336|435|492|477|417|432|465|498|489|411|342|375|318|324|471|456|426|480|504|450|387|363|459|369|384|339|396|447|423|414|474|366	2.91E-6		GO:1901564	0.3096910013008056	0
2805	25	GO Molecular Function		Anion binding	8.1E-4	HSPE1|ATP5B|ESYT1|AFG3L2|EIF4A1|HSPA9|HSP90B1|CPNE1|TUFM|HSPA5|PTGES2|AK2|STOML2|IARS|HSPA1B|HSPD1|ANXA4|AK4|ATP5A1|DDX3X|CDC42|TKT|ETFA|ABCB1|HYOU1	124	378|357|315|336|477|393|417|498|489|411|483|375|324|480|321|504|333|450|363|459|369|444|438|486|345	2.94E-6		GO:0043168	0.30915149811213505	0
150	6	COMPARTMENTS		Endoplasmic reticulum lumen	0.001	PDIA4|HSP90B1|PDIA3|HSPA5|PDIA6|HYOU1	124	402|417|432|411|384|345	1.53E-5		GOCC:0005788	0.3	0
12	3	GO Cellular Component		Eukaryotic translation initiation factor 4f complex	0.001	EIF4A1|EIF4B|EIF4G2	124	477|339|474	1.68E-5		GO:0016281	0.3	0
12	3	COMPARTMENTS		Eukaryotic translation initiation factor 4f complex	0.0011	EIF4A1|EIF4B|EIF4G2	124	477|339|474	1.68E-5		GOCC:0016281	0.2958607314841775	0
88	5	COMPARTMENTS		Cytosolic ribosome	0.0011	HBA2|RPS11|RPL14|RPL6|RPL32	124	468|435|387|396|447	1.64E-5		GOCC:0022626	0.2958607314841775	0
252	7	TISSUES		Thymus	0.0011	HBA2|VDAC1|RPS11|CS|ATP5A1|EIF4B|RPL32	124	468|381|435|372|363|339|447	2.84E-5		BTO:0001374	0.2958607314841775	0
15024	65	GO Biological Process		Cellular process	0.0012	HSD17B10|UQCRC1|ACO2|GAR1|HSPE1|HBA2|ATP5B|VDAC1|HIBADH|ESYT1|AFG3L2|RPS11|PDIA4|ATP5O|EIF4A1|HSPA9|HSP90B1|PDIA3|UGT1A6|CYCS|LGALS7B|CPNE1|TUFM|HSPA5|HNRNPM|MDH2|CS|PTGES2|AK2|PSMD12|STOML2|ATP5C1|MT-CO2|PHGDH|COX7A2|PMPCA|VDAC2|TXN|IARS|HSPA1B|NOP56|HSPD1|ANXA4|AK4|RPL14|ATP5A1|DDX3X|CDC42|PDIA6|EIF4B|TKT|RPL6|RPL32|PARK7|PPIA|SSBP1|H2AFY|VDAC3|EIF4G2|PHB2|HNRNPC|ETFA|ABCB1|PHB|HYOU1	124	399|312|354|462|378|468|357|381|429|315|336|435|402|492|477|393|417|432|306|465|501|498|489|411|348|342|372|483|375|318|324|471|330|456|495|426|405|360|480|321|441|504|333|450|387|363|459|369|384|339|444|396|447|423|414|408|390|327|474|420|351|438|486|366|345	4.73E-6		GO:0009987	0.29208187539523756	0
3282	27	GO Biological Process		Cellular nitrogen compound metabolic process	0.0012	HSD17B10|GAR1|ATP5B|RPS11|ATP5O|EIF4A1|TUFM|HNRNPM|AK2|STOML2|ATP5C1|IARS|HSPA1B|NOP56|HSPD1|AK4|RPL14|ATP5A1|DDX3X|EIF4B|RPL6|RPL32|PARK7|PPIA|EIF4G2|HNRNPC|PHB	124	399|462|357|435|492|477|489|348|375|324|471|480|321|441|504|450|387|363|459|339|396|447|423|414|474|351|366	4.51E-6		GO:0034641	0.29208187539523756	0
29	4	GO Biological Process		Chaperone cofactor-dependent protein refolding	0.0012	HSPE1|HSPA9|HSPA5|HSPA1B	124	378|393|411|321	4.7E-6		GO:0051085	0.29208187539523756	0
5591	37	GO Biological Process		Localization	0.0012	HBA2|ATP5B|VDAC1|ESYT1|AFG3L2|RPS11|PDIA4|ATP5O|HSPA9|HSP90B1|CPNE1|HSPA5|PTGES2|PSMD12|STOML2|ATP5C1|MT-CO2|COX7A2|PMPCA|VDAC2|TXN|HSPA1B|HSPD1|RPL14|ATP5A1|DDX3X|CDC42|RPL6|RPL32|PARK7|PPIA|H2AFY|VDAC3|PHB2|ABCB1|PHB|HYOU1	124	468|357|381|315|336|435|402|492|393|417|498|411|483|318|324|471|330|495|426|405|360|321|504|387|363|459|369|396|447|423|414|390|327|420|486|366|345	4.62E-6		GO:0051179	0.29208187539523756	0
962	13	UniProt Keywords		Methylation	0.0012	RPS11|HSPA9|PDIA3|HSPA5|HNRNPM|CS|HSPA1B|NOP56|ATP5A1|DDX3X|CDC42|H2AFY|EIF4G2	124	435|393|432|411|348|372|321|441|363|459|369|390|474	2.15E-5		KW-0488	0.29208187539523756	0
820	12	GO Cellular Component		Anchoring junction	0.0013	RPS11|HSPA9|HSP90B1|PDIA3|HSPA5|HSPA1B|CDC42|RPL6|PARK7|PPIA|EIF4G2|HYOU1	124	435|393|417|432|411|321|369|396|423|414|474|345	2.17E-5		GO:0070161	0.2886056647693163	0
595	10	TISSUES		Thorax	0.0014	HBA2|VDAC1|RPS11|HSPA9|CS|ATP5A1|EIF4B|TKT|RPL32|PHB	124	468|381|435|393|372|363|339|444|447|366	3.65E-5		BTO:0001368	0.2853871964321762	0
18	4	Reactome Pathways		Formation of ATP by chemiosmotic coupling	0.0014	ATP5B|ATP5O|ATP5C1|ATP5A1	124	357|492|471|363	8.65E-7		HSA-163210	0.2853871964321762	0
97	5	GO Cellular Component		Cytosolic ribosome	0.0015	HBA2|RPS11|RPL14|RPL6|RPL32	124	468|435|387|396|447	2.56E-5		GO:0022626	0.28239087409443187	0
125	6	GO Molecular Function		Proton transmembrane transporter activity	0.0015	ATP5B|ATP5O|ATP5C1|MT-CO2|COX7A2|ATP5A1	124	357|492|471|330|495|363	5.62E-6		GO:0015078	0.28239087409443187	0
49	4	UniProt Keywords		Redox-active center	0.0017	PDIA4|PDIA3|TXN|PDIA6	124	402|432|360|384	3.2E-5		KW-0676	0.2769551078621726	0
1010	14	GO Biological Process		Ion transmembrane transport	0.0018	ATP5B|VDAC1|AFG3L2|ATP5O|STOML2|ATP5C1|MT-CO2|COX7A2|PMPCA|VDAC2|ATP5A1|VDAC3|PHB2|PHB	124	357|381|336|492|324|471|330|495|426|405|363|327|420|366	7.39E-6		GO:0034220	0.2744727494896694	0
50	4	UniProt Keywords		Hydrogen ion transport	0.0018	ATP5B|ATP5O|ATP5C1|ATP5A1	124	357|492|471|363	3.45E-5		KW-0375	0.2744727494896694	0
106	5	UniProt Keywords		Electron transport	0.0019	UQCRC1|CYCS|MT-CO2|TXN|ETFA	124	312|465|330|360|438	3.85E-5		KW-0249	0.27212463990471714	0
881	13	GO Biological Process		Cation transport	0.002	ATP5B|VDAC1|AFG3L2|ATP5O|STOML2|ATP5C1|MT-CO2|COX7A2|PMPCA|ATP5A1|PARK7|PHB2|PHB	124	357|381|336|492|324|471|330|495|426|363|423|420|366	8.57E-6		GO:0006812	0.2698970004336019	0
743	12	GO Biological Process		Protein localization to organelle	0.002	RPS11|HSPA5|PMPCA|TXN|HSPD1|RPL14|DDX3X|RPL6|RPL32|PARK7|H2AFY|PHB2	124	435|411|426|360|504|387|459|396|447|423|390|420	8.23E-6		GO:0033365	0.2698970004336019	0
104	5	GO Cellular Component		Melanosome	0.002	PDIA4|HSP90B1|PDIA3|HSPA5|PDIA6	124	402|417|432|411|384	3.53E-5		GO:0042470	0.2698970004336019	0
185	6	UniProt Keywords		NAD	0.0022	HSD17B10|HIBADH|MDH2|PHGDH|VDAC2|VDAC3	124	399|429|342|456|405|327	4.78E-5		KW-0520	0.2657577319177794	0
1368	15	UniProt Keywords		ATP-binding	0.0023	ATP5B|AFG3L2|EIF4A1|HSPA9|HSP90B1|HSPA5|AK2|IARS|HSPA1B|HSPD1|AK4|ATP5A1|DDX3X|ABCB1|HYOU1	124	357|336|477|393|417|411|375|480|321|504|450|363|459|486|345	5.12E-5		KW-0067	0.2638272163982407	0
10	3	GO Biological Process		Protein folding in endoplasmic reticulum	0.0024	HSP90B1|PDIA3|HSPA5	124	417|432|411	1.06E-5		GO:0034975	0.2619788758288394	0
1977	21	Reactome Pathways		Metabolism of proteins	0.0024	VDAC1|RPS11|EIF4A1|HSP90B1|PDIA3|TUFM|HSPA5|PSMD12|VDAC2|TXN|IARS|NOP56|RPL14|PDIA6|EIF4B|RPL6|RPL32|PARK7|VDAC3|HNRNPC|HYOU1	124	381|435|477|417|432|489|411|318|405|360|480|441|387|384|339|396|447|423|327|351|345	1.66E-6		HSA-392499	0.2619788758288394	0
1520	17	GO Biological Process		Intracellular transport	0.0025	ATP5B|RPS11|ATP5O|HSPA9|HSP90B1|HSPA5|STOML2|ATP5C1|PMPCA|HSPD1|RPL14|ATP5A1|CDC42|RPL6|RPL32|PHB2|HYOU1	124	357|435|492|393|417|411|324|471|426|504|387|363|369|396|447|420|345	1.11E-5		GO:0046907	0.26020599913279624	0
117	5	KEGG Pathways		Carbon metabolism	0.0025	ACO2|MDH2|CS|PHGDH|TKT	124	354|342|372|456|444	6.06E-5		hsa01200	0.26020599913279624	0
6852	41	GO Biological Process		Nitrogen compound metabolic process	0.0026	HSD17B10|GAR1|ATP5B|HIBADH|ESYT1|AFG3L2|RPS11|ATP5O|EIF4A1|HSP90B1|PDIA3|CYCS|CPNE1|TUFM|HSPA5|HNRNPM|MDH2|AK2|PSMD12|STOML2|ATP5C1|PHGDH|PMPCA|IARS|HSPA1B|NOP56|HSPD1|AK4|RPL14|ATP5A1|DDX3X|CDC42|PDIA6|EIF4B|RPL6|RPL32|PARK7|PPIA|EIF4G2|HNRNPC|PHB	124	399|462|357|429|315|336|435|492|477|417|432|465|498|489|411|348|342|375|318|324|471|456|426|480|321|441|504|450|387|363|459|369|384|339|396|447|423|414|474|351|366	1.17E-5		GO:0006807	0.2585026652029182	0
2056	20	GO Biological Process		Gene expression	0.0026	HSD17B10|GAR1|AFG3L2|RPS11|EIF4A1|TUFM|HNRNPM|STOML2|PMPCA|IARS|NOP56|HSPD1|RPL14|DDX3X|EIF4B|RPL6|RPL32|EIF4G2|HNRNPC|PHB	124	399|462|336|435|477|489|348|324|426|480|441|504|387|459|339|396|447|474|351|366	1.2E-5		GO:0010467	0.2585026652029182	0
11	3	GO Biological Process		Mitochondrial protein processing	0.0029	AFG3L2|STOML2|PMPCA	124	336|324|426	1.35E-5		GO:0034982	0.25376020021010437	0
2659	23	GO Biological Process		Nucleobase-containing compound metabolic process	0.0031	HSD17B10|GAR1|ATP5B|RPS11|ATP5O|HNRNPM|AK2|STOML2|ATP5C1|IARS|HSPA1B|NOP56|HSPD1|AK4|RPL14|ATP5A1|DDX3X|RPL6|RPL32|PARK7|PPIA|HNRNPC|PHB	124	399|462|357|435|492|348|375|324|471|480|321|441|504|450|387|363|459|396|447|423|414|351|366	1.45E-5		GO:0006139	0.25086383061657275	0
20	3	GO Cellular Component		Endocytic vesicle lumen	0.0034	HBA2|HSP90B1|HYOU1	124	468|417|345	6.41E-5		GO:0071682	0.2468521082957745	0
108	6	Reactome Pathways		L13a-mediated translational silencing of Ceruloplasmin expression	0.0034	RPS11|EIF4A1|RPL14|EIF4B|RPL6|RPL32	124	435|477|387|339|396|447	2.51E-6		HSA-156827	0.2468521082957745	0
109	6	Reactome Pathways		GTP hydrolysis and joining of the 60S ribosomal subunit	0.0034	RPS11|EIF4A1|RPL14|EIF4B|RPL6|RPL32	124	435|477|387|339|396|447	2.64E-6		HSA-72706	0.2468521082957745	0
2	2	GO Cellular Component		Mitochondrial prohibitin complex	0.0036	PHB2|PHB	124	420|366	6.85E-5		GO:0035632	0.24436974992327126	0
433	9	GO Biological Process		Establishment of protein localization to organelle	0.0038	RPS11|HSPA5|PMPCA|HSPD1|RPL14|RPL6|RPL32|H2AFY|PHB2	124	435|411|426|504|387|396|447|390|420	1.84E-5		GO:0072594	0.242021640338319	0
128	5	UniProt Keywords		Protein biosynthesis	0.0038	EIF4A1|TUFM|IARS|EIF4B|EIF4G2	124	477|489|480|339|474	9.12E-5		KW-0648	0.242021640338319	0
24	3	UniProt Keywords		Tricarboxylic acid cycle	0.0042	ACO2|MDH2|CS	124	354|342|372	1.0E-4		KW-0816	0.23767507096020996	0
2	2	COMPARTMENTS		Mitochondrial prohibitin complex	0.0044	PHB2|PHB	124	420|366	6.85E-5		GOCC:0035632	0.23565473235138126	0
23	3	GO Cellular Component		Pore complex	0.0048	VDAC1|VDAC2|VDAC3	124	381|405|327	9.34E-5		GO:0046930	0.23187587626244127	0
365	9	Reactome Pathways		Metabolism of amino acids and derivatives	0.0049	HSD17B10|HIBADH|RPS11|PSMD12|PHGDH|IARS|RPL14|RPL6|RPL32	124	399|429|435|318|456|480|387|396|447	4.84E-6		HSA-71291	0.23098039199714862	0
22	3	COMPARTMENTS		Endocytic vesicle lumen	0.0051	HBA2|HSP90B1|HYOU1	124	468|417|345	8.28E-5		GOCC:0071682	0.22924298239020638	0
14	4	Pfam		Hsp70 protein	0.0051	HSPA9|HSPA5|HSPA1B|HYOU1	124	393|411|321|345	3.66E-7		PF00012	0.22924298239020638	0
14	4	Pfam		MreB/Mbl protein	0.0051	HSPA9|HSPA5|HSPA1B|HYOU1	124	393|411|321|345	3.66E-7		PF06723	0.22924298239020638	0
159	6	GO Molecular Function		Isomerase activity	0.0052	PDIA4|PDIA3|PTGES2|HSPD1|PDIA6|PPIA	124	402|432|483|504|384|414	2.1E-5		GO:0016853	0.2283996656365201	0
73	4	KEGG Pathways		Biosynthesis of amino acids	0.0053	ACO2|CS|PHGDH|TKT	124	354|372|456|444	1.4E-4		hsa01230	0.2275724130399211	0
1799	18	GO Molecular Function		Purine ribonucleoside triphosphate binding	0.0061	HSPE1|ATP5B|AFG3L2|EIF4A1|HSPA9|HSP90B1|TUFM|HSPA5|AK2|IARS|HSPA1B|HSPD1|AK4|ATP5A1|DDX3X|CDC42|ABCB1|HYOU1	124	378|357|336|477|393|417|489|411|375|480|321|504|450|363|459|369|486|345	2.58E-5		GO:0035639	0.22146701649892328	0
29	3	KEGG Pathways		Citrate cycle (TCA cycle)	0.0061	ACO2|MDH2|CS	124	354|342|372	1.8E-4		hsa00020	0.22146701649892328	0
30	3	KEGG Pathways		Glyoxylate and dicarboxylate metabolism	0.0061	ACO2|MDH2|CS	124	354|342|372	1.9E-4		hsa00630	0.22146701649892328	0
149	5	KEGG Pathways		Necroptosis	0.0061	VDAC1|VDAC2|PPIA|H2AFY|VDAC3	124	381|405|414|390|327	1.8E-4		hsa04217	0.22146701649892328	0
148	5	KEGG Pathways		Non-alcoholic fatty liver disease	0.0061	UQCRC1|CYCS|MT-CO2|COX7A2|CDC42	124	312|465|330|495|369	1.8E-4		hsa04932	0.22146701649892328	0
256	7	GO Biological Process		Response to endoplasmic reticulum stress	0.0062	PDIA4|HSP90B1|PDIA3|HSPA5|DDX3X|PDIA6|HYOU1	124	402|417|432|411|459|384|345	3.13E-5		GO:0034976	0.2207608310501746	0
853	12	GO Biological Process		Carboxylic acid metabolic process	0.0063	HSD17B10|ACO2|VDAC1|HIBADH|UGT1A6|MDH2|CS|PTGES2|PHGDH|IARS|PARK7|ETFA	124	399|354|381|429|306|342|372|483|456|480|423|438	3.18E-5		GO:0019752	0.22006594505464183	0
1464	16	GO Molecular Function		ATP binding	0.0064	HSPE1|ATP5B|AFG3L2|EIF4A1|HSPA9|HSP90B1|HSPA5|AK2|IARS|HSPA1B|HSPD1|AK4|ATP5A1|DDX3X|ABCB1|HYOU1	124	378|357|336|477|393|417|411|375|480|321|504|450|363|459|486|345	2.83E-5		GO:0005524	0.21938200260161128	0
3	3	InterPro Domains		Porin, eukaryotic type	0.0064	VDAC1|VDAC2|VDAC3	124	381|405|327	7.54E-7		IPR001925	0.21938200260161128	0
13	4	InterPro Domains		Heat shock protein 70 family	0.0064	HSPA9|HSPA5|HSPA1B|HYOU1	124	393|411|321|345	2.85E-7		IPR013126	0.21938200260161128	0
17	4	InterPro Domains		Thioredoxin, conserved site	0.0064	PDIA4|PDIA3|TXN|PDIA6	124	402|432|360|384	7.1E-7		IPR017937	0.21938200260161128	0
13	4	InterPro Domains		Heat shock protein 70, conserved site	0.0064	HSPA9|HSPA5|HSPA1B|HYOU1	124	393|411|321|345	2.85E-7		IPR018181	0.21938200260161128	0
12	4	InterPro Domains		Heat shock protein 70kD, peptide-binding domain superfamily	0.0064	HSPA9|HSPA5|HSPA1B|HYOU1	124	393|411|321|345	2.19E-7		IPR029047	0.21938200260161128	0
13	4	InterPro Domains		Heat shock protein 70kD, C-terminal domain superfamily	0.0064	HSPA9|HSPA5|HSPA1B|HYOU1	124	393|411|321|345	2.85E-7		IPR029048	0.21938200260161128	0
200	7	Reactome Pathways		rRNA processing	0.0064	HSD17B10|GAR1|RPS11|NOP56|RPL14|RPL6|RPL32	124	399|462|435|441|387|396|447	6.66E-6		HSA-72312	0.21938200260161128	0
3	2	COMPARTMENTS		Chaperonin atpase complex	0.0069	HSPE1|HSPD1	124	378|504	1.1E-4		GOCC:0016465	0.21611509092627448	0
3	2	COMPARTMENTS		GroEL-GroES complex	0.0069	HSPE1|HSPD1	124	378|504	1.1E-4		GOCC:1990220	0.21611509092627448	0
289	8	Reactome Pathways		Translation	0.0069	RPS11|EIF4A1|TUFM|IARS|RPL14|EIF4B|RPL6|RPL32	124	435|477|489|480|387|339|396|447	7.51E-6		HSA-72766	0.21611509092627448	0
433	8	COMPARTMENTS		Cell surface	0.0072	ATP5B|PDIA4|PDIA3|HSPD1|ANXA4|PHB2|ABCB1|PHB	124	357|402|432|504|333|420|486|366	1.2E-4		GOCC:0009986	0.21426675035687315	0
50	4	GO Molecular Function		Intramolecular oxidoreductase activity	0.0075	PDIA4|PDIA3|PTGES2|PDIA6	124	402|432|483|384	3.45E-5		GO:0016860	0.21249387366083	0
349	7	UniProt Keywords		Neurodegeneration	0.008	HSD17B10|ACO2|AFG3L2|PMPCA|NOP56|HSPD1|PARK7	124	399|354|336|426|441|504|423	2.1E-4		KW-0523	0.20969100130080562	0
2075	18	GO Cellular Component		Cell junction	0.0082	VDAC1|RPS11|HSPA9|HSP90B1|PDIA3|TUFM|HSPA5|VDAC2|HSPA1B|RPL14|CDC42|RPL6|PARK7|PPIA|VDAC3|EIF4G2|PHB2|HYOU1	124	381|435|393|417|432|489|411|405|321|387|369|396|423|414|327|474|420|345	1.6E-4		GO:0030054	0.20861861476162832	0
3485	26	GO Biological Process		Response to stress	0.0084	ACO2|HSPE1|HBA2|VDAC1|PDIA4|HSPA9|HSP90B1|PDIA3|CYCS|HSPA5|HNRNPM|PSMD12|STOML2|MT-CO2|TXN|HSPA1B|HSPD1|AK4|DDX3X|CDC42|PDIA6|PARK7|VDAC3|PHB2|PHB|HYOU1	124	354|378|468|381|402|393|417|432|465|411|348|318|324|330|360|321|504|450|459|369|384|423|327|420|366|345	4.38E-5		GO:0006950	0.20757207139381184	0
17	3	GO Molecular Function		Voltage-gated anion channel activity	0.0086	VDAC1|VDAC2|VDAC3	124	381|405|327	4.15E-5		GO:0008308	0.2065501548756432	0
1864	18	GO Molecular Function		Purine ribonucleotide binding	0.0086	HSPE1|ATP5B|AFG3L2|EIF4A1|HSPA9|HSP90B1|TUFM|HSPA5|AK2|IARS|HSPA1B|HSPD1|AK4|ATP5A1|DDX3X|CDC42|ABCB1|HYOU1	124	378|357|336|477|393|417|489|411|375|480|321|504|450|363|459|369|486|345	4.12E-5		GO:0032555	0.2065501548756432	0
110	5	GO Biological Process		Protein targeting to er	0.0087	RPS11|HSPA5|RPL14|RPL6|RPL32	124	435|411|387|396|447	4.57E-5		GO:0045047	0.20604807473813813	0
5	3	InterPro Domains		Disulphide isomerase	0.0088	PDIA4|PDIA3|PDIA6	124	402|432|384	2.1E-6		IPR005788	0.20555173278498312	0
5	3	InterPro Domains		Porin domain superfamily	0.0088	VDAC1|VDAC2|VDAC3	124	381|405|327	2.1E-6		IPR023614	0.20555173278498312	0
5	3	InterPro Domains		Eukaryotic porin/Tom40	0.0088	VDAC1|VDAC2|VDAC3	124	381|405|327	2.1E-6		IPR027246	0.20555173278498312	0
249	6	TISSUES		Colonic cancer cell	0.009	HSPA9|PDIA3|HSPA5|HNRNPM|DDX3X|PHB2	124	393|432|411|348|459|420	2.3E-4		BTO:0000586	0.2045757490560675	0
145	5	COMPARTMENTS		Mitochondrial outer membrane	0.0092	VDAC1|HSPA9|VDAC2|VDAC3|PHB2	124	381|393|405|327|420	1.6E-4		GOCC:0005741	0.2036212172654445	0
19	3	GO Molecular Function		Protein disulfide isomerase activity	0.0094	PDIA4|PDIA3|PDIA6	124	402|432|384	5.58E-5		GO:0003756	0.20268721464003012	0
4	2	COMPARTMENTS		Mitochondrial proton-transporting atp synthase complex, catalytic sector f(1)	0.0095	ATP5B|ATP5C1	124	357|471	1.7E-4		GOCC:0000275	0.20222763947111524	0
5	3	Pfam		Eukaryotic porin	0.0098	VDAC1|VDAC2|VDAC3	124	381|405|327	2.1E-6		PF01459	0.20087739243075053	0
103	8	STRING Clusters		Oxidative phosphorylation	0.0099	UQCRC1|ATP5B|ATP5O|ATP5C1|MT-CO2|USMG5|COX7A2|ATP5A1	124	312|357|492|471|330|309|495|363	4.0E-9		CL:13339	0.200436480540245	0
20	5	STRING Clusters		Mitochondrial proton-transporting atp synthase complex	0.0099	ATP5B|ATP5O|ATP5C1|USMG5|ATP5A1	124	357|492|471|309|363	2.0E-8		CL:13498	0.200436480540245	0
15	5	STRING Clusters		Mixed, incl. processing of smdt1, and clp atpase, c-terminal	0.0099	HSPE1|AFG3L2|PMPCA|HSPD1|PHB2	124	378|336|426|504|420	5.92E-9		CL:13741	0.200436480540245	0
35	6	STRING Clusters		Mixed, incl. protein folding in endoplasmic reticulum, and ubiquitin-dependent glycoprotein erad pathway	0.0099	PDIA4|HSP90B1|PDIA3|HSPA5|PDIA6|HYOU1	124	402|417|432|411|384|345	5.14E-9		CL:3170	0.200436480540245	0
17	5	STRING Clusters		Photodynamic therapy-induced unfolded protein response, and Inhibition of PKR	0.0099	PDIA4|HSP90B1|HSPA5|PDIA6|HYOU1	124	402|417|411|384|345	1.0E-8		CL:3173	0.200436480540245	0
5	4	STRING Clusters		Sequestering of calcium ion, and disulphide isomerase	0.0099	PDIA4|HSP90B1|PDIA6|HYOU1	124	402|417|384|345	1.54E-8		CL:3175	0.200436480540245	0
81	4	GO Cellular Component		Mitochondrial intermembrane space	0.01	CYCS|AK2|STOML2|PARK7	124	465|375|324|423	2.0E-4		GO:0005758	0.2	0
1725	17	GO Biological Process		Cellular response to stress	0.0102	PDIA4|HSPA9|HSP90B1|PDIA3|CYCS|HSPA5|HNRNPM|PSMD12|STOML2|HSPA1B|HSPD1|AK4|DDX3X|PDIA6|PARK7|PHB2|HYOU1	124	402|393|417|432|465|411|348|318|324|321|504|450|459|384|423|420|345	5.55E-5		GO:0033554	0.19913998282380824	0
1550	16	GO Biological Process		Regulation of apoptotic process	0.0102	HSPE1|HSPA9|HSP90B1|PDIA3|CYCS|HSPA5|VDAC2|HSPA1B|HSPD1|ANXA4|DDX3X|CDC42|PARK7|PHB2|PHB|HYOU1	124	378|393|417|432|465|411|405|321|504|333|459|369|423|420|366|345	5.62E-5		GO:0042981	0.19913998282380824	0
88	4	UniProt Keywords		Stress response	0.0102	HSPE1|HSPA1B|PARK7|HYOU1	124	378|321|423|345	2.8E-4		KW-0346	0.19913998282380824	0
165	5	TISSUES		Breast cancer cell	0.0108	PDIA3|HSPA5|TXN|HSPD1|HNRNPC	124	432|411|360|504|351	2.9E-4		BTO:0000150	0.19665762445130502	0
90	4	TISSUES		Abdomen	0.011	EIF4A1|HSPD1|ATP5A1|PPIA	124	477|504|363|414	3.0E-4		BTO:0000020	0.1958607314841775	0
166	5	TISSUES		Adipose tissue	0.011	UQCRC1|ATP5B|CS|HSPD1|EIF4B	124	312|357|372|504|339	3.0E-4		BTO:0001487	0.1958607314841775	0
5	2	GO Cellular Component		Mitochondrial proton-transporting atp synthase complex, catalytic sector f(1)	0.0115	ATP5B|ATP5C1	124	357|471	2.4E-4		GO:0000275	0.19393021596463883	0
2919	23	GO Biological Process		Cellular response to chemical stimulus	0.0116	HBA2|ATP5B|HSPA9|HSP90B1|PDIA3|UGT1A6|CYCS|CPNE1|HSPA5|HNRNPM|PSMD12|TXN|HSPA1B|HSPD1|AK4|DDX3X|CDC42|PDIA6|PARK7|PPIA|PHB2|PHB|HYOU1	124	468|357|393|417|432|306|465|498|411|348|318|360|321|504|450|459|369|384|423|414|420|366|345	6.5E-5		GO:0070887	0.19355420107730817	0
60	4	GO Biological Process		Cell redox homeostasis	0.0118	PDIA4|PDIA3|TXN|PDIA6	124	402|432|360|384	6.75E-5		GO:0045454	0.19281179926938746	0
172	5	TISSUES		Trachea	0.0125	IARS|EIF4B|PPIA|EIF4G2|HYOU1	124	480|339|414|474|345	3.5E-4		BTO:0001388	0.19030899869919435	0
271	6	TISSUES		Cervical carcinoma cell	0.013	VDAC1|HSPA5|PHGDH|PHB2|HNRNPC|ABCB1	124	381|411|456|420|351|486	3.6E-4		BTO:0000180	0.18860566476931634	0
277	6	TISSUES		Uterine cervix	0.0144	EIF4A1|VDAC2|TXN|CDC42|PARK7|SSBP1	124	477|405|360|369|423|408	4.1E-4		BTO:0001421	0.18416375079047503	0
2386	19	GO Cellular Component		Cytoplasmic vesicle	0.0147	HBA2|VDAC1|PDIA4|HSP90B1|PDIA3|CPNE1|HSPA5|PTGES2|PSMD12|VDAC2|HSPA1B|HSPD1|DDX3X|CDC42|PDIA6|PPIA|OCIAD2|PHB|HYOU1	124	468|381|402|417|432|498|411|483|318|405|321|504|459|369|384|414|453|366|345	3.1E-4		GO:0031410	0.1832682665251824	0
258	7	WikiPathways		Alzheimers disease and miRNA effects	0.0147	HSD17B10|VDAC1|CYCS|PSMD12|USMG5|VDAC2|VDAC3	124	399|381|465|318|309|405|327	3.29E-5		WP2059	0.1832682665251824	0
428	9	WikiPathways		VEGFA-VEGFR2 signaling pathway	0.0147	RPS11|CYCS|TXN|HSPA1B|CDC42|PDIA6|TKT|EIF4G2|HYOU1	124	435|465|360|321|369|384|444|474|345	1.68E-5		WP3888	0.1832682665251824	0
91	5	WikiPathways		Amino acid metabolism	0.0147	ACO2|HIBADH|MDH2|CS|IARS	124	354|429|342|372|480	1.91E-5		WP3925	0.1832682665251824	0
163	5	COMPARTMENTS		Organelle outer membrane	0.0149	VDAC1|HSPA9|VDAC2|VDAC3|PHB2	124	381|393|405|327|420	2.7E-4		GOCC:0031968	0.1826813731587726	0
88	4	COMPARTMENTS		Respirasome	0.0149	UQCRC1|CYCS|MT-CO2|COX7A2	124	312|465|330|495	2.8E-4		GOCC:0070469	0.1826813731587726	0
127	5	GO Biological Process		Osteoblast differentiation	0.015	HSPE1|ATP5B|IARS|HNRNPC|PHB	124	378|357|480|351|366	8.8E-5		GO:0001649	0.1823908740944319	0
544	10	Reactome Pathways		Cellular responses to stress	0.015	RPS11|HSPA9|CYCS|HSPA5|PSMD12|TXN|HSPA1B|RPL14|RPL6|RPL32	124	435|393|465|411|318|360|321|387|396|447	1.72E-5		HSA-2262752	0.1823908740944319	0
166	5	COMPARTMENTS		Ribosomal subunit	0.0156	HBA2|RPS11|RPL14|RPL6|RPL32	124	468|435|387|396|447	3.0E-4		GOCC:0044391	0.18068754016455385	0
539	9	GO Biological Process		Organophosphate biosynthetic process	0.0163	ATP5B|ATP5O|CPNE1|AK2|STOML2|ATP5C1|AK4|ATP5A1|TKT	124	357|492|498|375|324|471|450|363|444	9.75E-5		GO:0090407	0.17878123955960423	0
95	4	GO Cellular Component		Respirasome	0.0163	UQCRC1|CYCS|MT-CO2|COX7A2	124	312|465|330|495	3.7E-4		GO:0070469	0.17878123955960423	0
18	3	WikiPathways		TCA cycle (aka Krebs or citric acid cycle)	0.0169	ACO2|MDH2|CS	124	354|342|372	4.83E-5		WP78	0.17721132953863267	0
422	8	GO Biological Process		Nucleotide metabolic process	0.0171	ATP5B|ATP5O|AK2|STOML2|ATP5C1|AK4|ATP5A1|PARK7	124	357|492|375|324|471|450|363|423	1.0E-4		GO:0009117	0.1767003889607846	0
3450	25	GO Biological Process		Organelle organization	0.0176	HSD17B10|GAR1|ATP5B|ESYT1|AFG3L2|ATP5O|HSPA9|HSP90B1|CYCS|STOML2|ATP5C1|COX7A2|PMPCA|HSPD1|ATP5A1|DDX3X|CDC42|RPL6|PARK7|PPIA|SSBP1|H2AFY|PHB2|HNRNPC|PHB	124	399|462|357|315|336|492|393|417|465|324|471|495|426|504|363|459|369|396|423|414|408|390|420|351|366	1.1E-4		GO:0006996	0.175448733218585	0
133	5	GO Biological Process		Negative regulation of protein-containing complex assembly	0.0176	HSPA5|VDAC2|DDX3X|CDC42|PARK7	124	411|405|459|369|423	1.1E-4		GO:0031333	0.175448733218585	0
178	5	GO Cellular Component		Ribosomal subunit	0.0177	HBA2|RPS11|RPL14|RPL6|RPL32	124	468|435|387|396|447	4.0E-4		GO:0044391	0.17520267336381934	0
48	3	KEGG Pathways		Cholesterol metabolism	0.0188	VDAC1|VDAC2|VDAC3	124	381|405|327	7.0E-4		hsa04979	0.17258421507363203	0
177	5	COMPARTMENTS		Outer membrane	0.0204	VDAC1|HSPA9|VDAC2|VDAC3|PHB2	124	381|393|405|327|420	3.9E-4		GOCC:0019867	0.16903698325741012	0
26	3	GO Molecular Function		Protein folding chaperone	0.0206	HSPA9|HSPA5|HSPA1B	124	393|411|321	1.3E-4		GO:0044183	0.16861327796308465	0
26	3	GO Molecular Function		Misfolded protein binding	0.0206	HSPA9|HSPA5|HSPA1B	124	393|411|321	1.3E-4		GO:0051787	0.16861327796308465	0
7	2	COMPARTMENTS		Translation initiation complex	0.0207	EIF4A1|EIF4B	124	477|339	4.1E-4		GOCC:0070992	0.16840296545430822	0
999	12	GO Biological Process		Negative regulation of cell death	0.0219	HSPA9|HSP90B1|HSPA5|VDAC2|TXN|HSPA1B|HSPD1|ANXA4|DDX3X|PARK7|PHB2|HYOU1	124	393|417|411|405|360|321|504|333|459|423|420|345	1.4E-4		GO:0060548	0.16595558851598818	0
75	4	GO Molecular Function		Double-stranded rna binding	0.0229	EIF4A1|HSPD1|DDX3X|EIF4B	124	477|504|459|339	1.5E-4		GO:0003725	0.1640164517660112	0
334	7	GO Molecular Function		Cadherin binding	0.0231	HSPA5|NOP56|RPL14|DDX3X|RPL6|PARK7|EIF4G2	124	411|441|387|459|396|423|474	1.6E-4		GO:0045296	0.16363880201078557	0
47	3	UniProt Keywords		Initiation factor	0.0236	EIF4A1|EIF4B|EIF4G2	124	477|339|474	6.6E-4		KW-0396	0.16270879970298935	0
4	2	GO Molecular Function		L-malate dehydrogenase activity	0.0241	MDH2|PHGDH	124	342|456	1.7E-4		GO:0030060	0.16179829574251317	0
4	2	GO Molecular Function		RNA strand annealing activity	0.0241	DDX3X|EIF4B	124	459|339	1.7E-4		GO:0033592	0.16179829574251317	0
4	2	GO Molecular Function		Angiostatin binding	0.0241	ATP5B|ATP5A1	124	357|363	1.7E-4		GO:0043532	0.16179829574251317	0
186	5	COMPARTMENTS		Ribosome	0.0245	HBA2|RPS11|RPL14|RPL6|RPL32	124	468|435|387|396|447	4.9E-4		GOCC:0005840	0.16108339156354676	0
825	10	COMPARTMENTS		Endoplasmic reticulum	0.0248	ESYT1|PDIA4|HSP90B1|PDIA3|UGT1A6|HSPA5|HSPA1B|PDIA6|PARK7|HYOU1	124	315|402|417|432|306|411|321|384|423|345	5.0E-4		GOCC:0005783	0.16055483191737838	0
194	5	GO Cellular Component		Mitochondrial outer membrane	0.0254	VDAC1|HSPA9|VDAC2|VDAC3|PHB2	124	381|393|405|327|420	5.9E-4		GO:0005741	0.1595166283380062	0
55	3	KEGG Pathways		Legionellosis	0.0259	CYCS|HSPA1B|HSPD1	124	465|321|504	0.001		hsa05134	0.15867002359187482	0
719	10	GO Biological Process		Positive regulation of cell death	0.026	HSPE1|HBA2|PDIA3|CYCS|MT-CO2|HSPD1|DDX3X|CDC42|PARK7|PHB	124	378|468|432|465|330|504|459|369|423|366	1.7E-4		GO:0010942	0.1585026652029182	0
4	2	GO Biological Process		Regulation of cardiolipin metabolic process	0.026	STOML2|PHB2	124	324|420	1.7E-4		GO:1900208	0.1585026652029182	0
29	3	GO Biological Process		Regulation of oxidative phosphorylation	0.0263	COX7A2|AK4|PARK7	124	495|450|423	1.8E-4		GO:0002082	0.15800442515102422	0
1203	12	TISSUES		Skeletal system	0.0263	UQCRC1|ACO2|HBA2|VDAC1|RPS11|EIF4A1|HSPA5|USMG5|RPL6|H2AFY|HNRNPC|HYOU1	124	312|354|468|381|435|477|411|309|396|390|351|345	7.5E-4		BTO:0001486	0.15800442515102422	0
82	4	GO Molecular Function		Translation factor activity, rna binding	0.0272	EIF4A1|TUFM|EIF4B|EIF4G2	124	477|489|339|474	2.1E-4		GO:0008135	0.15654310959658013	0
130	4	KEGG Pathways		Ribosome	0.0272	RPS11|RPL14|RPL6|RPL32	124	435|387|396|447	0.0011		hsa03010	0.15654310959658013	0
156	5	GO Molecular Function		Ligase activity	0.0278	ATP5B|ATP5O|ATP5C1|IARS|ATP5A1	124	357|492|471|480|363	2.2E-4		GO:0016874	0.15559552040819238	0
67	4	WikiPathways		Parkin-ubiquitin proteasomal system pathway	0.0295	HSPA9|HSPA5|PSMD12|HSPA1B	124	393|411|318|321	1.0E-4		WP2359	0.1530177984021837	0
308	6	GO Cellular Component		Endoplasmic reticulum lumen	0.0297	PDIA4|HSP90B1|PDIA3|HSPA5|PDIA6|HYOU1	124	402|417|432|411|384|345	7.0E-4		GO:0005788	0.15272435506827878	0
14	2	KEGG Pathways		Thiamine metabolism	0.0303	AK2|AK4	124	375|450	0.0013		hsa00730	0.1518557371497695	0
63	3	KEGG Pathways		Antigen processing and presentation	0.0322	PDIA3|HSPA5|HSPA1B	124	432|411|321	0.0015		hsa04612	0.14921441283041692	0
35	4	Pfam		Thioredoxin	0.0325	PDIA4|PDIA3|TXN|PDIA6	124	402|432|360|384	9.31E-6		PF00085	0.14881166390211256	0
893	11	GO Biological Process		Negative regulation of apoptotic process	0.033	HSPA9|HSP90B1|HSPA5|VDAC2|HSPA1B|HSPD1|ANXA4|DDX3X|PARK7|PHB2|HYOU1	124	393|417|411|405|321|504|333|459|423|420|345	2.2E-4		GO:0043066	0.14814860601221125	0
356	7	GO Biological Process		Protein targeting	0.0341	RPS11|HSPA5|PMPCA|HSPD1|RPL14|RPL6|RPL32	124	435|411|426|504|387|396|447	2.3E-4		GO:0006605	0.14672456210075022	0
5	2	GO Biological Process		Citrate metabolic process	0.0345	ACO2|CS	124	354|372	2.4E-4		GO:0006101	0.1462180904926726	0
5	2	GO Biological Process		ADP biosynthetic process	0.0345	AK2|AK4	124	375|450	2.4E-4		GO:0006172	0.1462180904926726	0
5	2	GO Biological Process		Activation of protein kinase c activity	0.0345	PHB2|PHB	124	420|366	2.4E-4		GO:1990051	0.1462180904926726	0
27	3	WikiPathways		Photodynamic therapy-induced unfolded protein response	0.0361	HSP90B1|HSPA5|PDIA6	124	417|411|384	1.4E-4		WP3613	0.1442492798094342	0
11	3	Pfam		SPFH domain / Band 7 family	0.0375	STOML2|PHB2|PHB	124	324|420|366	1.35E-5		PF01145	0.1425968732272281	0
3996	25	UniProt Keywords		Disease	0.0376	HSD17B10|ACO2|HBA2|AFG3L2|HSPA9|CYCS|TUFM|MDH2|AK2|PSMD12|MT-CO2|PHGDH|PMPCA|TXN|IARS|NOP56|HSPD1|ATP5A1|DDX3X|CDC42|TKT|PARK7|ETFA|PHB|HYOU1	124	399|354|468|336|393|465|489|342|375|318|330|456|426|360|480|441|504|363|459|369|444|423|438|366|345	0.0011		KW-9995	0.1424812155072339	0
34	3	GO Biological Process		Tricarboxylic acid cycle	0.0377	ACO2|MDH2|CS	124	354|342|372	2.7E-4		GO:0006099	0.14236586497942072	0
55	4	Reactome Pathways		Pyruvate metabolism and Citric Acid (TCA) cycle	0.0387	ACO2|VDAC1|MDH2|CS	124	354|381|342|372	4.89E-5		HSA-71406	0.14122890349810885	0
11	3	InterPro Domains		Band 7 domain	0.0394	STOML2|PHB2|PHB	124	324|420|366	1.35E-5		IPR001107	0.14045037781744257	0
165	5	GO Biological Process		Protein targeting to membrane	0.0395	RPS11|HSPA5|RPL14|RPL6|RPL32	124	435|411|387|396|447	2.9E-4		GO:0006612	0.140340290437354	0
51	3	COMPARTMENTS		Cytosolic large ribosomal subunit	0.0401	RPL14|RPL6|RPL32	124	387|396|447	8.3E-4		GOCC:0022625	0.13968556273798177	0
40	4	InterPro Domains		Thioredoxin domain	0.0404	PDIA4|PDIA3|TXN|PDIA6	124	402|432|360|384	1.52E-5		IPR013766	0.1393618634889395	0
125	4	GO Cellular Component		ficolin-1-rich granule lumen	0.0405	PSMD12|HSPA1B|DDX3X|PPIA	124	318|321|459|414	9.9E-4		GO:1904813	0.13925449767853315	0
114	5	Reactome Pathways		Selenoamino acid metabolism	0.0406	RPS11|IARS|RPL14|RPL6|RPL32	124	435|480|387|396|447	5.38E-5		HSA-2408522	0.1391473966422806	0
190	6	Reactome Pathways		rRNA processing in the nucleus and cytosol	0.0406	GAR1|RPS11|NOP56|RPL14|RPL6|RPL32	124	462|435|441|387|396|447	5.52E-5		HSA-8868773	0.1391473966422806	0
58	3	TISSUES		Ascites	0.041	EIF4A1|HSPD1|PPIA	124	477|504|414	0.0012		BTO:0000091	0.13872161432802646	0
12	3	InterPro Domains		Band 7/SPFH domain superfamily	0.041	STOML2|PHB2|PHB	124	324|420|366	1.68E-5		IPR036013	0.13872161432802646	0
56	3	GO Cellular Component		Cytosolic large ribosomal subunit	0.0416	RPL14|RPL6|RPL32	124	387|396|447	0.0011		GO:0022625	0.13809066693732572	0
1610	15	GO Biological Process		Cellular protein localization	0.0419	RPS11|HSPA9|HSP90B1|HSPA5|PMPCA|TXN|HSPD1|RPL14|DDX3X|CDC42|RPL6|RPL32|PARK7|H2AFY|PHB2	124	435|393|417|411|426|360|504|387|459|369|396|447|423|390|420	3.1E-4		GO:0034613	0.13777859770337048	0
91	4	GO Biological Process		Maintenance of location in cell	0.0421	HSP90B1|HSPA5|TXN|PARK7	124	417|411|360|423	3.1E-4		GO:0051651	0.13757179041643317	0
6	2	GO Biological Process		RIG-I signaling pathway	0.0424	PHB2|PHB	124	420|366	3.2E-4		GO:0039529	0.13726341434072672	0
6	2	GO Biological Process		Negative regulation of protein export from nucleus	0.0424	TXN|PARK7	124	360|423	3.2E-4		GO:0046826	0.13726341434072672	0
18	2	KEGG Pathways		2-Oxocarboxylic acid metabolism	0.0432	ACO2|CS	124	354|372	0.0021		hsa01210	0.1364516253185088	0
74	3	KEGG Pathways		Thyroid hormone synthesis	0.0458	PDIA4|HSP90B1|HSPA5	124	402|417|411	0.0023		hsa04918	0.1339134521996131	0
12	2	COMPARTMENTS		Mitochondrial permeability transition pore complex	0.0469	VDAC1|CYCS	124	381|465	0.001		GOCC:0005757	0.1328827157284917	0
55	3	COMPARTMENTS		Mitochondrial intermembrane space	0.0469	CYCS|AK2|STOML2	124	465|375|324	0.001		GOCC:0005758	0.1328827157284917	0
125	4	COMPARTMENTS		ficolin-1-rich granule	0.0469	PSMD12|HSPA1B|DDX3X|PPIA	124	318|321|459|414	9.9E-4		GOCC:0101002	0.1328827157284917	0
125	4	COMPARTMENTS		ficolin-1-rich granule lumen	0.0469	PSMD12|HSPA1B|DDX3X|PPIA	124	318|321|459|414	9.9E-4		GOCC:1904813	0.1328827157284917	0
32	3	WikiPathways		Prion disease pathway	0.0474	HSP90B1|PDIA3|HSPA5	124	417|432|411	2.3E-4		WP3995	0.1324221658325915	0
155	5	WikiPathways		Nonalcoholic fatty liver disease	0.0474	UQCRC1|CYCS|MT-CO2|COX7A2|CDC42	124	312|465|330|495|369	2.2E-4		WP4396	0.1324221658325915	0
86	4	WikiPathways		Cytoplasmic ribosomal proteins	0.0474	RPS11|RPL14|RPL6|RPL32	124	435|387|396|447	2.5E-4		WP477	0.1324221658325915	0
6	2	WikiPathways		Fluoroacetic acid toxicity	0.0474	ACO2|CS	124	354|372	3.2E-4		WP4966	0.1324221658325915	0
255	6	WikiPathways		Alzheimers disease	0.0474	HSD17B10|VDAC1|CYCS|PSMD12|VDAC2|VDAC3	124	399|381|465|318|405|327	2.6E-4		WP5124	0.1324221658325915	0
3145	21	UniProt Keywords		Disease mutation	0.048	HSD17B10|ACO2|HBA2|AFG3L2|HSPA9|CYCS|TUFM|MDH2|AK2|MT-CO2|PHGDH|PMPCA|IARS|HSPD1|ATP5A1|DDX3X|CDC42|TKT|PARK7|ETFA|HYOU1	124	399|354|468|336|393|465|489|342|375|330|456|426|480|504|363|459|369|444|423|438|345	0.0015		KW-0225	0.1318758762624413	0
96	4	GO Biological Process		SRP-dependent cotranslational protein targeting to membrane	0.0485	RPS11|RPL14|RPL6|RPL32	124	435|387|396|447	3.8E-4		GO:0006614	0.13142582613977363	0
64	3	UniProt Keywords		Respiratory chain	0.0496	UQCRC1|CYCS|MT-CO2	124	312|465|330	0.0016		KW-0679	0.13045183235098026	0
393	7	GO Molecular Function		ATPase activity	0.0499	EIF4A1|HSPA9|HSPA5|HSPA1B|HSPD1|DDX3X|ABCB1	124	477|393|411|321|504|459|486	4.2E-4		GO:0016887	0.130189945437661	0

## Sheet: A549_down
Supplementary Table ST2 Functional analysis for down regulated proteins in A549 cell line
# background genes	# genes	category	chart color	description	FDR value	genes	network.SUID	nodes.SUID	p-value	PMID	term name	transferred FDR value	year
2645	51	TISSUES		Digestive gland	3.31E-34	ATP5D|ALDOC|TPI1|SRSF9|RPS12|ENO1|HSPB1|PEBP1|LMNB1|P4HA1|YWHAE|KRT10|RPS27A|FABP1|HMGB2|ANXA5|PCBD1|SRP9|EEF2|TCP1|PKM|TALDO1|PLEC|UGP2|UBE2V1|PTMA|HMGB1|RPS21|HNRNPA2B1|VCP|SERBP1|HSP90AB1|YBX1|CAP1|PGK1|RPL10A|ALDOA|GSTP1|TF|SEPT9|RPL17|NDRG1|GPI|HSPA8|RPS25|LDHA|KRT8|NAP1L1|MARCKS|PSMC3|PTGES3	124	396|351|372|366|408|333|309|465|327|369|414|324|462|360|450|321|426|312|438|474|393|402|336|345|348|357|405|381|354|468|447|339|342|459|456|399|432|417|435|429|375|411|471|387|306|384|420|378|318|330|441	1.11E-37		BTO:0000345	3.348017200622428	0
1882	46	TISSUES		Liver	2.52E-33	ATP5D|ALDOC|TPI1|RPS12|ENO1|HSPB1|PEBP1|LMNB1|P4HA1|YWHAE|KRT10|FABP1|HMGB2|ANXA5|PCBD1|SRP9|EEF2|TCP1|PKM|TALDO1|PLEC|UGP2|PTMA|HMGB1|RPS21|HNRNPA2B1|VCP|SERBP1|HSP90AB1|YBX1|CAP1|PGK1|RPL10A|ALDOA|GSTP1|TF|SEPT9|NDRG1|GPI|HSPA8|LDHA|KRT8|NAP1L1|MARCKS|PSMC3|PTGES3	124	396|351|372|408|333|309|465|327|369|414|324|360|450|321|426|312|438|474|393|402|336|345|357|405|381|354|468|447|339|342|459|456|399|432|417|435|429|411|471|387|384|420|378|318|330|441	1.7E-36		BTO:0000759	3.2598599459218454	0
2099	41	GO Cellular Component		Extracellular exosome	6.02E-24	ALDOC|TPI1|ENO1|KRT9|HSPB1|KRT1|PEBP1|YWHAE|KRT10|RPS27A|FABP1|ANXA5|PCBD1|EEF2|H2AFV|KRT2|TCP1|PKM|TALDO1|PLEC|UGP2|UBE2V1|HNRNPA2B1|VCP|SERBP1|HSP90AB1|YBX1|CAP1|PGK1|RPL10A|NME1-NME2|ALDOA|GSTP1|TF|NDRG1|GPI|HSPA8|RPS25|LDHA|KRT8|MARCKS	124	351|372|333|444|309|453|465|414|324|462|360|321|426|438|390|315|474|393|402|336|345|348|354|468|447|339|342|459|456|399|423|432|417|435|411|471|387|306|384|420|318	2.45E-27		GO:0070062	2.3220403508742176	0
5020	53	TISSUES		Viscus	7.3E-24	ATP5D|ALDOC|TPI1|SRSF9|RPS12|ENO1|HSPB1|KRT1|PEBP1|LMNB1|P4HA1|YWHAE|KRT10|RPS27A|FABP1|HMGB2|ANXA5|PCBD1|SRP9|EEF2|TCP1|PKM|TALDO1|PLEC|UGP2|UBE2V1|PTMA|HMGB1|RPS21|HNRNPA2B1|VCP|SERBP1|HSP90AB1|YBX1|CAP1|PGK1|RPL10A|EFHD2|ALDOA|GSTP1|TF|SEPT9|RPL17|NDRG1|GPI|HSPA8|RPS25|LDHA|KRT8|NAP1L1|MARCKS|PSMC3|PTGES3	124	396|351|372|366|408|333|309|453|465|327|369|414|324|462|360|450|321|426|312|438|474|393|402|336|345|348|357|405|381|354|468|447|339|342|459|456|399|363|432|417|435|429|375|411|471|387|306|384|420|378|318|330|441	7.37E-27		BTO:0001491	2.3136677139879547	0
1865	38	TISSUES		Alimentary canal	1.66E-22	ALDOC|TPI1|SRSF9|ENO1|HSPB1|PEBP1|LMNB1|YWHAE|RPS27A|FABP1|ANXA5|EEF2|TCP1|PKM|PLEC|UBE2V1|PTMA|HMGB1|HNRNPA2B1|VCP|SERBP1|HSP90AB1|YBX1|CAP1|PGK1|RPL10A|ALDOA|GSTP1|TF|RPL17|NDRG1|GPI|HSPA8|LDHA|KRT8|NAP1L1|PSMC3|PTGES3	124	351|372|366|333|309|465|327|414|462|360|321|438|474|393|336|348|357|405|354|468|447|339|342|459|456|399|432|417|435|375|411|471|387|384|420|378|330|441	2.23E-25		BTO:0000058	2.1779891911959943	0
648	27	TISSUES		Lymphocyte	5.81E-22	TPI1|SRSF9|ENO1|KRT9|KRT1|LMNB1|YWHAE|KRT10|EEF2|KRT2|TCP1|PKM|PLEC|RPS21|HNRNPA2B1|SERBP1|HSP90AB1|CAP1|PGK1|RPL10A|ALDOA|GPI|HSPA8|RPS25|LDHA|NAP1L1|PTGES3	124	372|366|333|444|453|327|414|324|438|315|474|393|336|381|354|447|339|459|456|399|432|471|387|306|384|378|441	9.78E-25		BTO:0000775	2.1235823867609667	0
1680	36	TISSUES		Gastrointestinal tract	8.29E-22	ALDOC|TPI1|SRSF9|ENO1|HSPB1|PEBP1|LMNB1|YWHAE|FABP1|ANXA5|EEF2|TCP1|PKM|UBE2V1|PTMA|HMGB1|HNRNPA2B1|VCP|SERBP1|HSP90AB1|YBX1|CAP1|PGK1|RPL10A|ALDOA|GSTP1|TF|RPL17|NDRG1|GPI|HSPA8|LDHA|KRT8|NAP1L1|PSMC3|PTGES3	124	351|372|366|333|309|465|327|414|360|321|438|474|393|348|357|405|354|468|447|339|342|459|456|399|432|417|435|375|411|471|387|384|420|378|330|441	1.95E-24		BTO:0000511	2.1081445469449727	0
3341	45	UniProt Keywords		Acetylation	2.63E-21	ATP5D|ALDOC|TPI1|RPS12|ENO1|HSPB1|LMNB1|YWHAE|RPS27A|FABP1|HMGB2|ANXA5|PCBD1|SRP9|EEF2|H2AFV|TCP1|PKM|TALDO1|PLEC|UGP2|PTMA|HMGB1|RPS21|HNRNPA2B1|VCP|SERBP1|HSP90AB1|YBX1|CAP1|PGK1|RPL10A|EFHD2|ALDOA|GSTP1|SEPT9|NDRG1|GPI|HSPA8|RPS25|LDHA|KRT8|NAP1L1|PSMC3|PTGES3	124	396|351|372|408|333|309|327|414|462|360|450|321|426|312|438|390|474|393|402|336|345|357|405|381|354|468|447|339|342|459|456|399|363|432|417|429|411|471|387|306|384|420|378|330|441	2.84E-24		KW-0007	2.058004425151024	0
1496	34	TISSUES		Lymphoid tissue	5.04E-21	TPI1|SRSF9|RPS12|ENO1|KRT9|KRT1|LMNB1|YWHAE|KRT10|EEF2|KRT2|TCP1|PKM|PLEC|PTMA|HMGB1|RPS21|HNRNPA2B1|VCP|SERBP1|HSP90AB1|CAP1|PGK1|RPL10A|ALDOA|SEPT9|RPL17|NDRG1|GPI|HSPA8|RPS25|LDHA|NAP1L1|PTGES3	124	372|366|408|333|444|453|327|414|324|438|315|474|393|336|357|405|381|354|468|447|339|459|456|399|432|429|375|411|471|387|306|384|378|441	1.36E-23		BTO:0000753	2.0297569463554472	0
3195	43	GO Cellular Component		Extracellular space	7.41E-20	ALDOC|TPI1|ENO1|KRT9|HSPB1|KRT1|PEBP1|YWHAE|KRT10|RPS27A|FABP1|HMGB2|ANXA5|PCBD1|EEF2|H2AFV|KRT2|TCP1|PKM|TALDO1|PLEC|UGP2|UBE2V1|HMGB1|HNRNPA2B1|VCP|SERBP1|HSP90AB1|YBX1|CAP1|PGK1|RPL10A|NME1-NME2|ALDOA|GSTP1|TF|NDRG1|GPI|HSPA8|RPS25|LDHA|KRT8|MARCKS	124	351|372|333|444|309|453|465|414|324|462|360|450|321|426|438|390|315|474|393|402|336|345|348|405|354|468|447|339|342|459|456|399|423|432|417|435|411|471|387|306|384|420|318	1.21E-22		GO:0005615	1.913018179202067	0
1069	29	TISSUES		Skin	3.05E-19	TPI1|RPS12|ENO1|HSPB1|KRT1|KRT10|RPS27A|ANXA5|SRP9|KRT2|PKM|UGP2|PTMA|HMGB1|VCP|SERBP1|HSP90AB1|YBX1|CAP1|PGK1|RPL10A|ALDOA|SEPT9|RPL17|GPI|HSPA8|RPS25|LDHA|KRT8	124	372|408|333|309|453|324|462|321|312|315|393|345|357|405|468|447|339|342|459|456|399|432|429|375|471|387|306|384|420	1.13E-21		BTO:0001253	1.8515700160653215	0
6036	52	TISSUES		Endocrine gland	5.45E-19	ATP5D|ALDOC|TPI1|SRSF9|RPS12|ENO1|HSPB1|PEBP1|LMNB1|P4HA1|YWHAE|KRT10|RPS27A|FABP1|HMGB2|ANXA5|PCBD1|SRP9|EEF2|TCP1|PKM|TALDO1|PLEC|UGP2|UBE2V1|PTMA|HMGB1|RPS21|HNRNPA2B1|VCP|SERBP1|HSP90AB1|YBX1|CAP1|PGK1|RPL10A|EFHD2|ALDOA|GSTP1|TF|SEPT9|RPL17|NDRG1|GPI|HSPA8|RPS25|LDHA|KRT8|NAP1L1|MARCKS|PSMC3|PTGES3	124	396|351|372|366|408|333|309|465|327|369|414|324|462|360|450|321|426|312|438|474|393|402|336|345|348|357|405|381|354|468|447|339|342|459|456|399|363|432|417|435|429|375|411|471|387|306|384|420|378|318|330|441	2.2E-21		BTO:0001488	1.826360349772336	0
2919	41	COMPARTMENTS		Cytosol	2.16E-18	TPI1|RPS12|ENO1|KRT9|HSPB1|KRT1|PEBP1|YWHAE|KRT10|RPS27A|FABP1|ANXA5|PCBD1|SRP9|EEF2|KRT2|TCP1|PKM|TALDO1|PLEC|UGP2|UBE2V1|PTMA|RPS21|VCP|SERBP1|HSP90AB1|YBX1|RPL10A|NME1-NME2|ALDOA|GSTP1|RPL17|NDRG1|GPI|HSPA8|RPS25|LDHA|KRT8|PSMC3|PTGES3	124	372|408|333|444|309|453|465|414|324|462|360|321|426|312|438|315|474|393|402|336|345|348|357|381|468|447|339|342|399|423|432|417|375|411|471|387|306|384|420|330|441	7.71E-22		GOCC:0005829	1.7665546248849069	0
1436	31	TISSUES		Respiratory system	3.25E-18	TPI1|ENO1|HSPB1|PEBP1|YWHAE|ANXA5|EEF2|PKM|TALDO1|UBE2V1|PTMA|HMGB1|VCP|SERBP1|HSP90AB1|YBX1|CAP1|PGK1|RPL10A|EFHD2|ALDOA|RPL17|NDRG1|GPI|HSPA8|RPS25|LDHA|KRT8|NAP1L1|PSMC3|PTGES3	124	372|333|309|465|414|321|438|393|402|348|357|405|468|447|339|342|459|456|399|363|432|375|411|471|387|306|384|420|378|330|441	1.63E-20		BTO:0000203	1.7488116639021125	0
949	27	TISSUES		Leukemia cell	3.25E-18	ALDOC|TPI1|SRSF9|ENO1|HSPB1|PEBP1|LMNB1|YWHAE|HMGB2|EEF2|PKM|TALDO1|HMGB1|HNRNPA2B1|VCP|HSP90AB1|YBX1|CAP1|PGK1|GSTP1|SEPT9|NDRG1|GPI|HSPA8|LDHA|NAP1L1|PTGES3	124	351|372|366|333|309|465|327|414|450|438|393|402|405|354|468|339|342|459|456|417|429|411|471|387|384|378|441	1.53E-20		BTO:0001271	1.7488116639021125	0
1098	28	TISSUES		Blood cancer cell	7.12E-18	ALDOC|TPI1|SRSF9|ENO1|HSPB1|PEBP1|LMNB1|YWHAE|HMGB2|EEF2|PKM|TALDO1|HMGB1|HNRNPA2B1|VCP|SERBP1|HSP90AB1|YBX1|CAP1|PGK1|GSTP1|SEPT9|NDRG1|GPI|HSPA8|LDHA|NAP1L1|PTGES3	124	351|372|366|333|309|465|327|414|450|438|393|402|405|354|468|447|339|342|459|456|417|429|411|471|387|384|378|441	3.84E-20		BTO:0000580	1.7147520006363144	0
3879	44	GO Cellular Component		Vesicle	1.04E-17	ALDOC|TPI1|ENO1|KRT9|HSPB1|KRT1|PEBP1|YWHAE|KRT10|RPS27A|FABP1|ANXA5|PCBD1|EEF2|H2AFV|KRT2|TCP1|PKM|TALDO1|PLEC|UGP2|UBE2V1|HMGB1|HNRNPA2B1|VCP|SERBP1|HSP90AB1|YBX1|CAP1|PGK1|RPL10A|NME1-NME2|ALDOA|GSTP1|TF|NDRG1|GPI|HSPA8|RPS25|LDHA|KRT8|NAP1L1|MARCKS|PSMC3	124	351|372|333|444|309|453|465|414|324|462|360|321|426|438|390|315|474|393|402|336|345|348|405|354|468|447|339|342|459|456|399|423|432|417|435|411|471|387|306|384|420|378|318|330	2.12E-20		GO:0031982	1.698296666070122	0
1675	32	TISSUES		Blood	1.77E-17	TPI1|SRSF9|ENO1|KRT9|HSPB1|KRT1|LMNB1|YWHAE|KRT10|EEF2|KRT2|TCP1|PKM|PLEC|HMGB1|RPS21|HNRNPA2B1|VCP|SERBP1|HSP90AB1|CAP1|PGK1|RPL10A|ALDOA|GSTP1|RPL17|GPI|HSPA8|RPS25|LDHA|NAP1L1|PTGES3	124	372|366|333|444|309|453|327|414|324|438|315|474|393|336|405|381|354|468|447|339|459|456|399|432|417|375|471|387|306|384|378|441	1.01E-19		BTO:0000089	1.6752026733638192	0
2543	37	TISSUES		Hematopoietic system	2.67E-17	TPI1|SRSF9|RPS12|ENO1|KRT9|HSPB1|KRT1|LMNB1|YWHAE|KRT10|EEF2|KRT2|TCP1|PKM|PLEC|UGP2|PTMA|HMGB1|RPS21|HNRNPA2B1|VCP|SERBP1|HSP90AB1|CAP1|PGK1|RPL10A|ALDOA|GSTP1|SEPT9|RPL17|NDRG1|GPI|HSPA8|RPS25|LDHA|NAP1L1|PTGES3	124	372|366|408|333|444|309|453|327|414|324|438|315|474|393|336|345|357|405|381|354|468|447|339|459|456|399|432|417|429|375|411|471|387|306|384|378|441	1.62E-19		BTO:0000570	1.6573488738635427	0
1162	28	TISSUES		Lung	2.67E-17	TPI1|ENO1|HSPB1|PEBP1|YWHAE|ANXA5|EEF2|PKM|TALDO1|UBE2V1|PTMA|HMGB1|VCP|SERBP1|HSP90AB1|YBX1|PGK1|RPL10A|EFHD2|ALDOA|RPL17|NDRG1|HSPA8|LDHA|KRT8|NAP1L1|PSMC3|PTGES3	124	372|333|309|465|414|321|438|393|402|348|357|405|468|447|339|342|456|399|363|432|375|411|387|384|420|378|330|441	1.67E-19		BTO:0000763	1.6573488738635427	0
4166	44	GO Cellular Component		Extracellular region	1.57E-16	ALDOC|TPI1|ENO1|KRT9|HSPB1|KRT1|PEBP1|YWHAE|KRT10|RPS27A|FABP1|HMGB2|ANXA5|PCBD1|EEF2|H2AFV|KRT2|TCP1|PKM|TALDO1|PLEC|UGP2|UBE2V1|HMGB1|HNRNPA2B1|VCP|SERBP1|HSP90AB1|YBX1|CAP1|PGK1|RPL10A|NME1-NME2|ALDOA|GSTP1|TF|NDRG1|GPI|HSPA8|RPS25|LDHA|KRT8|MARCKS|PSMC3	124	351|372|333|444|309|453|465|414|324|462|360|450|321|426|438|390|315|474|393|402|336|345|348|405|354|468|447|339|342|459|456|399|423|432|417|435|411|471|387|306|384|420|318|330	3.82E-19		GO:0005576	1.5804100347590766	0
446	20	TISSUES		Prostate gland	1.65E-16	TPI1|RPS12|ENO1|RPS27A|EEF2|PKM|HMGB1|RPS21|VCP|SERBP1|HSP90AB1|RPL10A|ALDOA|RPL17|NDRG1|GPI|HSPA8|RPS25|LDHA|KRT8	124	372|408|333|462|438|393|405|381|468|447|339|399|432|375|411|471|387|306|384|420	1.17E-18		BTO:0001129	1.5782516055786093	0
1020	26	TISSUES		Sense organ	1.96E-16	ALDOC|TPI1|ENO1|HSPB1|KRT1|LMNB1|PKM|PTMA|HMGB1|HSP90AB1|YBX1|PGK1|RPL10A|NME1-NME2|ALDOA|GSTP1|TF|SEPT9|RPL17|NDRG1|GPI|HSPA8|RPS25|LDHA|NAP1L1|MARCKS	124	351|372|333|309|453|327|393|357|405|339|342|456|399|423|432|417|435|429|375|411|471|387|306|384|378|318	1.45E-18		BTO:0000202	1.5707743928643523	0
1970	31	TISSUES		Integument	1.64E-14	TPI1|RPS12|ENO1|HSPB1|KRT1|KRT10|RPS27A|HMGB2|ANXA5|SRP9|KRT2|PKM|UGP2|PTMA|HMGB1|VCP|SERBP1|HSP90AB1|YBX1|CAP1|PGK1|RPL10A|ALDOA|SEPT9|RPL17|NDRG1|GPI|HSPA8|RPS25|LDHA|KRT8	124	372|408|333|309|453|324|462|450|321|312|315|393|345|357|405|468|447|339|342|459|456|399|432|429|375|411|471|387|306|384|420	1.27E-16		BTO:0000634	1.3785156151952302	0
786	22	TISSUES		Eye	2.77E-14	ALDOC|TPI1|ENO1|HSPB1|LMNB1|PKM|PTMA|HSP90AB1|YBX1|PGK1|RPL10A|NME1-NME2|ALDOA|GSTP1|TF|SEPT9|RPL17|NDRG1|GPI|HSPA8|LDHA|NAP1L1	124	351|372|333|309|327|393|357|339|342|456|399|423|432|417|435|429|375|411|471|387|384|378	2.24E-16		BTO:0000439	1.3557520230935551	0
125	13	GO Cellular Component		ficolin-1-rich granule lumen	3.82E-14	ALDOC|KRT1|EEF2|PKM|HMGB1|VCP|HSP90AB1|NME1-NME2|ALDOA|GSTP1|GPI|HSPA8|PSMC3	124	351|453|438|393|405|468|339|423|432|417|471|387|330	1.09E-16		GO:1904813	1.341793663708829	0
235	15	TISSUES		Lymphoblast	4.04E-14	LMNB1|YWHAE|EEF2|TCP1|PKM|HNRNPA2B1|SERBP1|HSP90AB1|PGK1|RPL10A|HSPA8|RPS25|LDHA|NAP1L1|PTGES3	124	327|414|438|474|393|354|447|339|456|399|387|306|384|378|441	3.4E-16		BTO:0000772	1.3393618634889395	0
2593	34	TISSUES		Internal female genital organ	4.33E-14	TPI1|RPS12|ENO1|HSPB1|PEBP1|LMNB1|YWHAE|KRT10|RPS27A|ANXA5|EEF2|PKM|TALDO1|PLEC|UGP2|PTMA|HMGB1|RPS21|HNRNPA2B1|VCP|SERBP1|HSP90AB1|PGK1|RPL10A|ALDOA|GSTP1|RPL17|NDRG1|GPI|HSPA8|RPS25|LDHA|KRT8|NAP1L1	124	372|408|333|309|465|327|414|324|462|321|438|393|402|336|345|357|405|381|354|468|447|339|456|399|432|417|375|411|471|387|306|384|420|378	3.79E-16		BTO:0003099	1.3363512103646635	0
2671	34	TISSUES		Male reproductive system	1.02E-13	TPI1|RPS12|ENO1|YWHAE|KRT10|RPS27A|ANXA5|SRP9|EEF2|TCP1|PKM|UBE2V1|PTMA|HMGB1|RPS21|VCP|SERBP1|HSP90AB1|YBX1|CAP1|PGK1|RPL10A|EFHD2|ALDOA|SEPT9|RPL17|NDRG1|GPI|HSPA8|RPS25|LDHA|KRT8|NAP1L1|PTGES3	124	372|408|333|414|324|462|321|312|438|474|393|348|357|405|381|468|447|339|342|459|456|399|363|432|429|375|411|471|387|306|384|420|378|441	9.31E-16		BTO:0000082	1.2991399828238082	0
125	13	COMPARTMENTS		ficolin-1-rich granule	1.52E-13	ALDOC|KRT1|EEF2|PKM|HMGB1|VCP|HSP90AB1|NME1-NME2|ALDOA|GSTP1|GPI|HSPA8|PSMC3	124	351|453|438|393|405|468|339|423|432|417|471|387|330	1.09E-16		GOCC:0101002	1.2818156412055228	0
125	13	COMPARTMENTS		ficolin-1-rich granule lumen	1.52E-13	ALDOC|KRT1|EEF2|PKM|HMGB1|VCP|HSP90AB1|NME1-NME2|ALDOA|GSTP1|GPI|HSPA8|PSMC3	124	351|453|438|393|405|468|339|423|432|417|471|387|330	1.09E-16		GOCC:1904813	1.2818156412055228	0
2229	31	TISSUES		Internal male genital organ	4.15E-13	TPI1|RPS12|ENO1|YWHAE|RPS27A|ANXA5|SRP9|EEF2|TCP1|PKM|PTMA|HMGB1|RPS21|VCP|SERBP1|HSP90AB1|CAP1|PGK1|RPL10A|EFHD2|ALDOA|SEPT9|RPL17|NDRG1|GPI|HSPA8|RPS25|LDHA|KRT8|NAP1L1|PTGES3	124	372|408|333|414|462|321|312|438|474|393|357|405|381|468|447|339|459|456|399|363|432|429|375|411|471|387|306|384|420|378|441	3.91E-15		BTO:0003096	1.2381951903287907	0
1176	24	TISSUES		Placenta	6.56E-13	RPS12|ENO1|HSPB1|PEBP1|LMNB1|YWHAE|RPS27A|ANXA5|PKM|PLEC|HMGB1|RPS21|VCP|SERBP1|HSP90AB1|PGK1|ALDOA|GSTP1|NDRG1|HSPA8|RPS25|LDHA|KRT8|NAP1L1	124	408|333|309|465|327|414|462|321|393|336|405|381|468|447|339|456|432|417|411|387|306|384|420|378	6.4E-15		BTO:0001078	1.218309616062434	0
2505	32	TISSUES		Male reproductive gland	1.13E-12	TPI1|RPS12|ENO1|YWHAE|RPS27A|SRP9|EEF2|TCP1|PKM|UBE2V1|PTMA|HMGB1|RPS21|VCP|SERBP1|HSP90AB1|YBX1|CAP1|PGK1|RPL10A|EFHD2|ALDOA|SEPT9|RPL17|NDRG1|GPI|HSPA8|RPS25|LDHA|KRT8|NAP1L1|PTGES3	124	372|408|333|414|462|312|438|474|393|348|357|405|381|468|447|339|342|459|456|399|363|432|429|375|411|471|387|306|384|420|378|441	1.14E-14		BTO:0000080	1.194692155651658	0
6716	48	TISSUES		Urogenital system	1.22E-12	ALDOC|TPI1|RPS12|ENO1|HSPB1|PEBP1|LMNB1|YWHAE|KRT10|RPS27A|FABP1|HMGB2|ANXA5|SRP9|EEF2|TCP1|PKM|TALDO1|PLEC|UGP2|UBE2V1|PTMA|HMGB1|RPS21|HNRNPA2B1|VCP|SERBP1|HSP90AB1|YBX1|CAP1|PGK1|RPL10A|EFHD2|ALDOA|GSTP1|TF|SEPT9|RPL17|NDRG1|GPI|HSPA8|RPS25|LDHA|KRT8|NAP1L1|MARCKS|PSMC3|PTGES3	124	351|372|408|333|309|465|327|414|324|462|360|450|321|312|438|474|393|402|336|345|348|357|405|381|354|468|447|339|342|459|456|399|363|432|417|435|429|375|411|471|387|306|384|420|378|318|330|441	1.27E-14		BTO:0003091	1.1913640169325252	0
249	14	TISSUES		Colonic cancer cell	1.77E-12	TPI1|ENO1|HSPB1|LMNB1|PKM|PLEC|UBE2V1|HNRNPA2B1|HSP90AB1|PGK1|ALDOA|GSTP1|HSPA8|KRT8	124	372|333|309|327|393|336|348|354|339|456|432|417|387|420	1.96E-14		BTO:0000586	1.1752026733638192	0
5799	45	TISSUES		Female reproductive system	1.93E-12	ALDOC|TPI1|RPS12|ENO1|HSPB1|PEBP1|LMNB1|YWHAE|KRT10|RPS27A|HMGB2|ANXA5|SRP9|EEF2|TCP1|PKM|TALDO1|PLEC|UGP2|UBE2V1|PTMA|HMGB1|RPS21|HNRNPA2B1|VCP|SERBP1|HSP90AB1|YBX1|CAP1|PGK1|RPL10A|EFHD2|ALDOA|GSTP1|SEPT9|RPL17|NDRG1|GPI|HSPA8|RPS25|LDHA|KRT8|NAP1L1|MARCKS|PTGES3	124	351|372|408|333|309|465|327|414|324|462|450|321|312|438|474|393|402|336|345|348|357|405|381|354|468|447|339|342|459|456|399|363|432|417|429|375|411|471|387|306|384|420|378|318|441	2.21E-14		BTO:0000083	1.1714442690992226	0
145	12	TISSUES		Brain cell line	1.98E-12	TPI1|ENO1|PEBP1|LMNB1|RPS27A|HNRNPA2B1|VCP|PGK1|ALDOA|GSTP1|NDRG1|HSPA8	124	372|333|465|327|462|354|468|456|432|417|411|387	2.33E-14		BTO:0000255	1.1703334809738468	0
5193	43	GO Cellular Component		Cytosol	5.93E-12	ALDOC|TPI1|RPS12|ENO1|KRT9|HSPB1|KRT1|PEBP1|YWHAE|KRT10|RPS27A|FABP1|ANXA5|PCBD1|SRP9|EEF2|KRT2|TCP1|PKM|TALDO1|PLEC|UGP2|UBE2V1|PTMA|RPS21|VCP|SERBP1|HSP90AB1|YBX1|PGK1|RPL10A|NME1-NME2|ALDOA|GSTP1|RPL17|NDRG1|GPI|HSPA8|RPS25|LDHA|KRT8|PSMC3|PTGES3	124	351|372|408|333|444|309|453|465|414|324|462|360|321|426|312|438|315|474|393|402|336|345|348|357|381|468|447|339|342|456|399|423|432|417|375|411|471|387|306|384|420|330|441	2.17E-14		GO:0005829	1.1226945306635738	0
368	16	COMPARTMENTS		Extracellular exosome	6.61E-12	ENO1|HSPB1|ANXA5|EEF2|PKM|HNRNPA2B1|VCP|HSP90AB1|YBX1|PGK1|GSTP1|TF|HSPA8|LDHA|KRT8|MARCKS	124	333|309|321|438|393|354|468|339|342|456|417|435|387|384|420|318	9.45E-15		GOCC:0070062	1.117979854051436	0
7871	51	COMPARTMENTS		Cytoplasm	7.39E-12	ATP5D|ALDOC|TPI1|RPS12|ENO1|KRT9|HSPB1|KRT1|PEBP1|P4HA1|YWHAE|KRT10|RPS27A|FABP1|HMGB2|ANXA5|PCBD1|SRP9|EEF2|KRT2|TCP1|PKM|TALDO1|PLEC|UGP2|UBE2V1|PTMA|HMGB1|RPS21|HNRNPA2B1|VCP|SERBP1|HSP90AB1|YBX1|CAP1|PGK1|RPL10A|NME1-NME2|ALDOA|GSTP1|TF|SEPT9|RPL17|NDRG1|GPI|HSPA8|RPS25|LDHA|KRT8|PSMC3|PTGES3	124	396|351|372|408|333|444|309|453|465|369|414|324|462|360|450|321|426|312|438|315|474|393|402|336|345|348|357|405|381|354|468|447|339|342|459|456|399|423|432|417|435|429|375|411|471|387|306|384|420|330|441	1.32E-14		GOCC:0005737	1.1131355561605174	0
2132	29	TISSUES		Embryonic structure	7.48E-12	TPI1|RPS12|ENO1|HSPB1|PEBP1|LMNB1|YWHAE|RPS27A|HMGB2|ANXA5|PKM|PLEC|HMGB1|RPS21|VCP|SERBP1|HSP90AB1|PGK1|ALDOA|GSTP1|NDRG1|GPI|HSPA8|RPS25|LDHA|KRT8|NAP1L1|PSMC3|PTGES3	124	372|408|333|309|465|327|414|462|450|321|393|336|405|381|468|447|339|456|432|417|411|471|387|306|384|420|378|330|441	9.32E-14		BTO:0000174	1.1126098402135538	0
2783	32	TISSUES		Female reproductive gland	1.66E-11	TPI1|RPS12|ENO1|HSPB1|YWHAE|RPS27A|ANXA5|SRP9|EEF2|TCP1|PKM|TALDO1|UBE2V1|PTMA|HMGB1|VCP|SERBP1|HSP90AB1|YBX1|CAP1|PGK1|RPL10A|ALDOA|SEPT9|RPL17|NDRG1|GPI|HSPA8|LDHA|KRT8|NAP1L1|PTGES3	124	372|408|333|309|414|462|321|312|438|474|393|402|348|357|405|468|447|339|342|459|456|399|432|429|375|411|471|387|384|420|378|441	2.18E-13		BTO:0000254	1.0779891911959945	0
1249	23	TISSUES		Intestine	1.8E-11	ALDOC|TPI1|SRSF9|ENO1|HSPB1|FABP1|EEF2|TCP1|PKM|UBE2V1|HMGB1|HNRNPA2B1|SERBP1|HSP90AB1|PGK1|RPL10A|ALDOA|GSTP1|GPI|HSPA8|LDHA|KRT8|NAP1L1	124	351|372|366|333|309|360|438|474|393|348|405|354|447|339|456|399|432|417|471|387|384|420|378	2.42E-13		BTO:0000648	1.0744727494896693	0
5558	43	TISSUES		Central nervous system	2.04E-11	ATP5D|ALDOC|TPI1|SRSF9|ENO1|HSPB1|PEBP1|LMNB1|YWHAE|RPS27A|ANXA5|SRP9|EEF2|H2AFV|TCP1|PKM|TALDO1|PLEC|UGP2|UBE2V1|PTMA|HMGB1|HNRNPA2B1|VCP|SERBP1|HSP90AB1|YBX1|CAP1|PGK1|RPL10A|ALDOA|GSTP1|TF|SEPT9|RPL17|NDRG1|GPI|HSPA8|LDHA|NAP1L1|MARCKS|PSMC3|PTGES3	124	396|351|372|366|333|309|465|327|414|462|321|312|438|390|474|393|402|336|345|348|357|405|354|468|447|339|342|459|456|399|432|417|435|429|375|411|471|387|384|378|318|330|441	2.81E-13		BTO:0000227	1.06903698325741	0
482	16	TISSUES		Ovary	3.58E-11	TPI1|ENO1|HSPB1|ANXA5|EEF2|PKM|TALDO1|VCP|HSP90AB1|PGK1|RPL10A|ALDOA|GPI|HSPA8|LDHA|KRT8	124	372|333|309|321|438|393|402|468|339|456|399|432|471|387|384|420	5.18E-13		BTO:0000975	1.0446116973356125	0
6329	45	TISSUES		Head	4.77E-11	ATP5D|ALDOC|TPI1|SRSF9|ENO1|HSPB1|KRT1|PEBP1|LMNB1|YWHAE|RPS27A|ANXA5|SRP9|EEF2|H2AFV|TCP1|PKM|TALDO1|UGP2|UBE2V1|PTMA|HMGB1|HNRNPA2B1|VCP|SERBP1|HSP90AB1|YBX1|CAP1|PGK1|RPL10A|NME1-NME2|ALDOA|GSTP1|TF|SEPT9|RPL17|NDRG1|GPI|HSPA8|RPS25|LDHA|NAP1L1|MARCKS|PSMC3|PTGES3	124	396|351|372|366|333|309|453|465|327|414|462|321|312|438|390|474|393|402|345|348|357|405|354|468|447|339|342|459|456|399|423|432|417|435|429|375|411|471|387|306|384|378|318|330|441	7.07E-13		BTO:0000282	1.0321481620959887	0
5462	42	TISSUES		Brain	7.04E-11	ATP5D|ALDOC|TPI1|SRSF9|ENO1|HSPB1|PEBP1|LMNB1|YWHAE|RPS27A|ANXA5|SRP9|EEF2|H2AFV|TCP1|PKM|TALDO1|UGP2|UBE2V1|PTMA|HMGB1|HNRNPA2B1|VCP|SERBP1|HSP90AB1|YBX1|CAP1|PGK1|RPL10A|ALDOA|GSTP1|TF|SEPT9|RPL17|NDRG1|GPI|HSPA8|LDHA|NAP1L1|MARCKS|PSMC3|PTGES3	124	396|351|372|366|333|309|465|327|414|462|321|312|438|390|474|393|402|345|348|357|405|354|468|447|339|342|459|456|399|432|417|435|429|375|411|471|387|384|378|318|330|441	1.09E-12		BTO:0000142	1.0152427340857888	0
444	16	COMPARTMENTS		Extracellular vesicle	7.17E-11	ENO1|HSPB1|ANXA5|EEF2|PKM|HNRNPA2B1|VCP|HSP90AB1|YBX1|PGK1|GSTP1|TF|HSPA8|LDHA|KRT8|MARCKS	124	333|309|321|438|393|354|468|339|342|456|417|435|387|384|420|318	1.54E-13		GOCC:1903561	1.01444808443322	0
451	16	COMPARTMENTS		Extracellular organelle	7.75E-11	ENO1|HSPB1|ANXA5|EEF2|PKM|HNRNPA2B1|VCP|HSP90AB1|YBX1|PGK1|GSTP1|TF|HSPA8|LDHA|KRT8|MARCKS	124	333|309|321|438|393|354|468|339|342|456|417|435|387|384|420|318	1.94E-13		GOCC:0043230	1.011069829749369	0
12	7	WikiPathways		Aerobic glycolysis	1.02E-10	TPI1|ENO1|PKM|PGK1|ALDOA|GPI|LDHA	124	372|333|393|456|432|471|384	5.84E-14		WP4629	0.9991399828238082	0
9848	54	COMPARTMENTS		Organelle	1.12E-10	ATP5D|ALDOC|TPI1|SRSF9|RPS12|ENO1|KRT9|HSPB1|KRT1|LMNB1|P4HA1|YWHAE|KRT10|RPS27A|FABP1|HMGB2|ANXA5|PCBD1|SRP9|EEF2|H2AFV|KRT2|TCP1|PKM|TALDO1|PLEC|UGP2|PTMA|HMGB1|RPS21|HNRNPA2B1|VCP|SERBP1|HSP90AB1|YBX1|CAP1|PGK1|RPL10A|NME1-NME2|ALDOA|GSTP1|TF|SEPT9|RPL17|NDRG1|GPI|HSPA8|RPS25|LDHA|KRT8|NAP1L1|MARCKS|PSMC3|PTGES3	124	396|351|372|366|408|333|444|309|453|327|369|414|324|462|360|450|321|426|312|438|390|315|474|393|402|336|345|357|405|381|354|468|447|339|342|459|456|399|423|432|417|435|429|375|411|471|387|306|384|420|378|318|330|441	3.22E-13		GOCC:0043226	0.9950781977329818	0
324	14	GO Cellular Component		Secretory granule lumen	1.5E-10	ALDOC|EEF2|PKM|HMGB1|VCP|HSP90AB1|CAP1|NME1-NME2|ALDOA|GSTP1|TF|GPI|HSPA8|PSMC3	124	351|438|393|405|468|339|459|423|432|417|435|471|387|330	6.11E-13		GO:0034774	0.9823908740944318	0
11202	56	COMPARTMENTS		Intracellular	2.24E-10	ATP5D|ALDOC|TPI1|SRSF9|RPS12|ENO1|KRT9|HSPB1|KRT1|PEBP1|LMNB1|P4HA1|YWHAE|KRT10|RPS27A|FABP1|HMGB2|ANXA5|PCBD1|SRP9|EEF2|H2AFV|KRT2|TCP1|PKM|TALDO1|PLEC|UGP2|UBE2V1|PTMA|HMGB1|RPS21|HNRNPA2B1|VCP|SERBP1|HSP90AB1|YBX1|CAP1|PGK1|RPL10A|NME1-NME2|ALDOA|GSTP1|TF|SEPT9|RPL17|NDRG1|GPI|HSPA8|RPS25|LDHA|KRT8|NAP1L1|MARCKS|PSMC3|PTGES3	124	396|351|372|366|408|333|444|309|453|465|327|369|414|324|462|360|450|321|426|312|438|390|315|474|393|402|336|345|348|357|405|381|354|468|447|339|342|459|456|399|423|432|417|435|429|375|411|471|387|306|384|420|378|318|330|441	7.22E-13		GOCC:0005622	0.9649751981665837	0
395	14	TISSUES		Bone marrow cancer cell	5.04E-10	ENO1|HSPB1|LMNB1|ANXA5|EEF2|PKM|PLEC|HMGB1|VCP|GSTP1|HSPA8|LDHA|KRT8|MARCKS	124	333|309|327|321|438|393|336|405|468|417|387|384|420|318	7.98E-12		BTO:0000583	0.9297569463554474	0
1649	26	GO Molecular Function		RNA binding	6.37E-10	SRSF9|RPS12|ENO1|HSPB1|PEBP1|YWHAE|RPS27A|HMGB2|SRP9|EEF2|TCP1|PKM|PLEC|HMGB1|RPS21|HNRNPA2B1|VCP|SERBP1|HSP90AB1|YBX1|RPL10A|ALDOA|RPL17|HSPA8|RPS25|NAP1L1	124	366|408|333|309|465|414|462|450|312|438|474|393|336|405|381|354|468|447|339|342|399|432|375|387|306|378	1.22E-13		GO:0003723	0.9195860567664649	0
9242	52	COMPARTMENTS		Intracellular organelle	6.43E-10	ATP5D|ALDOC|TPI1|SRSF9|RPS12|ENO1|KRT9|HSPB1|KRT1|LMNB1|P4HA1|YWHAE|KRT10|RPS27A|FABP1|HMGB2|PCBD1|SRP9|EEF2|H2AFV|KRT2|TCP1|PKM|TALDO1|PLEC|UGP2|PTMA|HMGB1|RPS21|HNRNPA2B1|VCP|SERBP1|HSP90AB1|YBX1|CAP1|RPL10A|NME1-NME2|ALDOA|GSTP1|TF|SEPT9|RPL17|NDRG1|GPI|HSPA8|RPS25|LDHA|KRT8|NAP1L1|MARCKS|PSMC3|PTGES3	124	396|351|372|366|408|333|444|309|453|327|369|414|324|462|360|450|426|312|438|390|315|474|393|402|336|345|357|405|381|354|468|447|339|342|459|399|423|432|417|435|429|375|411|471|387|306|384|420|378|318|330|441	2.3E-12		GOCC:0043229	0.9191789027075778	0
985	20	COMPARTMENTS		Extracellular space	6.47E-10	ENO1|HSPB1|KRT1|FABP1|HMGB2|ANXA5|EEF2|PKM|HMGB1|HNRNPA2B1|VCP|HSP90AB1|YBX1|PGK1|GSTP1|TF|HSPA8|LDHA|KRT8|MARCKS	124	333|309|453|360|450|321|438|393|405|354|468|339|342|456|417|435|387|384|420|318	2.54E-12		GOCC:0005615	0.91890957193313	0
12619	57	TISSUES		Whole body	9.0E-10	ATP5D|ALDOC|TPI1|SRSF9|RPS12|ENO1|KRT9|HSPB1|KRT1|PEBP1|LMNB1|P4HA1|YWHAE|KRT10|RPS27A|FABP1|HMGB2|ANXA5|PCBD1|SRP9|EEF2|H2AFV|KRT2|TCP1|PKM|TALDO1|PLEC|UGP2|UBE2V1|PTMA|HMGB1|RPS21|HNRNPA2B1|VCP|SERBP1|HSP90AB1|YBX1|CAP1|PGK1|RPL10A|EFHD2|NME1-NME2|ALDOA|GSTP1|TF|SEPT9|RPL17|NDRG1|GPI|HSPA8|RPS25|LDHA|KRT8|NAP1L1|MARCKS|PSMC3|PTGES3	124	396|351|372|366|408|333|444|309|453|465|327|369|414|324|462|360|450|321|426|312|438|390|315|474|393|402|336|345|348|357|405|381|354|468|447|339|342|459|456|399|363|423|432|417|435|429|375|411|471|387|306|384|420|378|318|330|441	1.46E-11		BTO:0001489	0.9045757490560675	0
871	18	TISSUES		Connective tissue	1.91E-9	TPI1|ENO1|PEBP1|LMNB1|YWHAE|ANXA5|EEF2|TCP1|PKM|UBE2V1|HNRNPA2B1|CAP1|PGK1|ALDOA|GSTP1|TF|HSPA8|PSMC3	124	372|333|465|327|414|321|438|474|393|348|354|459|456|432|417|435|387|330	3.19E-11		BTO:0000421	0.8718966632752272	0
64	8	TISSUES		Interstitial cell	1.91E-9	PEBP1|LMNB1|EEF2|PKM|PGK1|ALDOA|GSTP1|HSPA8	124	465|327|438|393|456|432|417|387	3.15E-11		BTO:0004238	0.8718966632752272	0
45	8	WikiPathways		Glycolysis and gluconeogenesis	2.13E-9	ALDOC|TPI1|ENO1|PKM|PGK1|ALDOA|GPI|LDHA	124	351|372|333|393|456|432|471|384	2.43E-12		WP534	0.8671620396561263	0
1155	20	TISSUES		Urinary system	2.52E-9	TPI1|ENO1|FABP1|SRP9|PKM|HMGB1|VCP|HSP90AB1|CAP1|PGK1|ALDOA|GSTP1|TF|NDRG1|GPI|HSPA8|LDHA|KRT8|PSMC3|PTGES3	124	372|333|360|312|393|405|468|339|459|456|432|417|435|411|471|387|384|420|330|441	4.32E-11		BTO:0003092	0.8598599459218456	0
1159	20	TISSUES		Urinary tract	2.62E-9	TPI1|ENO1|FABP1|SRP9|PKM|HMGB1|VCP|HSP90AB1|CAP1|PGK1|ALDOA|GSTP1|TF|NDRG1|GPI|HSPA8|LDHA|KRT8|PSMC3|PTGES3	124	372|333|360|312|393|405|468|339|459|456|432|417|435|411|471|387|384|420|330|441	4.59E-11		BTO:0001244	0.8581698708680255	0
2051	26	COMPARTMENTS		Vesicle	4.05E-9	ALDOC|TPI1|ENO1|HSPB1|KRT1|ANXA5|EEF2|PKM|HMGB1|HNRNPA2B1|VCP|HSP90AB1|YBX1|CAP1|PGK1|NME1-NME2|ALDOA|GSTP1|TF|NDRG1|GPI|HSPA8|LDHA|KRT8|MARCKS|PSMC3	124	351|372|333|309|453|321|438|393|405|354|468|339|342|459|456|423|432|417|435|411|471|387|384|420|318|330	1.74E-11		GOCC:0031982	0.8392544976785331	0
40	8	GO Biological Process		Glycolytic process	4.99E-9	ALDOC|TPI1|ENO1|PKM|PGK1|ALDOA|GPI|LDHA	124	351|372|333|393|456|432|471|384	1.05E-12		GO:0006096	0.830189945437661	0
58	9	GO Biological Process		Nucleoside diphosphate phosphorylation	4.99E-9	ALDOC|TPI1|ENO1|PKM|PGK1|NME1-NME2|ALDOA|GPI|LDHA	124	351|372|333|393|456|423|432|471|384	2.85E-13		GO:0006165	0.830189945437661	0
37	8	GO Biological Process		NADH metabolic process	4.99E-9	ALDOC|TPI1|ENO1|PKM|VCP|PGK1|ALDOA|GPI	124	351|372|333|393|468|456|432|471	6.03E-13		GO:0006734	0.830189945437661	0
74	8	TISSUES		Left ventricle	5.14E-9	TPI1|HSPB1|PKM|PGK1|ALDOA|TF|GPI|HSPA8	124	372|309|393|456|432|435|471|387	9.17E-11		BTO:0001629	0.8289036881004724	0
941	18	TISSUES		Kidney	6.05E-9	TPI1|ENO1|FABP1|SRP9|PKM|HMGB1|VCP|HSP90AB1|CAP1|PGK1|ALDOA|TF|NDRG1|GPI|HSPA8|LDHA|KRT8|PSMC3	124	372|333|360|312|393|405|468|339|459|456|432|435|411|471|387|384|420|330	1.1E-10		BTO:0000671	0.821824462534753	0
31	7	UniProt Keywords		Glycolysis	6.48E-9	ALDOC|TPI1|ENO1|PKM|PGK1|ALDOA|GPI	124	351|372|333|393|456|432|471	1.4E-11		KW-0324	0.8188424994129406	0
45	8	GO Biological Process		NAD metabolic process	7.1E-9	ALDOC|TPI1|ENO1|PKM|PGK1|ALDOA|GPI|LDHA	124	351|372|333|393|456|432|471|384	2.43E-12		GO:0019674	0.8148741651280925	0
7390	46	GO Cellular Component		Nucleus	8.31E-9	TPI1|SRSF9|RPS12|ENO1|KRT9|HSPB1|KRT1|PEBP1|LMNB1|YWHAE|KRT10|RPS27A|FABP1|HMGB2|PCBD1|EEF2|H2AFV|KRT2|TCP1|PKM|TALDO1|UGP2|UBE2V1|PTMA|HMGB1|RPS21|HNRNPA2B1|VCP|SERBP1|HSP90AB1|YBX1|RPL10A|NME1-NME2|ALDOA|GSTP1|RPL17|NDRG1|GPI|HSPA8|RPS25|LDHA|KRT8|NAP1L1|MARCKS|PSMC3|PTGES3	124	372|366|408|333|444|309|453|465|327|414|324|462|360|450|426|438|390|315|474|393|402|345|348|357|405|381|354|468|447|339|342|399|423|432|417|375|411|471|387|306|384|420|378|318|330|441	4.4E-11		GO:0005634	0.8080398976215889	0
27	7	GO Biological Process		Canonical glycolysis	1.17E-8	ALDOC|TPI1|ENO1|PKM|PGK1|ALDOA|GPI	124	351|372|333|393|456|432|471	6.03E-12		GO:0061621	0.7931814138253839	0
2375	28	GO Biological Process		Establishment of localization in cell	1.3E-8	ATP5D|ALDOC|SRSF9|RPS12|HSPB1|KRT1|YWHAE|RPS27A|ANXA5|SRP9|EEF2|PKM|HMGB1|RPS21|HNRNPA2B1|VCP|HSP90AB1|CAP1|RPL10A|NME1-NME2|ALDOA|GSTP1|TF|RPL17|GPI|HSPA8|RPS25|PSMC3	124	396|351|366|408|309|453|414|462|321|312|438|393|405|381|354|468|339|459|399|423|432|417|435|375|471|387|306|330	1.04E-11		GO:0051649	0.7886056647693163	0
65	8	KEGG Pathways		Glycolysis / Gluconeogenesis	1.6E-8	ALDOC|TPI1|ENO1|PKM|PGK1|ALDOA|GPI|LDHA	124	351|372|333|393|456|432|471|384	3.53E-11		hsa00010	0.7795880017344075	0
90	8	TISSUES		Abdomen	2.07E-8	ENO1|PKM|HSP90AB1|PGK1|ALDOA|GSTP1|HSPA8|LDHA	124	333|393|339|456|432|417|387|384	3.91E-10		BTO:0000020	0.7684029654543083	0
204	11	GO Biological Process		ATP metabolic process	2.44E-8	ATP5D|ALDOC|TPI1|ENO1|PKM|VCP|PGK1|ALDOA|GPI|HSPA8|LDHA	124	396|351|372|333|393|468|456|432|471|387|384	2.51E-11		GO:0046034	0.7612610173661271	0
17	6	WikiPathways		Cori cycle	2.59E-8	TPI1|TALDO1|PGK1|ALDOA|GPI|LDHA	124	372|402|456|432|471|384	4.45E-11		WP1946	0.7586700235918749	0
5028	38	UniProt Keywords		Cytoplasm	3.38E-8	TPI1|RPS12|ENO1|HSPB1|PEBP1|YWHAE|RPS27A|FABP1|HMGB2|PCBD1|SRP9|EEF2|TCP1|PKM|TALDO1|PLEC|UGP2|HMGB1|RPS21|HNRNPA2B1|VCP|SERBP1|HSP90AB1|YBX1|PGK1|NME1-NME2|ALDOA|GSTP1|SEPT9|NDRG1|GPI|HSPA8|LDHA|KRT8|NAP1L1|MARCKS|PSMC3|PTGES3	124	372|408|333|309|465|414|462|360|450|426|312|438|474|393|402|336|345|405|381|354|468|447|339|342|456|423|432|417|429|411|471|387|384|420|378|318|330|441	1.1E-10		KW-0963	0.7471083299722345	0
58	7	TISSUES		Ascites	3.79E-8	ENO1|PKM|HSP90AB1|PGK1|GSTP1|HSPA8|LDHA	124	333|393|339|456|417|387|384	7.28E-10		BTO:0000091	0.7421360790031928	0
334	13	GO Molecular Function		Cadherin binding	4.2E-8	ENO1|YWHAE|EEF2|PKM|PLEC|SERBP1|HSP90AB1|EFHD2|ALDOA|SEPT9|NDRG1|HSPA8|LDHA	124	333|414|438|393|336|447|339|363|432|429|411|387|384	1.61E-11		GO:0045296	0.7376750709602099	0
568	14	TISSUES		Pancreas	4.25E-8	TPI1|ENO1|HSPB1|PEBP1|RPS27A|PKM|PTMA|HMGB1|HSP90AB1|RPL10A|ALDOA|HSPA8|RPS25|KRT8	124	372|333|309|465|462|393|357|405|339|399|432|387|306|420	8.3E-10		BTO:0000988	0.7371611069949688	0
2967	30	GO Biological Process		Cellular localization	4.79E-8	ATP5D|ALDOC|SRSF9|RPS12|HSPB1|KRT1|YWHAE|RPS27A|ANXA5|SRP9|EEF2|PKM|HMGB1|RPS21|HNRNPA2B1|VCP|HSP90AB1|YBX1|CAP1|RPL10A|NME1-NME2|ALDOA|GSTP1|TF|SEPT9|RPL17|GPI|HSPA8|RPS25|PSMC3	124	396|351|366|408|309|453|414|462|321|312|438|393|405|381|354|468|339|342|459|399|423|432|417|435|429|375|471|387|306|330	5.71E-11		GO:0051641	0.7319664486585438	0
7026	45	GO Molecular Function		Protein binding	7.14E-8	ALDOC|TPI1|SRSF9|ENO1|HSPB1|KRT1|PEBP1|LMNB1|P4HA1|YWHAE|KRT10|RPS27A|HMGB2|PCBD1|EEF2|H2AFV|KRT2|TCP1|PKM|PLEC|UGP2|PTMA|HMGB1|RPS21|HNRNPA2B1|VCP|SERBP1|HSP90AB1|YBX1|CAP1|EFHD2|NME1-NME2|ALDOA|GSTP1|TF|SEPT9|NDRG1|GPI|HSPA8|LDHA|KRT8|NAP1L1|MARCKS|PSMC3|PTGES3	124	351|372|366|333|309|453|465|327|369|414|324|462|450|426|438|390|315|474|393|336|345|357|405|381|354|468|447|339|342|459|363|423|432|417|435|429|411|471|387|384|420|378|318|330|441	4.1E-11		GO:0005515	0.7146301788223826	0
1756	22	TISSUES		Testis	7.81E-8	TPI1|RPS12|ENO1|YWHAE|SRP9|TCP1|PKM|PTMA|HMGB1|VCP|SERBP1|HSP90AB1|CAP1|PGK1|ALDOA|SEPT9|RPL17|GPI|HSPA8|LDHA|NAP1L1|PTGES3	124	372|408|333|414|312|474|393|357|405|468|447|339|459|456|432|429|375|471|387|384|378|441	1.55E-9		BTO:0001363	0.71073489661227	0
585	15	GO Biological Process		Myeloid leukocyte activation	8.59E-8	ALDOC|KRT1|EEF2|PKM|HMGB1|VCP|HSP90AB1|CAP1|NME1-NME2|ALDOA|GSTP1|NDRG1|GPI|HSPA8|PSMC3	124	351|453|438|393|405|468|339|459|423|432|417|411|471|387|330	1.08E-10		GO:0002274	0.7066006836168758	0
3282	31	GO Biological Process		Cellular nitrogen compound metabolic process	8.59E-8	ATP5D|ALDOC|TPI1|SRSF9|RPS12|ENO1|RPS27A|HMGB2|PCBD1|EEF2|PKM|UGP2|UBE2V1|PTMA|HMGB1|RPS21|HNRNPA2B1|VCP|HSP90AB1|YBX1|PGK1|RPL10A|NME1-NME2|ALDOA|GSTP1|RPL17|GPI|HSPA8|RPS25|LDHA|PTGES3	124	396|351|372|366|408|333|462|450|426|438|393|345|348|357|405|381|354|468|339|342|456|399|423|432|417|375|471|387|306|384|441	1.24E-10		GO:0034641	0.7066006836168758	0
484	14	GO Biological Process		Neutrophil degranulation	8.59E-8	ALDOC|KRT1|EEF2|PKM|HMGB1|VCP|HSP90AB1|CAP1|NME1-NME2|ALDOA|GSTP1|GPI|HSPA8|PSMC3	124	351|453|438|393|405|468|339|459|423|432|417|471|387|330	1.09E-10		GO:0043312	0.7066006836168758	0
697	16	GO Biological Process		Regulated exocytosis	8.59E-8	ALDOC|KRT1|ANXA5|EEF2|PKM|HMGB1|VCP|HSP90AB1|CAP1|NME1-NME2|ALDOA|GSTP1|TF|GPI|HSPA8|PSMC3	124	351|453|321|438|393|405|468|339|459|423|432|417|435|471|387|330	1.13E-10		GO:0045055	0.7066006836168758	0
2840	29	GO Biological Process		Heterocycle metabolic process	8.59E-8	ATP5D|ALDOC|TPI1|SRSF9|RPS12|ENO1|RPS27A|HMGB2|PCBD1|PKM|UGP2|UBE2V1|PTMA|HMGB1|RPS21|HNRNPA2B1|VCP|HSP90AB1|YBX1|PGK1|RPL10A|NME1-NME2|ALDOA|RPL17|GPI|HSPA8|RPS25|LDHA|PTGES3	124	396|351|372|366|408|333|462|450|426|393|345|348|357|405|381|354|468|339|342|456|399|423|432|375|471|387|306|384|441	1.19E-10		GO:0046483	0.7066006836168758	0
2659	28	GO Biological Process		Nucleobase-containing compound metabolic process	9.17E-8	ATP5D|ALDOC|TPI1|SRSF9|RPS12|ENO1|RPS27A|HMGB2|PKM|UGP2|UBE2V1|PTMA|HMGB1|RPS21|HNRNPA2B1|VCP|HSP90AB1|YBX1|PGK1|RPL10A|NME1-NME2|ALDOA|RPL17|GPI|HSPA8|RPS25|LDHA|PTGES3	124	396|351|372|366|408|333|462|450|393|345|348|357|405|381|354|468|339|342|456|399|423|432|375|471|387|306|384|441	1.52E-10		GO:0006139	0.7037630664329979	0
2882	29	GO Biological Process		Cellular aromatic compound metabolic process	9.63E-8	ATP5D|ALDOC|TPI1|SRSF9|RPS12|ENO1|RPS27A|HMGB2|PCBD1|PKM|UGP2|UBE2V1|PTMA|HMGB1|RPS21|HNRNPA2B1|VCP|HSP90AB1|YBX1|PGK1|RPL10A|NME1-NME2|ALDOA|RPL17|GPI|HSPA8|RPS25|LDHA|PTGES3	124	396|351|372|366|408|333|462|450|426|393|345|348|357|405|381|354|468|339|342|456|399|423|432|375|471|387|306|384|441	1.7E-10		GO:0006725	0.7016373712875466	0
2383	26	UniProt Keywords		Ubl conjugation	1.1E-7	TPI1|SRSF9|ENO1|LMNB1|YWHAE|RPS27A|ANXA5|EEF2|H2AFV|PKM|PTMA|RPS21|HNRNPA2B1|VCP|SERBP1|HSP90AB1|YBX1|CAP1|RPL10A|ALDOA|GPI|HSPA8|LDHA|KRT8|PSMC3|PTGES3	124	372|366|333|327|414|462|321|438|390|393|357|381|354|468|447|339|342|459|399|432|471|387|384|420|330|441	4.77E-10		KW-0832	0.6958607314841775	0
85	8	WikiPathways		Clear cell renal cell carcinoma pathways	1.12E-7	ALDOC|TPI1|ENO1|PKM|PGK1|ALDOA|GPI|LDHA	124	351|372|333|393|456|432|471|384	2.56E-10		WP4018	0.6950781977329819	0
1005	17	TISSUES		Cardiovascular system	1.26E-7	TPI1|ENO1|HSPB1|YWHAE|PKM|HMGB1|HSP90AB1|CAP1|PGK1|RPL10A|ALDOA|TF|NDRG1|GPI|HSPA8|RPS25|LDHA	124	372|333|309|414|393|405|339|459|456|399|432|435|411|471|387|306|384	2.59E-9		BTO:0000088	0.6899629454882438	0
1706	22	UniProt Keywords		Isopeptide bond	1.67E-7	TPI1|SRSF9|ENO1|LMNB1|YWHAE|RPS27A|ANXA5|EEF2|PKM|PTMA|RPS21|HNRNPA2B1|VCP|SERBP1|YBX1|CAP1|RPL10A|ALDOA|HSPA8|LDHA|KRT8|PTGES3	124	372|366|333|327|414|462|321|438|393|357|381|354|468|447|342|459|399|432|387|384|420|441	9.05E-10		KW-1017	0.6777283528852417	0
74	7	TISSUES		Atrium	1.68E-7	TPI1|HSPB1|PKM|PGK1|ALDOA|TF|HSPA8	124	372|309|393|456|432|435|387	3.51E-9		BTO:0000903	0.6774690718274137	0
337	11	TISSUES		Blood platelet	1.96E-7	HSPB1|KRT1|YWHAE|TCP1|PKM|VCP|HSP90AB1|CAP1|ALDOA|GSTP1|PTGES3	124	309|453|414|474|393|468|339|459|432|417|441	4.15E-9		BTO:0000132	0.6707743928643524	0
962	17	UniProt Keywords		Methylation	1.96E-7	TPI1|HSPB1|KRT1|LMNB1|EEF2|KRT2|PKM|PLEC|HNRNPA2B1|VCP|SERBP1|HSP90AB1|CAP1|TF|HSPA8|KRT8|NAP1L1	124	372|309|453|327|438|315|393|336|354|468|447|339|459|435|387|420|378	1.35E-9		KW-0488	0.6707743928643524	0
8057	46	UniProt Keywords		Phosphoprotein	1.96E-7	ALDOC|TPI1|SRSF9|ENO1|KRT9|HSPB1|KRT1|PEBP1|LMNB1|YWHAE|KRT10|RPS27A|FABP1|HMGB2|ANXA5|EEF2|KRT2|TCP1|PKM|TALDO1|PLEC|UGP2|PTMA|HMGB1|HNRNPA2B1|VCP|SERBP1|HSP90AB1|YBX1|CAP1|PGK1|RPL10A|EFHD2|ALDOA|GSTP1|TF|SEPT9|NDRG1|GPI|HSPA8|LDHA|KRT8|NAP1L1|MARCKS|PSMC3|PTGES3	124	351|372|366|333|444|309|453|465|327|414|324|462|360|450|321|438|315|474|393|402|336|345|357|405|354|468|447|339|342|459|456|399|363|432|417|435|429|411|471|387|384|420|378|318|330|441	1.28E-9		KW-0597	0.6707743928643524	0
55	7	GO Biological Process		Monosaccharide biosynthetic process	2.45E-7	ALDOC|TPI1|ENO1|TALDO1|PGK1|ALDOA|GPI	124	351|372|333|402|456|432|471	5.18E-10		GO:0046364	0.6610833915635468	0
11	5	WikiPathways		Glycolysis in senescence	2.58E-7	ALDOC|ENO1|PKM|PGK1|LDHA	124	351|333|393|456|384	7.37E-10		WP5049	0.658838029403677	0
845	16	GO Cellular Component		Secretory granule	3.08E-7	ALDOC|KRT1|EEF2|TCP1|PKM|HMGB1|VCP|HSP90AB1|CAP1|NME1-NME2|ALDOA|GSTP1|TF|GPI|HSPA8|PSMC3	124	351|453|438|474|393|405|468|339|459|423|432|417|435|471|387|330	1.76E-9		GO:0030141	0.6511449283499556	0
572	14	GO Biological Process		Small molecule biosynthetic process	4.07E-7	ALDOC|TPI1|ENO1|PCBD1|PKM|TALDO1|UGP2|VCP|PGK1|NME1-NME2|ALDOA|GSTP1|GPI|PTGES3	124	351|372|333|426|393|402|345|468|456|423|432|417|471|441	9.07E-10		GO:0044283	0.6390405590774779	0
3118	29	GO Biological Process		Organic cyclic compound metabolic process	4.82E-7	ATP5D|ALDOC|TPI1|SRSF9|RPS12|ENO1|RPS27A|HMGB2|PCBD1|PKM|UGP2|UBE2V1|PTMA|HMGB1|RPS21|HNRNPA2B1|VCP|HSP90AB1|YBX1|PGK1|RPL10A|NME1-NME2|ALDOA|RPL17|GPI|HSPA8|RPS25|LDHA|PTGES3	124	396|351|372|366|408|333|462|450|426|393|345|348|357|405|381|354|468|339|342|456|399|423|432|375|471|387|306|384|441	1.13E-9		GO:1901360	0.6316952961761151	0
538	14	GO Molecular Function		Cell adhesion molecule binding	5.46E-7	ENO1|YWHAE|EEF2|PKM|PLEC|HMGB1|SERBP1|HSP90AB1|EFHD2|ALDOA|SEPT9|NDRG1|HSPA8|LDHA	124	333|414|438|393|336|405|447|339|363|432|429|411|387|384	4.18E-10		GO:0050839	0.6262807357295264	0
12427	55	GO Cellular Component		Membrane-bounded organelle	5.54E-7	ATP5D|ALDOC|TPI1|SRSF9|RPS12|ENO1|KRT9|HSPB1|KRT1|PEBP1|LMNB1|P4HA1|YWHAE|KRT10|RPS27A|FABP1|HMGB2|ANXA5|PCBD1|SRP9|EEF2|H2AFV|KRT2|TCP1|PKM|TALDO1|PLEC|UGP2|UBE2V1|PTMA|HMGB1|RPS21|HNRNPA2B1|VCP|SERBP1|HSP90AB1|YBX1|CAP1|PGK1|RPL10A|NME1-NME2|ALDOA|GSTP1|TF|RPL17|NDRG1|GPI|HSPA8|RPS25|LDHA|KRT8|NAP1L1|MARCKS|PSMC3|PTGES3	124	396|351|372|366|408|333|444|309|453|465|327|369|414|324|462|360|450|321|426|312|438|390|315|474|393|402|336|345|348|357|405|381|354|468|447|339|342|459|456|399|423|432|417|435|375|411|471|387|306|384|420|378|318|330|441	3.38E-9		GO:0043227	0.625649023527157	0
117	8	KEGG Pathways		Carbon metabolism	6.25E-7	ALDOC|TPI1|ENO1|PKM|TALDO1|PGK1|ALDOA|GPI	124	351|372|333|393|402|456|432|471	2.75E-9		hsa01200	0.6204119982655925	0
73	7	KEGG Pathways		Biosynthesis of amino acids	6.25E-7	ALDOC|TPI1|ENO1|PKM|TALDO1|PGK1|ALDOA	124	351|372|333|393|402|456|432	3.21E-9		hsa01230	0.6204119982655925	0
985	16	TISSUES		Muscle	6.85E-7	TPI1|ENO1|HSPB1|ANXA5|PCBD1|EEF2|PKM|UGP2|UBE2V1|HSP90AB1|RPL10A|ALDOA|HSPA8|RPS25|LDHA|NAP1L1	124	372|333|309|321|426|438|393|345|348|339|399|432|387|306|384|378	1.5E-8		BTO:0000887	0.6164309428507575	0
544	15	Reactome Pathways		Cellular responses to stress	6.97E-7	RPS12|LMNB1|YWHAE|RPS27A|H2AFV|RPS21|VCP|HSP90AB1|RPL10A|GSTP1|RPL17|HSPA8|RPS25|PSMC3|PTGES3	124	408|327|414|462|390|381|468|339|399|417|375|387|306|330|441	4.01E-11		HSA-2262752	0.6156767221901991	0
11428	53	GO Cellular Component		Cytoplasm	8.83E-7	ATP5D|ALDOC|TPI1|RPS12|ENO1|KRT9|HSPB1|KRT1|PEBP1|P4HA1|YWHAE|KRT10|RPS27A|FABP1|HMGB2|ANXA5|PCBD1|SRP9|EEF2|KRT2|TCP1|PKM|TALDO1|PLEC|UGP2|UBE2V1|PTMA|HMGB1|RPS21|HNRNPA2B1|VCP|SERBP1|HSP90AB1|YBX1|CAP1|PGK1|RPL10A|NME1-NME2|ALDOA|GSTP1|TF|SEPT9|RPL17|NDRG1|GPI|HSPA8|RPS25|LDHA|KRT8|NAP1L1|MARCKS|PSMC3|PTGES3	124	396|351|372|408|333|444|309|453|465|369|414|324|462|360|450|321|426|312|438|315|474|393|402|336|345|348|357|405|381|354|468|447|339|342|459|456|399|423|432|417|435|429|375|411|471|387|306|384|420|378|318|330|441	5.75E-9		GO:0005737	0.6054039296422432	0
54	6	TISSUES		Right atrium	9.01E-7	TPI1|HSPB1|PKM|PGK1|ALDOA|TF	124	372|309|393|456|432|435	2.03E-8		BTO:0001703	0.6045275209020937	0
55	9	STRING Clusters		Pentose phosphate pathway, and Glycolysis	9.17E-7	ALDOC|TPI1|ENO1|PKM|TALDO1|PGK1|ALDOA|GPI|LDHA	124	351|372|333|393|402|456|432|471|384	1.85E-13		CL:11551	0.6037630664329978	0
4880	35	GO Cellular Component		Intracellular non-membrane-bounded organelle	9.49E-7	ALDOC|SRSF9|RPS12|ENO1|KRT9|HSPB1|KRT1|LMNB1|YWHAE|KRT10|RPS27A|HMGB2|EEF2|H2AFV|KRT2|TCP1|PLEC|HMGB1|RPS21|HNRNPA2B1|VCP|YBX1|CAP1|RPL10A|NME1-NME2|ALDOA|SEPT9|RPL17|NDRG1|HSPA8|RPS25|KRT8|MARCKS|PSMC3|PTGES3	124	351|366|408|333|444|309|453|327|414|324|462|450|438|390|315|474|336|405|381|354|468|342|459|399|423|432|429|375|411|387|306|420|318|330|441	6.56E-9		GO:0043232	0.6022733787572707	0
865	16	GO Biological Process		Symbiotic process	1.01E-6	RPS12|HSPB1|YWHAE|RPS27A|TCP1|HMGB1|RPS21|HNRNPA2B1|VCP|HSP90AB1|RPL10A|RPL17|HSPA8|RPS25|KRT8|PSMC3	124	408|309|414|462|474|405|381|354|468|339|399|375|387|306|420|330	2.44E-9		GO:0044403	0.5995678626217358	0
42	6	WikiPathways		Metabolic reprogramming in colon cancer	1.49E-6	ENO1|PKM|TALDO1|PGK1|GPI|LDHA	124	333|393|402|456|471|384	5.12E-9		WP4290	0.5826813731587726	0
125	8	GO Biological Process		Carbohydrate biosynthetic process	1.68E-6	ALDOC|TPI1|ENO1|TALDO1|UGP2|PGK1|ALDOA|GPI	124	351|372|333|402|345|456|432|471	4.5E-9		GO:0016051	0.5774690718274137	0
61	6	TISSUES		Left atrium	1.74E-6	TPI1|HSPB1|PKM|PGK1|ALDOA|TF	124	372|309|393|456|432|435	3.99E-8		BTO:0001702	0.5759450751717401	0
776	15	GO Biological Process		Viral process	1.75E-6	RPS12|HSPB1|YWHAE|RPS27A|HMGB1|RPS21|HNRNPA2B1|VCP|HSP90AB1|RPL10A|RPL17|HSPA8|RPS25|KRT8|PSMC3	124	408|309|414|462|405|381|354|468|339|399|375|387|306|420|330	4.8E-9		GO:0016032	0.5756961951313706	0
3206	28	COMPARTMENTS		Non-membrane-bounded organelle	2.25E-6	SRSF9|RPS12|KRT9|HSPB1|KRT1|LMNB1|KRT10|RPS27A|HMGB2|H2AFV|KRT2|TCP1|PLEC|HMGB1|RPS21|VCP|YBX1|RPL10A|ALDOA|SEPT9|RPL17|NDRG1|HSPA8|RPS25|KRT8|MARCKS|PSMC3|PTGES3	124	366|408|444|309|453|327|324|462|450|390|315|474|336|405|381|468|342|399|432|429|375|411|387|306|420|318|330|441	1.12E-8		GOCC:0043228	0.5647817481888637	0
3196	28	COMPARTMENTS		Intracellular non-membrane-bounded organelle	2.25E-6	SRSF9|RPS12|KRT9|HSPB1|KRT1|LMNB1|KRT10|RPS27A|HMGB2|H2AFV|KRT2|TCP1|PLEC|HMGB1|RPS21|VCP|YBX1|RPL10A|ALDOA|SEPT9|RPL17|NDRG1|HSPA8|RPS25|KRT8|MARCKS|PSMC3|PTGES3	124	366|408|444|309|453|327|324|462|450|390|315|474|336|405|381|468|342|399|432|429|375|411|387|306|420|318|330|441	1.05E-8		GOCC:0043232	0.5647817481888637	0
704	14	COMPARTMENTS		Secretory granule	2.27E-6	ALDOC|KRT1|EEF2|PKM|HMGB1|VCP|HSP90AB1|CAP1|NME1-NME2|ALDOA|GSTP1|GPI|HSPA8|PSMC3	124	351|453|438|393|405|468|339|459|423|432|417|471|387|330	1.22E-8		GOCC:0030141	0.5643974142806878	0
13515	56	GO Cellular Component		Organelle	2.46E-6	ATP5D|ALDOC|TPI1|SRSF9|RPS12|ENO1|KRT9|HSPB1|KRT1|PEBP1|LMNB1|P4HA1|YWHAE|KRT10|RPS27A|FABP1|HMGB2|ANXA5|PCBD1|SRP9|EEF2|H2AFV|KRT2|TCP1|PKM|TALDO1|PLEC|UGP2|UBE2V1|PTMA|HMGB1|RPS21|HNRNPA2B1|VCP|SERBP1|HSP90AB1|YBX1|CAP1|PGK1|RPL10A|NME1-NME2|ALDOA|GSTP1|TF|SEPT9|RPL17|NDRG1|GPI|HSPA8|RPS25|LDHA|KRT8|NAP1L1|MARCKS|PSMC3|PTGES3	124	396|351|372|366|408|333|444|309|453|465|327|369|414|324|462|360|450|321|426|312|438|390|315|474|393|402|336|345|348|357|405|381|354|468|447|339|342|459|456|399|423|432|417|435|429|375|411|471|387|306|384|420|378|318|330|441	1.9E-8		GO:0043226	0.560906489289662	0
1075	17	GO Biological Process		Cell activation	2.5E-6	ALDOC|HSPB1|KRT1|EEF2|KRT2|PKM|HMGB1|VCP|HSP90AB1|CAP1|NME1-NME2|ALDOA|GSTP1|NDRG1|GPI|HSPA8|PSMC3	124	351|309|453|438|315|393|405|468|339|459|423|432|417|411|471|387|330	7.0E-9		GO:0001775	0.5602059991327962	0
10761	51	GO Cellular Component		Intracellular membrane-bounded organelle	2.56E-6	ATP5D|TPI1|SRSF9|RPS12|ENO1|KRT9|HSPB1|KRT1|PEBP1|LMNB1|P4HA1|YWHAE|KRT10|RPS27A|FABP1|HMGB2|PCBD1|SRP9|EEF2|H2AFV|KRT2|TCP1|PKM|TALDO1|UGP2|UBE2V1|PTMA|HMGB1|RPS21|HNRNPA2B1|VCP|SERBP1|HSP90AB1|YBX1|CAP1|RPL10A|NME1-NME2|ALDOA|GSTP1|TF|RPL17|NDRG1|GPI|HSPA8|RPS25|LDHA|KRT8|NAP1L1|MARCKS|PSMC3|PTGES3	124	396|372|366|408|333|444|309|453|465|327|369|414|324|462|360|450|426|312|438|390|315|474|393|402|345|348|357|405|381|354|468|447|339|342|459|399|423|432|417|435|375|411|471|387|306|384|420|378|318|330|441	2.08E-8		GO:0043231	0.5591760034688151	0
46	6	GO Biological Process		Gluconeogenesis	2.95E-6	ALDOC|TPI1|ENO1|PGK1|ALDOA|GPI	124	351|372|333|456|432|471	8.41E-9		GO:0006094	0.5530177984021837	0
1750	21	GO Biological Process		Organic substance catabolic process	3.12E-6	ALDOC|TPI1|RPS12|ENO1|RPS27A|FABP1|HMGB2|PCBD1|PKM|HMGB1|RPS21|VCP|PGK1|RPL10A|ALDOA|RPL17|GPI|HSPA8|RPS25|LDHA|PSMC3	124	351|372|408|333|462|360|450|426|393|405|381|468|456|399|432|375|471|387|306|384|330	9.08E-9		GO:1901575	0.5505845405981558	0
2734	26	GO Biological Process		Organic substance biosynthetic process	3.12E-6	ATP5D|ALDOC|TPI1|RPS12|ENO1|RPS27A|PCBD1|EEF2|PKM|TALDO1|UGP2|PTMA|RPS21|VCP|HSP90AB1|YBX1|PGK1|RPL10A|NME1-NME2|ALDOA|GSTP1|RPL17|GPI|RPS25|NAP1L1|PTGES3	124	396|351|372|408|333|462|426|438|393|402|345|357|381|468|339|342|456|399|423|432|417|375|471|306|378|441	9.09E-9		GO:1901576	0.5505845405981558	0
8685	46	COMPARTMENTS		Membrane-bounded organelle	3.86E-6	ATP5D|ALDOC|TPI1|SRSF9|ENO1|HSPB1|KRT1|LMNB1|P4HA1|YWHAE|KRT10|RPS27A|FABP1|HMGB2|ANXA5|PCBD1|SRP9|EEF2|H2AFV|PKM|TALDO1|UGP2|PTMA|HMGB1|HNRNPA2B1|VCP|SERBP1|HSP90AB1|YBX1|CAP1|PGK1|RPL10A|NME1-NME2|ALDOA|GSTP1|TF|NDRG1|GPI|HSPA8|RPS25|LDHA|KRT8|NAP1L1|MARCKS|PSMC3|PTGES3	124	396|351|372|366|333|309|453|327|369|414|324|462|360|450|321|426|312|438|390|393|402|345|357|405|354|468|447|339|342|459|456|399|423|432|417|435|411|471|387|306|384|420|378|318|330|441	2.21E-8		GOCC:0043227	0.5413412695328245	0
2089	24	Reactome Pathways		Metabolism	5.91E-6	ATP5D|ALDOC|TPI1|RPS12|ENO1|RPS27A|FABP1|PCBD1|PKM|TALDO1|UGP2|RPS21|HSP90AB1|PGK1|RPL10A|ALDOA|GSTP1|RPL17|GPI|RPS25|LDHA|MARCKS|PSMC3|PTGES3	124	396|351|372|408|333|462|360|426|393|402|345|381|339|456|399|432|417|375|471|306|384|318|330|441	1.13E-9		HSA-1430728	0.5228412519118745	0
473	13	Reactome Pathways		Neutrophil degranulation	5.91E-6	ALDOC|KRT1|EEF2|PKM|HMGB1|VCP|HSP90AB1|CAP1|ALDOA|GSTP1|GPI|HSPA8|PSMC3	124	351|453|438|393|405|468|339|459|432|417|471|387|330	1.02E-9		HSA-6798695	0.5228412519118745	0
34	6	Reactome Pathways		Gluconeogenesis	5.91E-6	ALDOC|TPI1|ENO1|PGK1|ALDOA|GPI	124	351|372|333|456|432|471	1.63E-9		HSA-70263	0.5228412519118745	0
769	14	COMPARTMENTS		Supramolecular complex	5.93E-6	KRT9|KRT1|LMNB1|KRT10|KRT2|TCP1|PLEC|VCP|YBX1|ALDOA|SEPT9|NDRG1|KRT8|PSMC3	124	444|453|327|324|315|474|336|468|342|432|429|411|420|330	3.61E-8		GOCC:0099080	0.5226945306635737	0
96	7	GO Biological Process		SRP-dependent cotranslational protein targeting to membrane	5.95E-6	RPS12|RPS27A|SRP9|RPS21|RPL10A|RPL17|RPS25	124	408|462|312|381|399|375|306	1.9E-8		GO:0006614	0.522548303427145	0
12528	54	GO Cellular Component		Intracellular organelle	6.09E-6	ATP5D|ALDOC|TPI1|SRSF9|RPS12|ENO1|KRT9|HSPB1|KRT1|PEBP1|LMNB1|P4HA1|YWHAE|KRT10|RPS27A|FABP1|HMGB2|PCBD1|SRP9|EEF2|H2AFV|KRT2|TCP1|PKM|TALDO1|PLEC|UGP2|UBE2V1|PTMA|HMGB1|RPS21|HNRNPA2B1|VCP|SERBP1|HSP90AB1|YBX1|CAP1|RPL10A|NME1-NME2|ALDOA|GSTP1|TF|SEPT9|RPL17|NDRG1|GPI|HSPA8|RPS25|LDHA|KRT8|NAP1L1|MARCKS|PSMC3|PTGES3	124	396|351|372|366|408|333|444|309|453|465|327|369|414|324|462|360|450|426|312|438|390|315|474|393|402|336|345|348|357|405|381|354|468|447|339|342|459|399|423|432|417|435|429|375|411|471|387|306|384|420|378|318|330|441	5.45E-8		GO:0043229	0.5215382707367124	0
303	10	GO Biological Process		Purine ribonucleotide metabolic process	6.31E-6	ATP5D|ALDOC|TPI1|ENO1|PKM|PGK1|NME1-NME2|ALDOA|GPI|LDHA	124	396|351|372|333|393|456|423|432|471|384	2.06E-8		GO:0009150	0.5199970640755865	0
785	14	COMPARTMENTS		Secretory vesicle	7.2E-6	ALDOC|KRT1|EEF2|PKM|HMGB1|VCP|HSP90AB1|CAP1|NME1-NME2|ALDOA|GSTP1|GPI|HSPA8|PSMC3	124	351|453|438|393|405|468|339|459|423|432|417|471|387|330	4.64E-8		GOCC:0099503	0.5142667503568732	0
508	12	GO Biological Process		Nucleobase-containing small molecule metabolic process	7.5E-6	ATP5D|ALDOC|TPI1|ENO1|PKM|UGP2|VCP|PGK1|NME1-NME2|ALDOA|GPI|LDHA	124	396|351|372|333|393|345|468|456|423|432|471|384	2.53E-8		GO:0055086	0.51249387366083	0
1261	17	GO Cellular Component		Supramolecular complex	7.58E-6	ENO1|KRT9|HSPB1|KRT1|LMNB1|KRT10|KRT2|TCP1|PLEC|VCP|YBX1|NME1-NME2|ALDOA|SEPT9|NDRG1|KRT8|PSMC3	124	333|444|309|453|327|324|315|474|336|468|342|423|432|429|411|420|330	7.09E-8		GO:0099080	0.5120330794367947	0
405	11	GO Biological Process		Generation of precursor metabolites and energy	7.64E-6	ATP5D|ALDOC|TPI1|ENO1|PKM|TALDO1|UGP2|PGK1|ALDOA|GPI|LDHA	124	396|351|372|333|393|402|345|456|432|471|384	2.62E-8		GO:0006091	0.511690664142431	0
72	7	Reactome Pathways		Glycolysis	8.51E-6	ALDOC|TPI1|ENO1|PKM|PGK1|ALDOA|GPI	124	351|372|333|393|456|432|471	2.94E-9		HSA-70171	0.5070070439915412	0
124	10	STRING Clusters		Carbon metabolism, and Starch and sucrose metabolism	8.53E-6	ALDOC|TPI1|ENO1|PKM|TALDO1|UGP2|PGK1|ALDOA|GPI|LDHA	124	351|372|333|393|402|345|456|432|471|384	5.16E-12		CL:11548	0.5069050968832477	0
116	7	COMPARTMENTS		Intermediate filament cytoskeleton	9.6E-6	KRT9|KRT1|LMNB1|KRT10|KRT2|PLEC|KRT8	124	444|453|327|324|315|336|420	6.53E-8		GOCC:0045111	0.5017728766960432	0
13853	56	COMPARTMENTS		Cellular anatomical entity	1.0E-5	ATP5D|ALDOC|TPI1|SRSF9|RPS12|ENO1|KRT9|HSPB1|KRT1|PEBP1|LMNB1|P4HA1|YWHAE|KRT10|RPS27A|FABP1|HMGB2|ANXA5|PCBD1|SRP9|EEF2|H2AFV|KRT2|TCP1|PKM|TALDO1|PLEC|UGP2|UBE2V1|PTMA|HMGB1|RPS21|HNRNPA2B1|VCP|SERBP1|HSP90AB1|YBX1|CAP1|PGK1|RPL10A|NME1-NME2|ALDOA|GSTP1|TF|SEPT9|RPL17|NDRG1|GPI|HSPA8|RPS25|LDHA|KRT8|NAP1L1|MARCKS|PSMC3|PTGES3	124	396|351|372|366|408|333|444|309|453|465|327|369|414|324|462|360|450|321|426|312|438|390|315|474|393|402|336|345|348|357|405|381|354|468|447|339|342|459|456|399|423|432|417|435|429|375|411|471|387|306|384|420|378|318|330|441	7.16E-8		GOCC:0110165	0.5	0
562	12	COMPARTMENTS		Ribonucleoprotein complex	1.0E-5	RPS12|RPS27A|SRP9|EEF2|RPS21|HNRNPA2B1|YBX1|RPL10A|RPL17|HSPA8|RPS25|PTGES3	124	408|462|312|438|381|354|342|399|375|387|306|441	7.45E-8		GOCC:1990904	0.5	0
1899	21	GO Biological Process		Interspecies interaction between organisms	1.04E-5	RPS12|ENO1|HSPB1|KRT1|YWHAE|RPS27A|HMGB2|TCP1|HMGB1|RPS21|HNRNPA2B1|VCP|HSP90AB1|RPL10A|GSTP1|TF|RPL17|HSPA8|RPS25|KRT8|PSMC3	124	408|333|309|453|414|462|450|474|405|381|354|468|339|399|417|435|375|387|306|420|330	3.76E-8		GO:0044419	0.4982966660701219	0
422	11	GO Biological Process		Nucleotide metabolic process	1.08E-5	ATP5D|ALDOC|TPI1|ENO1|PKM|VCP|PGK1|NME1-NME2|ALDOA|GPI|LDHA	124	396|351|372|333|393|468|456|423|432|471|384	3.94E-8		GO:0009117	0.49665762445130507	0
73	6	COMPARTMENTS		Intermediate filament	1.37E-5	KRT9|KRT1|LMNB1|KRT10|KRT2|KRT8	124	444|453|327|324|315|420	1.08E-7		GOCC:0005882	0.48632794328435935	0
75	6	UniProt Keywords		Intermediate filament	1.45E-5	KRT9|KRT1|LMNB1|KRT10|KRT2|KRT8	124	444|453|327|324|315|420	1.26E-7		KW-0403	0.4838631997765025	0
2035	21	COMPARTMENTS		Extracellular region	1.49E-5	ENO1|HSPB1|KRT1|RPS27A|FABP1|HMGB2|ANXA5|EEF2|PKM|HMGB1|HNRNPA2B1|VCP|HSP90AB1|YBX1|PGK1|GSTP1|TF|HSPA8|LDHA|KRT8|MARCKS	124	333|309|453|462|360|450|321|438|393|405|354|468|339|342|456|417|435|387|384|420|318	1.23E-7		GOCC:0005576	0.4826813731587726	0
7513	42	GO Biological Process		Cellular metabolic process	1.71E-5	ATP5D|ALDOC|TPI1|SRSF9|RPS12|ENO1|KRT1|PEBP1|P4HA1|YWHAE|KRT10|RPS27A|FABP1|HMGB2|PCBD1|EEF2|KRT2|PKM|TALDO1|UGP2|UBE2V1|PTMA|HMGB1|RPS21|HNRNPA2B1|VCP|HSP90AB1|YBX1|PGK1|RPL10A|NME1-NME2|ALDOA|GSTP1|TF|RPL17|GPI|HSPA8|RPS25|LDHA|NAP1L1|PSMC3|PTGES3	124	396|351|372|366|408|333|453|465|369|414|324|462|360|450|426|438|315|393|402|345|348|357|405|381|354|468|339|342|456|399|423|432|417|435|375|471|387|306|384|378|330|441	7.11E-8		GO:0044237	0.4767003889607846	0
31	7	STRING Clusters		Glycolysis, and Fructose-1,6-bisphosphatase	1.74E-5	ALDOC|TPI1|ENO1|TALDO1|PGK1|ALDOA|GPI	124	351|372|333|402|456|432|471	1.4E-11		CL:11554	0.47594507517174006	0
4	4	DISEASES		Epidermolytic hyperkeratosis	1.94E-5	KRT9|KRT1|KRT10|KRT2	124	444|453|324|315	4.44E-9		DOID:4603	0.47121982700697734	0
490	11	COMPARTMENTS		Supramolecular fiber	2.0E-5	KRT9|KRT1|LMNB1|KRT10|KRT2|TCP1|PLEC|ALDOA|SEPT9|NDRG1|KRT8	124	444|453|327|324|315|474|336|432|429|411|420	1.72E-7		GOCC:0099512	0.4698970004336019	0
498	11	COMPARTMENTS		Supramolecular polymer	2.25E-5	KRT9|KRT1|LMNB1|KRT10|KRT2|TCP1|PLEC|ALDOA|SEPT9|NDRG1|KRT8	124	444|453|327|324|315|474|336|432|429|411|420	2.02E-7		GOCC:0099081	0.46478174818886375	0
87	7	Reactome Pathways		Peptide chain elongation	2.49E-5	RPS12|RPS27A|EEF2|RPS21|RPL10A|RPL17|RPS25	124	408|462|438|381|399|375|306	1.0E-8		HSA-156902	0.46038006529042635	0
292	10	Reactome Pathways		Metabolism of carbohydrates	2.92E-5	ALDOC|TPI1|ENO1|RPS27A|PKM|TALDO1|UGP2|PGK1|ALDOA|GPI	124	351|372|333|462|393|402|345|456|432|471	1.46E-8		HSA-71387	0.4534617148551582	0
198	8	GO Biological Process		Monosaccharide metabolic process	3.15E-5	ALDOC|TPI1|ENO1|PKM|TALDO1|PGK1|ALDOA|GPI	124	351|372|333|393|402|456|432|471	1.37E-7		GO:0005996	0.4501689446210399	0
4353	31	GO Biological Process		Transport	3.19E-5	ATP5D|ALDOC|SRSF9|RPS12|HSPB1|KRT1|YWHAE|RPS27A|FABP1|ANXA5|SRP9|EEF2|TCP1|PKM|HMGB1|RPS21|HNRNPA2B1|VCP|HSP90AB1|YBX1|CAP1|RPL10A|NME1-NME2|ALDOA|GSTP1|TF|RPL17|GPI|HSPA8|RPS25|PSMC3	124	396|351|366|408|309|453|414|462|360|321|312|438|474|393|405|381|354|468|339|342|459|399|423|432|417|435|375|471|387|306|330	1.4E-7		GO:0006810	0.4496209316942819	0
7332	41	GO Biological Process		Primary metabolic process	3.19E-5	ATP5D|ALDOC|TPI1|SRSF9|RPS12|ENO1|KRT1|PEBP1|P4HA1|YWHAE|KRT10|RPS27A|FABP1|HMGB2|PCBD1|EEF2|KRT2|PKM|TALDO1|UGP2|UBE2V1|PTMA|HMGB1|RPS21|HNRNPA2B1|VCP|HSP90AB1|YBX1|PGK1|RPL10A|NME1-NME2|ALDOA|GSTP1|TF|RPL17|GPI|HSPA8|RPS25|LDHA|PSMC3|PTGES3	124	396|351|372|366|408|333|453|465|369|414|324|462|360|450|426|438|315|393|402|345|348|357|405|381|354|468|339|342|456|399|423|432|417|435|375|471|387|306|384|330|441	1.42E-7		GO:0044238	0.4496209316942819	0
88	6	COMPARTMENTS		Cytosolic ribosome	3.3E-5	RPS12|RPS27A|RPS21|RPL10A|RPL17|RPS25	124	408|462|381|399|375|306	3.06E-7		GOCC:0022626	0.4481486060122113	0
14276	56	GO Cellular Component		Intracellular	3.66E-5	ATP5D|ALDOC|TPI1|SRSF9|RPS12|ENO1|KRT9|HSPB1|KRT1|PEBP1|LMNB1|P4HA1|YWHAE|KRT10|RPS27A|FABP1|HMGB2|ANXA5|PCBD1|SRP9|EEF2|H2AFV|KRT2|TCP1|PKM|TALDO1|PLEC|UGP2|UBE2V1|PTMA|HMGB1|RPS21|HNRNPA2B1|VCP|SERBP1|HSP90AB1|YBX1|CAP1|PGK1|RPL10A|NME1-NME2|ALDOA|GSTP1|TF|SEPT9|RPL17|NDRG1|GPI|HSPA8|RPS25|LDHA|KRT8|NAP1L1|MARCKS|PSMC3|PTGES3	124	396|351|372|366|408|333|444|309|453|465|327|369|414|324|462|360|450|321|426|312|438|390|315|474|393|402|336|345|348|357|405|381|354|468|447|339|342|459|456|399|423|432|417|435|429|375|411|471|387|306|384|420|378|318|330|441	3.58E-7		GO:0005622	0.4436518914605589	0
939	14	GO Cellular Component		Supramolecular fiber	3.95E-5	ENO1|KRT9|HSPB1|KRT1|LMNB1|KRT10|KRT2|TCP1|PLEC|NME1-NME2|ALDOA|SEPT9|NDRG1|KRT8	124	333|444|309|453|327|324|315|474|336|423|432|429|411|420	4.02E-7		GO:0099512	0.44034029043735395	0
1522	18	GO Biological Process		Cellular nitrogen compound biosynthetic process	4.11E-5	ATP5D|RPS12|RPS27A|PCBD1|EEF2|PKM|UGP2|PTMA|RPS21|VCP|HSP90AB1|YBX1|RPL10A|NME1-NME2|ALDOA|RPL17|RPS25|PTGES3	124	396|408|462|426|438|393|345|357|381|468|339|342|399|423|432|375|306|441	1.86E-7		GO:0044271	0.43861581781239306	0
7755	42	GO Biological Process		Organic substance metabolic process	4.39E-5	ATP5D|ALDOC|TPI1|SRSF9|RPS12|ENO1|KRT1|PEBP1|P4HA1|YWHAE|KRT10|RPS27A|FABP1|HMGB2|PCBD1|EEF2|KRT2|PKM|TALDO1|UGP2|UBE2V1|PTMA|HMGB1|RPS21|HNRNPA2B1|VCP|HSP90AB1|YBX1|PGK1|RPL10A|NME1-NME2|ALDOA|GSTP1|TF|RPL17|GPI|HSPA8|RPS25|LDHA|NAP1L1|PSMC3|PTGES3	124	396|351|372|366|408|333|453|465|369|414|324|462|360|450|426|438|315|393|402|345|348|357|405|381|354|468|339|342|456|399|423|432|417|435|375|471|387|306|384|378|330|441	2.01E-7		GO:0071704	0.4357535479757878	0
1020	14	TISSUES		Uterus	4.41E-5	ENO1|HSPB1|KRT10|PKM|UGP2|PTMA|HMGB1|HNRNPA2B1|VCP|PGK1|RPL10A|ALDOA|LDHA|KRT8	124	333|309|324|393|345|357|405|354|468|456|399|432|384|420	1.07E-6		BTO:0001424	0.43555614105321616	0
97	6	GO Cellular Component		Cytosolic ribosome	4.67E-5	RPS12|RPS27A|RPS21|RPL10A|RPL17|RPS25	124	408|462|381|399|375|306	5.27E-7		GO:0022626	0.4330683119433888	0
237	8	GO Cellular Component		Intermediate filament cytoskeleton	4.67E-5	KRT9|KRT1|LMNB1|KRT10|KRT2|PLEC|NME1-NME2|KRT8	124	444|453|327|324|315|336|423|420	5.13E-7		GO:0045111	0.4330683119433888	0
677	12	GO Cellular Component		Ribonucleoprotein complex	4.67E-5	RPS12|RPS27A|SRP9|EEF2|RPS21|HNRNPA2B1|YBX1|RPL10A|RPL17|HSPA8|RPS25|PTGES3	124	408|462|312|438|381|354|342|399|375|387|306|441	5.3E-7		GO:1990904	0.4330683119433888	0
5142	33	COMPARTMENTS		Protein-containing complex	5.05E-5	ATP5D|TPI1|RPS12|ENO1|HSPB1|P4HA1|RPS27A|HMGB2|ANXA5|SRP9|EEF2|TCP1|PKM|PLEC|UBE2V1|HMGB1|RPS21|HNRNPA2B1|VCP|HSP90AB1|YBX1|RPL10A|NME1-NME2|GSTP1|TF|SEPT9|RPL17|GPI|HSPA8|RPS25|LDHA|PSMC3|PTGES3	124	396|372|408|333|309|369|462|450|321|312|438|474|393|336|348|405|381|354|468|339|342|399|423|417|435|429|375|471|387|306|384|330|441	4.88E-7		GOCC:0032991	0.42967086218813383	0
330	9	COMPARTMENTS		Polymeric cytoskeletal fiber	5.34E-5	KRT9|KRT1|LMNB1|KRT10|KRT2|TCP1|SEPT9|NDRG1|KRT8	124	444|453|327|324|315|474|429|411|420	5.35E-7		GOCC:0099513	0.4272458742971444	0
12516	54	GO Molecular Function		Binding	5.44E-5	ALDOC|TPI1|SRSF9|RPS12|ENO1|HSPB1|KRT1|PEBP1|LMNB1|P4HA1|YWHAE|KRT10|RPS27A|FABP1|HMGB2|ANXA5|PCBD1|SRP9|EEF2|H2AFV|KRT2|TCP1|PKM|TALDO1|PLEC|UGP2|PTMA|HMGB1|RPS21|HNRNPA2B1|VCP|SERBP1|HSP90AB1|YBX1|CAP1|PGK1|RPL10A|EFHD2|NME1-NME2|ALDOA|GSTP1|TF|SEPT9|RPL17|NDRG1|GPI|HSPA8|RPS25|LDHA|KRT8|NAP1L1|MARCKS|PSMC3|PTGES3	124	351|372|366|408|333|309|453|465|327|369|414|324|462|360|450|321|426|312|438|390|315|474|393|402|336|345|357|405|381|354|468|447|339|342|459|456|399|363|423|432|417|435|429|375|411|471|387|306|384|420|378|318|330|441	5.2E-8		GO:0005488	0.42644011003018206	0
271	8	TISSUES		Cervical carcinoma cell	5.49E-5	ENO1|LMNB1|ANXA5|PKM|HMGB1|HNRNPA2B1|YBX1|LDHA	124	333|327|321|393|405|354|342|384	1.37E-6		BTO:0000180	0.42604276555499077	0
61	5	TISSUES		Ovary cancer cell	5.49E-5	LMNB1|PLEC|HNRNPA2B1|YBX1|HSPA8	124	327|336|354|342|387	1.35E-6		BTO:0001023	0.42604276555499077	0
277	8	TISSUES		Uterine cervix	6.34E-5	ENO1|PKM|PTMA|HMGB1|PGK1|RPL10A|ALDOA|LDHA	124	333|393|357|405|456|399|432|384	1.6E-6		BTO:0001421	0.41979107421182676	0
6852	39	GO Biological Process		Nitrogen compound metabolic process	6.46E-5	ATP5D|ALDOC|TPI1|SRSF9|RPS12|ENO1|KRT1|PEBP1|P4HA1|YWHAE|KRT10|RPS27A|HMGB2|PCBD1|EEF2|KRT2|PKM|UGP2|UBE2V1|PTMA|HMGB1|RPS21|HNRNPA2B1|VCP|HSP90AB1|YBX1|PGK1|RPL10A|NME1-NME2|ALDOA|GSTP1|TF|RPL17|GPI|HSPA8|RPS25|LDHA|PSMC3|PTGES3	124	396|351|372|366|408|333|453|465|369|414|324|462|450|426|438|315|393|345|348|357|405|381|354|468|339|342|456|399|423|432|417|435|375|471|387|306|384|330|441	3.06E-7		GO:0006807	0.4189767482004916	0
86	6	WikiPathways		Cytoplasmic ribosomal proteins	6.73E-5	RPS12|RPS27A|RPS21|RPL10A|RPL17|RPS25	124	408|462|381|399|375|306	2.7E-7		WP477	0.4171984935776023	0
110	7	Reactome Pathways		SRP-dependent cotranslational protein targeting to membrane	7.29E-5	RPS12|RPS27A|SRP9|RPS21|RPL10A|RPL17|RPS25	124	408|462|312|381|399|375|306	4.62E-8		HSA-1799339	0.4137272471682025	0
939	14	GO Biological Process		Oxidation-reduction process	8.38E-5	ATP5D|ALDOC|TPI1|ENO1|P4HA1|PCBD1|PKM|TALDO1|UGP2|PGK1|ALDOA|GSTP1|GPI|LDHA	124	396|351|372|333|369|426|393|402|345|456|432|417|471|384	4.02E-7		GO:0055114	0.40767559813697235	0
1087	16	Reactome Pathways		Developmental Biology	8.4E-5	RPS12|KRT9|KRT1|KRT10|RPS27A|H2AFV|KRT2|RPS21|HSP90AB1|CAP1|RPL10A|RPL17|HSPA8|RPS25|KRT8|PSMC3	124	408|444|453|324|462|390|315|381|339|459|399|375|387|306|420|330	5.8E-8		HSA-1266738	0.4075720713938118	0
67	6	SMART Domains		Intermediate filament protein	8.5E-5	KRT9|KRT1|LMNB1|KRT10|KRT2|KRT8	124	444|453|327|324|315|420	6.71E-8		SM01391	0.40705810742857074	0
927	13	TISSUES		Trunk	8.65E-5	ENO1|HSPB1|PKM|PTMA|HSP90AB1|PGK1|ALDOA|GSTP1|SEPT9|NDRG1|HSPA8|LDHA|NAP1L1	124	333|309|393|357|339|456|432|417|429|411|387|384|378	2.21E-6		BTO:0001493	0.40629838925351863	0
106	6	KEGG Pathways		HIF-1 signaling pathway	9.82E-5	ALDOC|ENO1|PGK1|ALDOA|TF|LDHA	124	351|333|456|432|435|384	8.65E-7		hsa04066	0.40078885122130503	0
1275	16	GO Biological Process		Phosphorylation	1.0E-4	ATP5D|ALDOC|TPI1|ENO1|PEBP1|YWHAE|RPS27A|PKM|UBE2V1|PGK1|NME1-NME2|ALDOA|TF|GPI|LDHA|PSMC3	124	396|351|372|333|465|414|462|393|348|456|423|432|435|471|384|330	4.96E-7		GO:0016310	0.4	0
24	4	GO Cellular Component		Chaperone complex	1.0E-4	TCP1|HSP90AB1|HSPA8|PTGES3	124	474|339|387|441	1.24E-6		GO:0101031	0.4	0
428	10	WikiPathways		VEGFA-VEGFR2 signaling pathway	1.0E-4	HSPB1|YWHAE|PTMA|HMGB1|PGK1|RPL10A|ALDOA|NDRG1|LDHA|NAP1L1	124	309|414|357|405|456|399|432|411|384|378	4.68E-7		WP3888	0.4	0
437	10	GO Biological Process		Aromatic compound catabolic process	1.1E-4	RPS12|RPS27A|HMGB2|PCBD1|HMGB1|RPS21|VCP|RPL10A|RPL17|RPS25	124	408|462|450|426|405|381|468|399|375|306	5.64E-7		GO:0019439	0.3958607314841775	0
2239	22	GO Molecular Function		Enzyme binding	1.1E-4	TPI1|ENO1|HSPB1|PEBP1|LMNB1|YWHAE|RPS27A|EEF2|TCP1|HMGB1|VCP|HSP90AB1|YBX1|CAP1|NME1-NME2|GSTP1|NDRG1|GPI|HSPA8|LDHA|MARCKS|PTGES3	124	372|333|309|465|327|414|462|438|474|405|468|339|342|459|423|417|411|471|387|384|318|441	1.27E-7		GO:0019899	0.3958607314841775	0
2919	24	GO Biological Process		Cellular response to chemical stimulus	1.4E-4	HSPB1|LMNB1|RPS27A|FABP1|HMGB2|EEF2|TCP1|PKM|TALDO1|UBE2V1|HMGB1|HNRNPA2B1|VCP|HSP90AB1|YBX1|PGK1|NME1-NME2|GSTP1|TF|NDRG1|HSPA8|KRT8|PSMC3|PTGES3	124	309|327|462|360|450|438|474|393|402|348|405|354|468|339|342|456|423|417|435|411|387|420|330|441	7.32E-7		GO:0070887	0.38538719643217617	0
12	4	Reactome Pathways		HSF1 activation	1.5E-4	YWHAE|VCP|HSP90AB1|PTGES3	124	414|468|339|441	1.13E-7		HSA-3371511	0.38239087409443184	0
199	7	GO Cellular Component		Intermediate filament	1.7E-4	KRT9|KRT1|LMNB1|KRT10|KRT2|NME1-NME2|KRT8	124	444|453|327|324|315|423|420	2.15E-6		GO:0005882	0.37695510786217257	0
278	8	UniProt Keywords		Ribonucleoprotein	1.7E-4	RPS12|RPS27A|SRP9|RPS21|HNRNPA2B1|RPL10A|RPL17|RPS25	124	408|462|312|381|354|399|375|306	1.64E-6		KW-0687	0.37695510786217257	0
467	10	GO Biological Process		Carbohydrate metabolic process	1.9E-4	ALDOC|TPI1|ENO1|PKM|TALDO1|UGP2|PGK1|ALDOA|GPI|LDHA	124	351|372|333|393|402|345|456|432|471|384	1.02E-6		GO:0005975	0.3721246399047171	0
356	9	GO Biological Process		Protein targeting	1.9E-4	RPS12|YWHAE|RPS27A|SRP9|RPS21|RPL10A|RPL17|HSPA8|RPS25	124	408|414|462|312|381|399|375|387|306	9.89E-7		GO:0006605	0.3721246399047171	0
5591	34	GO Biological Process		Localization	1.9E-4	ATP5D|ALDOC|SRSF9|RPS12|HSPB1|KRT1|YWHAE|RPS27A|FABP1|HMGB2|ANXA5|SRP9|EEF2|KRT2|TCP1|PKM|HMGB1|RPS21|HNRNPA2B1|VCP|HSP90AB1|YBX1|CAP1|RPL10A|NME1-NME2|ALDOA|GSTP1|TF|SEPT9|RPL17|GPI|HSPA8|RPS25|PSMC3	124	396|351|366|408|309|453|414|462|360|450|321|312|438|315|474|393|405|381|354|468|339|342|459|399|423|432|417|435|429|375|471|387|306|330	1.03E-6		GO:0051179	0.3721246399047171	0
3947	29	GO Molecular Function		Nucleic acid binding	1.9E-4	SRSF9|RPS12|ENO1|HSPB1|PEBP1|LMNB1|YWHAE|RPS27A|HMGB2|SRP9|EEF2|H2AFV|TCP1|PKM|PLEC|HMGB1|RPS21|HNRNPA2B1|VCP|SERBP1|HSP90AB1|YBX1|RPL10A|NME1-NME2|ALDOA|RPL17|HSPA8|RPS25|NAP1L1	124	366|408|333|309|465|327|414|462|450|312|438|390|474|393|336|405|381|354|468|447|339|342|399|423|432|375|387|306|378	2.58E-7		GO:0003676	0.3721246399047171	0
635	12	GO Molecular Function		Structural molecule activity	1.9E-4	RPS12|KRT9|KRT1|LMNB1|KRT10|RPS27A|KRT2|PLEC|RPS21|RPL10A|RPL17|RPS25	124	408|444|453|327|324|462|315|336|381|399|375|306	2.71E-7		GO:0005198	0.3721246399047171	0
16	4	GO Molecular Function		MHC class II protein complex binding	1.9E-4	YWHAE|PKM|HSP90AB1|HSPA8	124	414|393|339|387	2.99E-7		GO:0023026	0.3721246399047171	0
695	11	TISSUES		Heart	1.9E-4	TPI1|HSPB1|YWHAE|PKM|PGK1|ALDOA|TF|NDRG1|GPI|HSPA8|LDHA	124	372|309|414|393|456|432|435|411|471|387|384	4.93E-6		BTO:0000562	0.3721246399047171	0
870	13	GO Biological Process		Organophosphate metabolic process	2.1E-4	ATP5D|ALDOC|TPI1|ENO1|PKM|TALDO1|UGP2|VCP|PGK1|NME1-NME2|ALDOA|GPI|LDHA	124	396|351|372|333|393|402|345|468|456|423|432|471|384	1.1E-6		GO:0019637	0.3677780705266081	0
472	10	GO Biological Process		Organic cyclic compound catabolic process	2.1E-4	RPS12|RPS27A|HMGB2|PCBD1|HMGB1|RPS21|VCP|RPL10A|RPL17|RPS25	124	408|462|450|426|405|381|468|399|375|306	1.12E-6		GO:1901361	0.3677780705266081	0
4636	30	COMPARTMENTS		Nucleus	2.2E-4	TPI1|SRSF9|ENO1|HSPB1|KRT1|LMNB1|YWHAE|KRT10|HMGB2|PCBD1|H2AFV|PKM|TALDO1|PTMA|HMGB1|HNRNPA2B1|VCP|SERBP1|HSP90AB1|YBX1|RPL10A|NDRG1|GPI|HSPA8|RPS25|LDHA|KRT8|NAP1L1|PSMC3|PTGES3	124	372|366|333|309|453|327|414|324|450|426|390|393|402|357|405|354|468|447|339|342|399|411|471|387|306|384|420|378|330|441	2.33E-6		GOCC:0005634	0.3657577319177794	0
29	4	KEGG Pathways		Pentose phosphate pathway	2.2E-4	ALDOC|TALDO1|ALDOA|GPI	124	351|402|432|471	2.46E-6		hsa00030	0.3657577319177794	0
1447	16	KEGG Pathways		Metabolic pathways	2.2E-4	ATP5D|ALDOC|TPI1|ENO1|P4HA1|PCBD1|PKM|TALDO1|UGP2|PGK1|NME1-NME2|ALDOA|GSTP1|GPI|LDHA|PTGES3	124	396|351|372|333|369|426|393|402|345|456|423|432|417|471|384|441	2.59E-6		hsa01100	0.3657577319177794	0
130	6	KEGG Pathways		Ribosome	2.2E-4	RPS12|RPS27A|RPS21|RPL10A|RPL17|RPS25	124	408|462|381|399|375|306	2.69E-6		hsa03010	0.3657577319177794	0
1025	15	Reactome Pathways		Innate Immune System	2.2E-4	ALDOC|KRT1|RPS27A|EEF2|PKM|UBE2V1|HMGB1|VCP|HSP90AB1|CAP1|ALDOA|GSTP1|GPI|HSPA8|PSMC3	124	351|453|462|438|393|348|405|468|339|459|432|417|471|387|330	1.79E-7		HSA-168249	0.3657577319177794	0
1550	17	GO Biological Process		Regulation of apoptotic process	2.3E-4	ENO1|HSPB1|YWHAE|RPS27A|FABP1|HMGB2|ANXA5|TCP1|PTMA|HMGB1|VCP|SERBP1|HSP90AB1|NME1-NME2|GSTP1|NDRG1|LDHA	124	333|309|414|462|360|450|321|474|357|405|468|447|339|423|417|411|384	1.28E-6		GO:0042981	0.36382721639824067	0
115	6	GO Biological Process		Viral transcription	2.5E-4	RPS12|RPS27A|RPS21|RPL10A|RPL17|RPS25	124	408|462|381|399|375|306	1.36E-6		GO:0019083	0.3602059991327963	0
213	7	GO Cellular Component		Ribosome	2.5E-4	RPS12|RPS27A|EEF2|RPS21|RPL10A|RPL17|RPS25	124	408|462|438|381|399|375|306	3.32E-6		GO:0005840	0.3602059991327963	0
5857	34	GO Cellular Component		Intracellular organelle lumen	2.5E-4	ATP5D|ALDOC|SRSF9|RPS12|KRT1|LMNB1|P4HA1|RPS27A|FABP1|HMGB2|PCBD1|EEF2|H2AFV|TCP1|PKM|UBE2V1|PTMA|HMGB1|RPS21|HNRNPA2B1|VCP|HSP90AB1|YBX1|CAP1|NME1-NME2|ALDOA|GSTP1|TF|GPI|HSPA8|RPS25|KRT8|PSMC3|PTGES3	124	396|351|366|408|453|327|369|462|360|450|426|438|390|474|393|348|357|405|381|354|468|339|342|459|423|432|417|435|471|387|306|420|330|441	3.29E-6		GO:0070013	0.3602059991327963	0
373	9	GO Biological Process		Nucleobase-containing compound catabolic process	2.6E-4	RPS12|RPS27A|HMGB2|HMGB1|RPS21|VCP|RPL10A|RPL17|RPS25	124	408|462|450|405|381|468|399|375|306	1.44E-6		GO:0034655	0.35850266520291824	0
213	8	Reactome Pathways		Signaling by ROBO receptors	2.7E-4	RPS12|RPS27A|RPS21|CAP1|RPL10A|RPL17|RPS25|PSMC3	124	408|462|381|459|399|375|306|330	2.34E-7		HSA-376176	0.3568636235841013	0
31	4	COMPARTMENTS		Chaperone complex	2.9E-4	TCP1|HSP90AB1|HSPA8|PTGES3	124	474|339|387|441	3.13E-6		GOCC:0101031	0.3537602002101044	0
119	6	GO Biological Process		Nuclear-transcribed mrna catabolic process, nonsense-mediated decay	2.9E-4	RPS12|RPS27A|RPS21|RPL10A|RPL17|RPS25	124	408|462|381|399|375|306	1.65E-6		GO:0000184	0.3537602002101044	0
87	6	Reactome Pathways		Viral mRNA Translation	3.1E-4	RPS12|RPS27A|RPS21|RPL10A|RPL17|RPS25	124	408|462|381|399|375|306	2.88E-7		HSA-192823	0.3508638306165727	0
5073	31	GO Cellular Component		Protein-containing complex	3.3E-4	ATP5D|RPS12|ENO1|HSPB1|P4HA1|YWHAE|RPS27A|FABP1|HMGB2|SRP9|EEF2|H2AFV|TCP1|PKM|UBE2V1|HMGB1|RPS21|HNRNPA2B1|VCP|HSP90AB1|YBX1|RPL10A|GSTP1|TF|SEPT9|RPL17|HSPA8|RPS25|KRT8|PSMC3|PTGES3	124	396|408|333|309|369|414|462|360|450|312|438|390|474|393|348|405|381|354|468|339|342|399|417|435|429|375|387|306|420|330|441	4.81E-6		GO:0032991	0.34814860601221126	0
4333	29	GO Biological Process		Response to chemical	3.4E-4	ATP5D|SRSF9|HSPB1|LMNB1|RPS27A|FABP1|HMGB2|ANXA5|EEF2|TCP1|PKM|TALDO1|UBE2V1|HMGB1|HNRNPA2B1|VCP|HSP90AB1|YBX1|PGK1|RPL10A|NME1-NME2|GSTP1|TF|NDRG1|HSPA8|LDHA|KRT8|PSMC3|PTGES3	124	396|366|309|327|462|360|450|321|438|474|393|402|348|405|354|468|339|342|456|399|423|417|435|411|387|384|420|330|441	1.97E-6		GO:0042221	0.34685210829577445	0
7476	39	COMPARTMENTS		Intracellular membrane-bounded organelle	3.5E-4	ATP5D|TPI1|SRSF9|ENO1|HSPB1|KRT1|LMNB1|P4HA1|YWHAE|KRT10|RPS27A|FABP1|HMGB2|PCBD1|SRP9|EEF2|H2AFV|PKM|TALDO1|UGP2|PTMA|HMGB1|HNRNPA2B1|VCP|SERBP1|HSP90AB1|YBX1|CAP1|RPL10A|GSTP1|NDRG1|GPI|HSPA8|RPS25|LDHA|KRT8|NAP1L1|PSMC3|PTGES3	124	396|372|366|333|309|453|327|369|414|324|462|360|450|426|312|438|390|393|402|345|357|405|354|468|447|339|342|459|399|417|411|471|387|306|384|420|378|330|441	3.84E-6		GOCC:0043231	0.3455931955649724	0
33	4	UniProt Keywords		Hereditary hemolytic anemia	3.6E-4	TPI1|PGK1|ALDOA|GPI	124	372|456|432|471	3.93E-6		KW-0360	0.3443697499232713	0
91	6	Reactome Pathways		Selenocysteine synthesis	3.8E-4	RPS12|RPS27A|RPS21|RPL10A|RPL17|RPS25	124	408|462|381|399|375|306	3.69E-7		HSA-2408557	0.342021640338319	0
91	6	Reactome Pathways		Eukaryotic Translation Termination	3.8E-4	RPS12|RPS27A|RPS21|RPL10A|RPL17|RPS25	124	408|462|381|399|375|306	3.69E-7		HSA-72764	0.342021640338319	0
659	12	Reactome Pathways		Metabolism of RNA	3.8E-4	SRSF9|RPS12|HSPB1|RPS27A|RPS21|HNRNPA2B1|YBX1|RPL10A|RPL17|HSPA8|RPS25|PSMC3	124	366|408|309|462|381|354|342|399|375|387|306|330	4.0E-7		HSA-8953854	0.342021640338319	0
93	6	Reactome Pathways		Nonsense Mediated Decay (NMD) independent of the Exon Junction Complex (EJC)	3.8E-4	RPS12|RPS27A|RPS21|RPL10A|RPL17|RPS25	124	408|462|381|399|375|306	4.17E-7		HSA-975956	0.342021640338319	0
361	8	TISSUES		Lymphocytic leukemia cell	4.0E-4	ENO1|LMNB1|PKM|HNRNPA2B1|YBX1|NDRG1|HSPA8|LDHA	124	333|327|393|354|342|411|387|384	1.07E-5		BTO:0000744	0.33979400086720374	0
255	7	TISSUES		T-lymphocyte	4.0E-4	TPI1|SRSF9|ENO1|PLEC|RPS21|CAP1|PTGES3	124	372|366|333|336|381|459|441	1.04E-5		BTO:0000782	0.33979400086720374	0
515	10	GO Biological Process		Monocarboxylic acid metabolic process	4.1E-4	ALDOC|TPI1|ENO1|PKM|PGK1|ALDOA|GSTP1|GPI|LDHA|PTGES3	124	351|372|333|393|456|432|417|471|384|441	2.41E-6		GO:0032787	0.33872161432802644	0
482	9	TISSUES		Mouth	4.1E-4	TPI1|ENO1|KRT1|VCP|ALDOA|SEPT9|NDRG1|HSPA8|RPS25	124	372|333|453|468|432|429|411|387|306	1.11E-5		BTO:0001090	0.33872161432802644	0
35	4	COMPARTMENTS		Cytosolic small ribosomal subunit	4.3E-4	RPS12|RPS27A|RPS21|RPS25	124	408|462|381|306	4.88E-6		GOCC:0022627	0.33665315444204136	0
39	4	GO Cellular Component		Cytosolic small ribosomal subunit	4.8E-4	RPS12|RPS27A|RPS21|RPS25	124	408|462|381|306	7.25E-6		GO:0022627	0.3318758762624413	0
2386	20	GO Cellular Component		Cytoplasmic vesicle	4.8E-4	ALDOC|KRT1|YWHAE|RPS27A|EEF2|TCP1|PKM|HMGB1|VCP|HSP90AB1|CAP1|NME1-NME2|ALDOA|GSTP1|TF|NDRG1|GPI|HSPA8|NAP1L1|PSMC3	124	351|453|414|462|438|474|393|405|468|339|459|423|432|417|435|411|471|387|378|330	7.16E-6		GO:0031410	0.3318758762624413	0
826	13	Reactome Pathways		Infectious disease	4.9E-4	RPS12|ENO1|RPS27A|EEF2|RPS21|VCP|HSP90AB1|PGK1|RPL10A|RPL17|RPS25|PSMC3|PTGES3	124	408|333|462|438|381|468|339|456|399|375|306|330|441	6.22E-7		HSA-5663205	0.3309803919971486	0
99	6	Reactome Pathways		Formation of a pool of free 40S subunits	4.9E-4	RPS12|RPS27A|RPS21|RPL10A|RPL17|RPS25	124	408|462|381|399|375|306	5.91E-7		HSA-72689	0.3309803919971486	0
99	6	Reactome Pathways		Response of EIF2AK4 (GCN2) to amino acid deficiency	4.9E-4	RPS12|RPS27A|RPS21|RPL10A|RPL17|RPS25	124	408|462|381|399|375|306	5.91E-7		HSA-9633012	0.3309803919971486	0
167	7	Reactome Pathways		Regulation of expression of SLITs and ROBOs	5.0E-4	RPS12|RPS27A|RPS21|RPL10A|RPL17|RPS25|PSMC3	124	408|462|381|399|375|306|330	6.95E-7		HSA-9010553	0.3301029995663981	0
2816	22	COMPARTMENTS		Membrane-enclosed lumen	5.4E-4	ATP5D|ALDOC|SRSF9|KRT1|LMNB1|P4HA1|FABP1|EEF2|H2AFV|PKM|HMGB1|VCP|HSP90AB1|CAP1|NME1-NME2|ALDOA|GSTP1|TF|GPI|HSPA8|RPS25|PSMC3	124	396|351|366|453|327|369|360|438|390|393|405|468|339|459|423|432|417|435|471|387|306|330	6.36E-6		GOCC:0031974	0.3267606240177031	0
2816	22	COMPARTMENTS		Organelle lumen	5.4E-4	ATP5D|ALDOC|SRSF9|KRT1|LMNB1|P4HA1|FABP1|EEF2|H2AFV|PKM|HMGB1|VCP|HSP90AB1|CAP1|NME1-NME2|ALDOA|GSTP1|TF|GPI|HSPA8|RPS25|PSMC3	124	396|351|366|453|327|369|360|438|390|393|405|468|339|459|423|432|417|435|471|387|306|330	6.36E-6		GOCC:0043233	0.3267606240177031	0
1486	16	GO Biological Process		Protein transport	6.1E-4	SRSF9|RPS12|HSPB1|YWHAE|RPS27A|SRP9|TCP1|HMGB1|RPS21|HNRNPA2B1|VCP|RPL10A|TF|RPL17|HSPA8|RPS25	124	366|408|309|414|462|312|474|405|381|354|468|399|435|375|387|306	3.65E-6		GO:0015031	0.3214670164989233	0
5916	35	GO Molecular Function		Organic cyclic compound binding	6.1E-4	SRSF9|RPS12|ENO1|HSPB1|PEBP1|LMNB1|YWHAE|RPS27A|FABP1|HMGB2|SRP9|EEF2|H2AFV|TCP1|PKM|PLEC|UGP2|HMGB1|RPS21|HNRNPA2B1|VCP|SERBP1|HSP90AB1|YBX1|PGK1|RPL10A|NME1-NME2|ALDOA|SEPT9|RPL17|HSPA8|RPS25|LDHA|NAP1L1|PSMC3	124	366|408|333|309|465|327|414|462|360|450|312|438|390|474|393|336|345|405|381|354|468|447|339|342|456|399|423|432|429|375|387|306|384|378|330	1.17E-6		GO:0097159	0.3214670164989233	0
173	7	Reactome Pathways		Apoptosis	6.1E-4	LMNB1|YWHAE|RPS27A|HMGB2|PLEC|HMGB1|PSMC3	124	327|414|462|450|336|405|330	8.73E-7		HSA-109581	0.3214670164989233	0
108	6	Reactome Pathways		L13a-mediated translational silencing of Ceruloplasmin expression	6.4E-4	RPS12|RPS27A|RPS21|RPL10A|RPL17|RPS25	124	408|462|381|399|375|306	9.6E-7		HSA-156827	0.3193820026016113	0
109	6	Reactome Pathways		GTP hydrolysis and joining of the 60S ribosomal subunit	6.5E-4	RPS12|RPS27A|RPS21|RPL10A|RPL17|RPS25	124	408|462|381|399|375|306	1.01E-6		HSA-72706	0.31870866433571443	0
141	6	GO Biological Process		Translational initiation	6.9E-4	RPS12|RPS27A|RPS21|RPL10A|RPL17|RPS25	124	408|462|381|399|375|306	4.23E-6		GO:0006413	0.3161150909262745	0
11	3	UniProt Keywords		Schiff base	6.9E-4	ALDOC|TALDO1|ALDOA	124	351|402|432	8.27E-6		KW-0704	0.3161150909262745	0
2107	19	GO Biological Process		Phosphate-containing compound metabolic process	7.4E-4	ATP5D|ALDOC|TPI1|ENO1|PEBP1|YWHAE|RPS27A|PKM|TALDO1|UGP2|UBE2V1|VCP|PGK1|NME1-NME2|ALDOA|TF|GPI|LDHA|PSMC3	124	396|351|372|333|465|414|462|393|402|345|348|468|456|423|432|435|471|384|330	4.64E-6		GO:0006796	0.3130768280269024	0
1548	17	Reactome Pathways		Disease	7.7E-4	RPS12|ENO1|PEBP1|LMNB1|YWHAE|RPS27A|EEF2|TALDO1|RPS21|VCP|HSP90AB1|PGK1|RPL10A|RPL17|RPS25|PSMC3|PTGES3	124	408|333|465|327|414|462|438|402|381|468|339|456|399|375|306|330|441	1.26E-6		HSA-1643685	0.31135092748275184	0
1956	19	Reactome Pathways		Immune System	7.7E-4	ALDOC|KRT1|LMNB1|RPS27A|EEF2|TCP1|PKM|TALDO1|UBE2V1|HMGB1|HNRNPA2B1|VCP|HSP90AB1|CAP1|ALDOA|GSTP1|GPI|HSPA8|PSMC3	124	351|453|327|462|438|474|393|402|348|405|354|468|339|459|432|417|471|387|330	1.54E-6		HSA-168256	0.31135092748275184	0
113	6	Reactome Pathways		Nonsense Mediated Decay (NMD) enhanced by the Exon Junction Complex (EJC)	7.7E-4	RPS12|RPS27A|RPS21|RPL10A|RPL17|RPS25	124	408|462|381|399|375|306	1.24E-6		HSA-975957	0.31135092748275184	0
999	13	GO Biological Process		Intracellular protein transport	7.8E-4	SRSF9|RPS12|HSPB1|YWHAE|RPS27A|SRP9|RPS21|HNRNPA2B1|VCP|RPL10A|RPL17|HSPA8|RPS25	124	366|408|309|414|462|312|381|354|468|399|375|387|306	4.98E-6		GO:0006886	0.31079053973095194	0
3011	23	GO Biological Process		Response to organic substance	7.9E-4	SRSF9|HSPB1|LMNB1|RPS27A|HMGB2|ANXA5|EEF2|TCP1|PKM|TALDO1|UBE2V1|HMGB1|HNRNPA2B1|VCP|HSP90AB1|YBX1|RPL10A|NME1-NME2|GSTP1|HSPA8|LDHA|KRT8|PSMC3	124	366|309|327|462|450|321|438|474|393|402|348|405|354|468|339|342|399|423|417|387|384|420|330	5.11E-6		GO:0010033	0.31023729087095586	0
166	6	COMPARTMENTS		Ribosomal subunit	8.3E-4	RPS12|RPS27A|RPS21|RPL10A|RPL17|RPS25	124	408|462|381|399|375|306	1.04E-5		GOCC:0044391	0.30809219076239264	0
15024	56	GO Biological Process		Cellular process	8.3E-4	ATP5D|ALDOC|TPI1|SRSF9|RPS12|ENO1|KRT9|HSPB1|KRT1|PEBP1|LMNB1|P4HA1|YWHAE|KRT10|RPS27A|FABP1|HMGB2|ANXA5|PCBD1|SRP9|EEF2|H2AFV|KRT2|TCP1|PKM|TALDO1|PLEC|UGP2|UBE2V1|PTMA|HMGB1|RPS21|HNRNPA2B1|VCP|SERBP1|HSP90AB1|YBX1|CAP1|PGK1|RPL10A|NME1-NME2|ALDOA|GSTP1|TF|SEPT9|RPL17|NDRG1|GPI|HSPA8|RPS25|LDHA|KRT8|NAP1L1|MARCKS|PSMC3|PTGES3	124	396|351|372|366|408|333|444|309|453|465|327|369|414|324|462|360|450|321|426|312|438|390|315|474|393|402|336|345|348|357|405|381|354|468|447|339|342|459|456|399|423|432|417|435|429|375|411|471|387|306|384|420|378|318|330|441	5.39E-6		GO:0009987	0.30809219076239264	0
36	4	GO Biological Process		Positive regulation of telomerase activity	8.3E-4	TCP1|HNRNPA2B1|HSP90AB1|PTGES3	124	474|354|339|441	5.41E-6		GO:0051973	0.30809219076239264	0
853	12	GO Biological Process		Carboxylic acid metabolic process	8.5E-4	ALDOC|TPI1|ENO1|PCBD1|PKM|UGP2|PGK1|ALDOA|GSTP1|GPI|LDHA|PTGES3	124	351|372|333|426|393|345|456|432|417|471|384|441	5.65E-6		GO:0019752	0.3070581074285707	0
291	7	TISSUES		Stomach	8.8E-4	ENO1|FABP1|PKM|RPL10A|HSPA8|LDHA|KRT8	124	333|360|393|399|387|384|420	2.4E-5		BTO:0001307	0.30555173278498315	0
178	6	GO Cellular Component		Ribosomal subunit	9.4E-4	RPS12|RPS27A|RPS21|RPL10A|RPL17|RPS25	124	408|462|381|399|375|306	1.53E-5		GO:0044391	0.3026872146400301	0
338	8	GO Biological Process		Regulation of mrna metabolic process	9.9E-4	SRSF9|HSPB1|RPS27A|HNRNPA2B1|SERBP1|YBX1|HSPA8|PSMC3	124	366|309|462|354|447|342|387|330	6.71E-6		GO:1903311	0.30043648054024497	0
3	3	DISEASES		Bullous congenital ichthyosiform erythroderma	0.001	KRT1|KRT10|KRT2	124	453|324|315	4.62E-7		DOID:0060877	0.3	0
173	6	UniProt Keywords		Ribosomal protein	0.001	RPS12|RPS27A|RPS21|RPL10A|RPL17|RPS25	124	408|462|381|399|375|306	1.31E-5		KW-0689	0.3	0
2611	21	GO Biological Process		Cellular biosynthetic process	0.0011	ATP5D|TPI1|RPS12|RPS27A|PCBD1|EEF2|PKM|UGP2|PTMA|RPS21|VCP|HSP90AB1|YBX1|RPL10A|NME1-NME2|ALDOA|GSTP1|RPL17|RPS25|NAP1L1|PTGES3	124	396|372|408|462|426|438|393|345|357|381|468|339|342|399|423|432|417|375|306|378|441	7.29E-6		GO:0044249	0.2958607314841775	0
296	8	GO Molecular Function		Ubiquitin protein ligase binding	0.0011	TPI1|YWHAE|RPS27A|TCP1|VCP|HSP90AB1|GPI|HSPA8	124	372|414|462|474|468|339|471|387	2.59E-6		GO:0031625	0.2958607314841775	0
70	5	GO Molecular Function		Monosaccharide binding	0.0011	P4HA1|TALDO1|UGP2|ALDOA|GPI	124	369|402|345|432|471	2.55E-6		GO:0048029	0.2958607314841775	0
5831	34	GO Molecular Function		Heterocyclic compound binding	0.0011	SRSF9|RPS12|ENO1|HSPB1|PEBP1|LMNB1|YWHAE|RPS27A|HMGB2|SRP9|EEF2|H2AFV|TCP1|PKM|PLEC|UGP2|HMGB1|RPS21|HNRNPA2B1|VCP|SERBP1|HSP90AB1|YBX1|PGK1|RPL10A|NME1-NME2|ALDOA|SEPT9|RPL17|HSPA8|RPS25|LDHA|NAP1L1|PSMC3	124	366|408|333|309|465|327|414|462|450|312|438|390|474|393|336|345|405|381|354|468|447|339|342|456|399|423|432|429|375|387|306|384|378|330	2.94E-6		GO:1901363	0.2958607314841775	0
203	6	TISSUES		Lymphoma cell	0.0011	ENO1|YWHAE|PKM|SERBP1|GPI|LDHA	124	333|414|393|447|471|384	3.14E-5		BTO:0000785	0.2958607314841775	0
289	8	Reactome Pathways		Translation	0.0011	RPS12|RPS27A|SRP9|EEF2|RPS21|RPL10A|RPL17|RPS25	124	408|462|312|438|381|399|375|306	2.18E-6		HSA-72766	0.2958607314841775	0
55	5	DISEASES		Congenital hemolytic anemia	0.0012	TPI1|RPS27A|PGK1|ALDOA|GPI	124	372|462|456|432|471	8.36E-7		DOID:589	0.29208187539523756	0
739	11	GO Biological Process		Regulation of cellular response to stress	0.0013	ENO1|HSPB1|YWHAE|UBE2V1|HMGB1|HSP90AB1|YBX1|GSTP1|TF|HSPA8|PTGES3	124	333|309|414|348|405|339|342|417|435|387|441	8.75E-6		GO:0080135	0.2886056647693163	0
708	10	TISSUES		Embryo	0.0013	TPI1|RPS12|HSPB1|PLEC|VCP|HSP90AB1|GPI|HSPA8|PSMC3|PTGES3	124	372|408|309|336|468|339|471|387|330|441	3.68E-5		BTO:0000379	0.2886056647693163	0
62	6	InterPro Domains		Intermediate filament protein, conserved site	0.0013	KRT9|KRT1|LMNB1|KRT10|KRT2|KRT8	124	444|453|327|324|315|420	4.37E-8		IPR018039	0.2886056647693163	0
1805	17	GO Biological Process		Vesicle-mediated transport	0.0014	ALDOC|KRT1|RPS27A|ANXA5|EEF2|PKM|HMGB1|VCP|HSP90AB1|CAP1|NME1-NME2|ALDOA|GSTP1|TF|GPI|HSPA8|PSMC3	124	351|453|462|321|438|393|405|468|339|459|423|432|417|435|471|387|330	9.93E-6		GO:0016192	0.2853871964321762	0
405	8	GO Cellular Component		Focal adhesion	0.0014	HSPB1|YWHAE|ANXA5|PLEC|CAP1|RPL10A|HSPA8|MARCKS	124	309|414|321|336|459|399|387|318	2.41E-5		GO:0005925	0.2853871964321762	0
72	6	Pfam		Intermediate filament protein	0.0014	KRT9|KRT1|LMNB1|KRT10|KRT2|KRT8	124	444|453|327|324|315|420	1.0E-7		PF00038	0.2853871964321762	0
186	6	COMPARTMENTS		Ribosome	0.0015	RPS12|RPS27A|RPS21|RPL10A|RPL17|RPS25	124	408|462|381|399|375|306	1.94E-5		GOCC:0005840	0.28239087409443187	0
480	9	GO Biological Process		Supramolecular fiber organization	0.0015	KRT9|P4HA1|KRT2|HSP90AB1|CAP1|ALDOA|TF|KRT8|MARCKS	124	444|369|315|339|459|432|435|420|318	1.07E-5		GO:0097435	0.28239087409443187	0
1709	16	COMPARTMENTS		Cytoplasmic vesicle	0.0016	ALDOC|KRT1|EEF2|PKM|HMGB1|VCP|HSP90AB1|CAP1|NME1-NME2|ALDOA|GSTP1|TF|NDRG1|GPI|HSPA8|PSMC3	124	351|453|438|393|405|468|339|459|423|432|417|435|411|471|387|330	2.11E-5		GOCC:0031410	0.2795880017344075	0
16	3	COMPARTMENTS		Keratin filament	0.0016	KRT1|KRT2|KRT8	124	453|315|420	2.18E-5		GOCC:0045095	0.2795880017344075	0
2812	21	COMPARTMENTS		Intracellular organelle lumen	0.0016	ATP5D|ALDOC|SRSF9|KRT1|LMNB1|P4HA1|FABP1|EEF2|H2AFV|PKM|HMGB1|VCP|HSP90AB1|CAP1|NME1-NME2|ALDOA|GSTP1|GPI|HSPA8|RPS25|PSMC3	124	396|351|366|453|327|369|360|438|390|393|405|468|339|459|423|432|417|471|387|306|330	2.3E-5		GOCC:0070013	0.2795880017344075	0
1711	16	COMPARTMENTS		Intracellular vesicle	0.0016	ALDOC|KRT1|EEF2|PKM|HMGB1|VCP|HSP90AB1|CAP1|NME1-NME2|ALDOA|GSTP1|TF|NDRG1|GPI|HSPA8|PSMC3	124	351|453|438|393|405|468|339|459|423|432|417|435|411|471|387|330	2.14E-5		GOCC:0097708	0.2795880017344075	0
1823	17	GO Biological Process		Nitrogen compound transport	0.0016	SRSF9|RPS12|HSPB1|YWHAE|RPS27A|SRP9|TCP1|HMGB1|RPS21|HNRNPA2B1|VCP|YBX1|RPL10A|TF|RPL17|HSPA8|RPS25	124	366|408|309|414|462|312|474|405|381|354|468|342|399|435|375|387|306	1.13E-5		GO:0071705	0.2795880017344075	0
73	6	InterPro Domains		Intermediate filament, rod domain	0.0016	KRT9|KRT1|LMNB1|KRT10|KRT2|KRT8	124	444|453|327|324|315|420	1.08E-7		IPR039008	0.2795880017344075	0
46	4	GO Biological Process		Purine ribonucleoside triphosphate biosynthetic process	0.0019	ATP5D|PKM|NME1-NME2|ALDOA	124	396|393|423|432	1.33E-5		GO:0009206	0.27212463990471714	0
547	10	Reactome Pathways		Axon guidance	0.0019	RPS12|RPS27A|RPS21|HSP90AB1|CAP1|RPL10A|RPL17|HSPA8|RPS25|PSMC3	124	408|462|381|339|459|399|375|387|306|330	4.07E-6		HSA-422475	0.27212463990471714	0
47	4	GO Biological Process		interleukin-12-mediated signaling pathway	0.002	LMNB1|TCP1|TALDO1|HNRNPA2B1	124	327|474|402|354	1.44E-5		GO:0035722	0.2698970004336019	0
705	10	GO Cellular Component		Polymeric cytoskeletal fiber	0.002	KRT9|KRT1|LMNB1|KRT10|KRT2|TCP1|NME1-NME2|SEPT9|NDRG1|KRT8	124	444|453|327|324|315|474|423|429|411|420	3.55E-5		GO:0099513	0.2698970004336019	0
68	4	TISSUES		Pharynx	0.002	TPI1|ENO1|ALDOA|HSPA8	124	372|333|432|387	5.68E-5		BTO:0001049	0.2698970004336019	0
595	9	TISSUES		Thorax	0.002	ENO1|HSPB1|PKM|PTMA|SEPT9|NDRG1|HSPA8|LDHA|NAP1L1	124	333|309|393|357|429|411|387|384|378	5.62E-5		BTO:0001368	0.2698970004336019	0
140	5	TISSUES		B-cell lymphoma cell	0.0022	YWHAE|PKM|SERBP1|GPI|LDHA	124	414|393|447|471|384	6.32E-5		BTO:0001690	0.2657577319177794	0
183	6	GO Biological Process		Regulation of mrna stability	0.0023	HSPB1|RPS27A|SERBP1|YBX1|HSPA8|PSMC3	124	309|462|447|342|387|330	1.78E-5		GO:0043488	0.2638272163982407	0
1684	16	GO Biological Process		Small molecule metabolic process	0.0023	ATP5D|ALDOC|TPI1|ENO1|PCBD1|PKM|TALDO1|UGP2|VCP|PGK1|NME1-NME2|ALDOA|GSTP1|GPI|LDHA|PTGES3	124	396|351|372|333|426|393|402|345|468|456|423|432|417|471|384|441	1.76E-5		GO:0044281	0.2638272163982407	0
440	9	Reactome Pathways		Signaling by Interleukins	0.0024	LMNB1|RPS27A|TCP1|TALDO1|UBE2V1|HMGB1|HNRNPA2B1|HSPA8|PSMC3	124	327|462|474|402|348|405|354|387|330	5.39E-6		HSA-449147	0.2619788758288394	0
75	7	STRING Clusters		Cytoplasmic ribosomal proteins	0.0024	RPS12|RPS27A|EEF2|RPS21|RPL10A|RPL17|RPS25	124	408|462|438|381|399|375|306	3.83E-9		CL:168	0.2619788758288394	0
474	8	TISSUES		Cerebellum	0.0025	ALDOC|TPI1|PEBP1|HMGB1|VCP|CAP1|PGK1|PTGES3	124	351|372|465|405|468|459|456|441	7.18E-5		BTO:0000232	0.26020599913279624	0
727	10	GO Cellular Component		Perinuclear region of cytoplasm	0.0026	HMGB2|PLEC|VCP|SERBP1|HSP90AB1|NME1-NME2|TF|SEPT9|NDRG1|HSPA8	124	450|336|468|447|339|423|435|429|411|387	4.59E-5		GO:0048471	0.2585026652029182	0
37	4	Reactome Pathways		Gene and protein expression by JAK-STAT signaling after Interleukin-12 stimulation	0.0026	LMNB1|TCP1|TALDO1|HNRNPA2B1	124	327|474|402|354	5.98E-6		HSA-8950505	0.2585026652029182	0
159	6	GO Molecular Function		Structural constituent of ribosome	0.0027	RPS12|RPS27A|RPS21|RPL10A|RPL17|RPS25	124	408|462|381|399|375|306	8.21E-6		GO:0003735	0.25686362358410125	0
8	3	DISEASES		Acanthoma	0.0027	KRT1|KRT10|KRT2	124	453|324|315	3.77E-6		DOID:174	0.25686362358410125	0
63	4	COMPARTMENTS		Small ribosomal subunit	0.0029	RPS12|RPS27A|RPS21|RPS25	124	408|462|381|306	4.28E-5		GOCC:0015935	0.25376020021010437	0
2139	18	GO Biological Process		Protein localization	0.0029	SRSF9|RPS12|HSPB1|YWHAE|RPS27A|SRP9|TCP1|HMGB1|RPS21|HNRNPA2B1|VCP|YBX1|RPL10A|TF|SEPT9|RPL17|HSPA8|RPS25	124	366|408|309|414|462|312|474|405|381|354|468|342|399|435|429|375|387|306	2.33E-5		GO:0008104	0.25376020021010437	0
1725	16	GO Biological Process		Cellular response to stress	0.0029	YWHAE|RPS27A|FABP1|HMGB2|EEF2|UBE2V1|HMGB1|VCP|HSP90AB1|PGK1|NME1-NME2|GSTP1|TF|NDRG1|HSPA8|PSMC3	124	414|462|360|450|438|348|405|468|339|456|423|417|435|411|387|330	2.37E-5		GO:0033554	0.25376020021010437	0
113	5	GO Biological Process		Cornification	0.0029	KRT9|KRT1|KRT10|KRT2|KRT8	124	444|453|324|315|420	2.36E-5		GO:0070268	0.25376020021010437	0
2369	19	GO Biological Process		Cellular response to organic substance	0.003	HSPB1|LMNB1|RPS27A|HMGB2|EEF2|TCP1|PKM|TALDO1|UBE2V1|HMGB1|HNRNPA2B1|VCP|HSP90AB1|YBX1|NME1-NME2|GSTP1|HSPA8|KRT8|PSMC3	124	309|327|462|450|438|474|393|402|348|405|354|468|339|342|423|417|387|420|330	2.5E-5		GO:0071310	0.25228787452803375	0
987	12	GO Biological Process		Carbohydrate derivative metabolic process	0.003	ATP5D|ALDOC|TPI1|ENO1|PKM|TALDO1|UGP2|PGK1|NME1-NME2|ALDOA|GPI|LDHA	124	396|351|372|333|393|402|345|456|423|432|471|384	2.4E-5		GO:1901135	0.25228787452803375	0
678	10	GO Biological Process		mRNA metabolic process	0.0031	SRSF9|RPS12|RPS27A|RPS21|HNRNPA2B1|YBX1|RPL10A|RPL17|HSPA8|RPS25	124	366|408|462|381|354|342|399|375|387|306	2.56E-5		GO:0016071	0.25086383061657275	0
89	5	Reactome Pathways		Cellular response to heat stress	0.0031	YWHAE|VCP|HSP90AB1|HSPA8|PTGES3	124	414|468|339|387|441	7.79E-6		HSA-3371556	0.25086383061657275	0
252	6	TISSUES		Thymus	0.0034	ENO1|PTMA|SEPT9|NDRG1|HSPA8|NAP1L1	124	333|357|429|411|387|378	1.0E-4		BTO:0001374	0.2468521082957745	0
2173	18	GO Biological Process		Organic substance transport	0.0035	SRSF9|RPS12|HSPB1|YWHAE|RPS27A|FABP1|SRP9|TCP1|HMGB1|RPS21|HNRNPA2B1|VCP|YBX1|RPL10A|TF|RPL17|HSPA8|RPS25	124	366|408|309|414|462|360|312|474|405|381|354|468|342|399|435|375|387|306	2.88E-5		GO:0071702	0.24559319556497244	0
2875	21	GO Biological Process		Negative regulation of macromolecule metabolic process	0.0038	SRSF9|RPS12|ENO1|HSPB1|PEBP1|YWHAE|RPS27A|FABP1|HMGB2|SRP9|H2AFV|HMGB1|RPS21|HNRNPA2B1|HSP90AB1|YBX1|RPL10A|GSTP1|RPL17|HSPA8|RPS25	124	366|408|333|309|465|414|462|360|450|312|390|405|381|354|339|342|399|417|375|387|306	3.23E-5		GO:0010605	0.242021640338319	0
11475	48	GO Biological Process		Regulation of biological process	0.0038	SRSF9|RPS12|ENO1|HSPB1|KRT1|PEBP1|LMNB1|YWHAE|KRT10|RPS27A|FABP1|HMGB2|ANXA5|PCBD1|SRP9|EEF2|H2AFV|KRT2|TCP1|PKM|TALDO1|UBE2V1|PTMA|HMGB1|RPS21|HNRNPA2B1|VCP|SERBP1|HSP90AB1|YBX1|CAP1|PGK1|RPL10A|NME1-NME2|ALDOA|GSTP1|TF|SEPT9|RPL17|NDRG1|GPI|HSPA8|RPS25|LDHA|KRT8|NAP1L1|PSMC3|PTGES3	124	366|408|333|309|453|465|327|414|324|462|360|450|321|426|312|438|390|315|474|393|402|348|357|405|381|354|468|447|339|342|459|456|399|423|432|417|435|429|375|411|471|387|306|384|420|378|330|441	3.26E-5		GO:0050789	0.242021640338319	0
5244	30	GO Biological Process		Organonitrogen compound metabolic process	0.0038	ATP5D|ALDOC|TPI1|RPS12|ENO1|KRT1|PEBP1|P4HA1|YWHAE|KRT10|RPS27A|PCBD1|EEF2|KRT2|PKM|UBE2V1|RPS21|VCP|PGK1|RPL10A|NME1-NME2|ALDOA|GSTP1|TF|RPL17|GPI|HSPA8|RPS25|LDHA|PSMC3	124	396|351|372|408|333|453|465|369|414|324|462|426|438|315|393|348|381|468|456|399|423|432|417|435|375|471|387|306|384|330	3.22E-5		GO:1901564	0.242021640338319	0
424	8	GO Biological Process		Small molecule catabolic process	0.0039	ALDOC|TPI1|ENO1|PCBD1|PKM|PGK1|ALDOA|GPI	124	351|372|333|426|393|456|432|471	3.32E-5		GO:0044282	0.24089353929735008	0
136	5	UniProt Keywords		Keratin	0.0039	KRT9|KRT1|KRT10|KRT2|KRT8	124	444|453|324|315|420	5.53E-5		KW-0416	0.24089353929735008	0
140	5	UniProt Keywords		Hydroxylation	0.0042	ENO1|PKM|PGK1|ALDOA|GPI	124	333|393|456|432|471	6.32E-5		KW-0379	0.23767507096020996	0
1588	15	GO Biological Process		Immune response	0.0043	ALDOC|KRT1|HMGB2|EEF2|PKM|HMGB1|VCP|HSP90AB1|CAP1|NME1-NME2|ALDOA|GSTP1|GPI|HSPA8|PSMC3	124	351|453|450|438|393|405|468|339|459|423|432|417|471|387|330	3.71E-5		GO:0006955	0.23665315444204132	0
433	8	GO Biological Process		Establishment of protein localization to organelle	0.0044	RPS12|RPS27A|SRP9|RPS21|RPL10A|RPL17|HSPA8|RPS25	124	408|462|312|381|399|375|387|306	3.85E-5		GO:0072594	0.23565473235138126	0
213	6	GO Biological Process		Protein folding	0.0046	HSPB1|TCP1|VCP|HSP90AB1|HSPA8|PTGES3	124	309|474|468|339|387|441	4.07E-5		GO:0006457	0.2337242168318426	0
2014	17	GO Biological Process		Negative regulation of gene expression	0.0046	SRSF9|RPS12|ENO1|RPS27A|HMGB2|SRP9|H2AFV|HMGB1|RPS21|HNRNPA2B1|HSP90AB1|YBX1|RPL10A|GSTP1|RPL17|HSPA8|RPS25	124	366|408|333|462|450|312|390|405|381|354|339|342|399|417|375|387|306	4.1E-5		GO:0010629	0.2337242168318426	0
365	8	Reactome Pathways		Metabolism of amino acids and derivatives	0.0046	RPS12|RPS27A|PCBD1|RPS21|RPL10A|RPL17|RPS25|PSMC3	124	408|462|426|381|399|375|306|330	1.16E-5		HSA-71291	0.2337242168318426	0
139	8	STRING Clusters		Formation of a pool of free 40S subunits, and Signal recognition particle	0.0046	RPS12|RPS27A|SRP9|EEF2|RPS21|RPL10A|RPL17|RPS25	124	408|462|312|438|381|399|375|306	9.92E-9		CL:145	0.2337242168318426	0
574	9	GO Biological Process		Posttranscriptional regulation of gene expression	0.0047	HSPB1|RPS27A|SRP9|EEF2|HNRNPA2B1|SERBP1|YBX1|HSPA8|PSMC3	124	309|462|312|438|354|447|342|387|330	4.27E-5		GO:0010608	0.23279021420642826	0
14	3	GO Molecular Function		Structural constituent of skin epidermis	0.0047	KRT1|KRT10|KRT2	124	453|324|315	1.54E-5		GO:0030280	0.23279021420642826	0
1610	15	GO Biological Process		Cellular protein localization	0.0048	SRSF9|RPS12|HSPB1|YWHAE|RPS27A|SRP9|RPS21|HNRNPA2B1|VCP|YBX1|RPL10A|SEPT9|RPL17|HSPA8|RPS25	124	366|408|309|414|462|312|381|354|468|342|399|429|375|387|306	4.35E-5		GO:0034613	0.23187587626244127	0
13	3	Reactome Pathways		Attenuation phase	0.0049	HSP90AB1|HSPA8|PTGES3	124	339|387|441	1.27E-5		HSA-3371568	0.23098039199714862	0
2473	19	GO Biological Process		Macromolecule localization	0.005	SRSF9|RPS12|HSPB1|YWHAE|RPS27A|FABP1|SRP9|TCP1|HMGB1|RPS21|HNRNPA2B1|VCP|YBX1|RPL10A|TF|SEPT9|RPL17|HSPA8|RPS25	124	366|408|309|414|462|360|312|474|405|381|354|468|342|399|435|429|375|387|306	4.55E-5		GO:0033036	0.23010299956639813	0
170	5	TISSUES		Lymph	0.005	ENO1|PKM|HSP90AB1|RPL10A|RPL17	124	333|393|339|399|375	1.5E-4		BTO:0000855	0.23010299956639813	0
683	9	TISSUES		Large intestine	0.0051	ALDOC|SRSF9|FABP1|EEF2|TCP1|HMGB1|SERBP1|HSP90AB1|KRT8	124	351|366|360|438|474|405|447|339|420	1.6E-4		BTO:0000706	0.22924298239020638	0
240	6	COMPARTMENTS		Vesicle lumen	0.0052	ALDOC|VCP|CAP1|ALDOA|TF|HSPA8	124	351|468|459|432|435|387	7.76E-5		GOCC:0031983	0.2283996656365201	0
1061	12	GO Biological Process		Heterocycle biosynthetic process	0.0052	ATP5D|RPS27A|PCBD1|PKM|UGP2|PTMA|VCP|HSP90AB1|YBX1|NME1-NME2|ALDOA|PTGES3	124	396|462|426|393|345|357|468|339|342|423|432|441	4.83E-5		GO:0018130	0.2283996656365201	0
893	11	GO Biological Process		Negative regulation of apoptotic process	0.0053	ENO1|HSPB1|YWHAE|RPS27A|FABP1|HMGB2|ANXA5|PTMA|HSP90AB1|NME1-NME2|GSTP1	124	333|309|414|462|360|450|321|357|339|423|417	4.92E-5		GO:0043066	0.2275724130399211	0
184	6	GO Molecular Function		Lyase activity	0.0053	ALDOC|TPI1|ENO1|PCBD1|HMGB1|ALDOA	124	351|372|333|426|405|432	1.83E-5		GO:0016829	0.2275724130399211	0
1070	12	GO Biological Process		Aromatic compound biosynthetic process	0.0055	ATP5D|RPS27A|PCBD1|PKM|UGP2|PTMA|VCP|HSP90AB1|YBX1|NME1-NME2|ALDOA|PTGES3	124	396|462|426|393|345|357|468|339|342|423|432|441	5.24E-5		GO:0019438	0.22596373105057563	0
1437	14	GO Biological Process		Regulation of response to stress	0.0055	ENO1|HSPB1|KRT1|YWHAE|HMGB2|UBE2V1|HMGB1|HSP90AB1|YBX1|GSTP1|TF|HSPA8|PSMC3|PTGES3	124	333|309|453|414|450|348|405|339|342|417|435|387|330|441	5.15E-5		GO:0080134	0.22596373105057563	0
5	2	TISSUES		Stratum basale	0.0055	KRT10|KRT8	124	324|420	1.7E-4		BTO:0004680	0.22596373105057563	0
743	10	GO Biological Process		Protein localization to organelle	0.0057	RPS12|YWHAE|RPS27A|SRP9|RPS21|YBX1|RPL10A|RPL17|HSPA8|RPS25	124	408|414|462|312|381|342|399|375|387|306	5.49E-5		GO:0033365	0.22441251443275084	0
3485	23	GO Biological Process		Response to stress	0.006	HSPB1|KRT1|YWHAE|RPS27A|FABP1|HMGB2|ANXA5|EEF2|PKM|PLEC|UBE2V1|HMGB1|VCP|HSP90AB1|PGK1|NME1-NME2|GSTP1|TF|NDRG1|HSPA8|LDHA|KRT8|PSMC3	124	309|453|414|462|360|450|321|438|393|336|348|405|468|339|456|423|417|435|411|387|384|420|330	5.79E-5		GO:0006950	0.2221848749616356	0
180	6	Reactome Pathways		Major pathway of rRNA processing in the nucleolus and cytosol	0.006	RPS12|RPS27A|RPS21|RPL10A|RPL17|RPS25	124	408|462|381|399|375|306	1.63E-5		HSA-6791226	0.2221848749616356	0
49	4	Reactome Pathways		Formation of the ternary complex, and subsequently, the 43S complex	0.0061	RPS12|RPS27A|RPS21|RPS25	124	408|462|381|306	1.68E-5		HSA-72695	0.22146701649892328	0
342	7	GO Biological Process		Response to hypoxia	0.0066	RPS27A|FABP1|PKM|PGK1|NDRG1|LDHA|PSMC3	124	462|360|393|456|411|384|330	6.53E-5		GO:0001666	0.2180456064458131	0
820	10	GO Cellular Component		Anchoring junction	0.0066	HSPB1|YWHAE|ANXA5|PLEC|CAP1|RPL10A|NDRG1|HSPA8|KRT8|MARCKS	124	309|414|321|336|459|399|411|387|420|318	1.2E-4		GO:0070161	0.2180456064458131	0
157	5	UniProt Keywords		Lyase	0.0066	ALDOC|TPI1|ENO1|PCBD1|ALDOA	124	351|372|333|426|432	1.1E-4		KW-0456	0.2180456064458131	0
255	6	COMPARTMENTS		Focal adhesion	0.007	HSPB1|YWHAE|ANXA5|PLEC|HSPA8|MARCKS	124	309|414|321|336|387|318	1.1E-4		GOCC:0005925	0.2154901959985743	0
2221	17	GO Cellular Component		Cytoskeleton	0.0073	ALDOC|KRT9|HSPB1|KRT1|LMNB1|YWHAE|KRT10|KRT2|TCP1|PLEC|CAP1|NME1-NME2|ALDOA|SEPT9|NDRG1|KRT8|MARCKS	124	351|444|309|453|327|414|324|315|474|336|459|423|432|429|411|420|318	1.4E-4		GO:0005856	0.21366771398795442	0
32	3	GO Cellular Component		Polysomal ribosome	0.0073	EEF2|RPS21|RPL10A	124	438|381|399	1.4E-4		GO:0042788	0.21366771398795442	0
52	4	Reactome Pathways		Apoptotic execution phase	0.0074	LMNB1|HMGB2|PLEC|HMGB1	124	327|450|336|405	2.1E-5		HSA-75153	0.21307682802690237	0
53	4	Reactome Pathways		AUF1 (hnRNP D0) binds and destabilizes mRNA	0.0077	HSPB1|RPS27A|HSPA8|PSMC3	124	309|462|387|330	2.25E-5		HSA-450408	0.2113509274827518	0
262	6	COMPARTMENTS		Cell-substrate junction	0.0078	HSPB1|YWHAE|ANXA5|PLEC|HSPA8|MARCKS	124	309|414|321|336|387|318	1.2E-4		GOCC:0030055	0.21079053973095196	0
4	2	COMPARTMENTS		Pyruvate kinase complex	0.0078	PKM|LDHA	124	393|384	1.2E-4		GOCC:1902912	0.21079053973095196	0
32	3	KEGG Pathways		Fructose and mannose metabolism	0.0081	ALDOC|TPI1|ALDOA	124	351|372|432	1.4E-4		hsa00051	0.20915149811213504	0
3	2	GO Biological Process		miRNA transport	0.0082	HNRNPA2B1|YBX1	124	354|342	8.24E-5		GO:1990428	0.20861861476162832	0
18	3	GO Molecular Function		DNA polymerase binding	0.0082	HMGB1|HSP90AB1|PTGES3	124	405|339|441	2.98E-5		GO:0070182	0.20861861476162832	0
55	4	Reactome Pathways		Translation initiation complex formation	0.0085	RPS12|RPS27A|RPS21|RPS25	124	408|462|381|306	2.58E-5		HSA-72649	0.20705810742857073	0
55	4	Reactome Pathways		Ribosomal scanning and start codon recognition	0.0085	RPS12|RPS27A|RPS21|RPS25	124	408|462|381|306	2.58E-5		HSA-72702	0.20705810742857073	0
17	3	Reactome Pathways		Protein methylation	0.0085	EEF2|VCP|HSPA8	124	438|468|387	2.56E-5		HSA-8876725	0.20705810742857073	0
1927	16	GO Biological Process		Positive regulation of nucleobase-containing compound metabolic process	0.0089	ENO1|RPS27A|HMGB2|PCBD1|TCP1|UBE2V1|HMGB1|HNRNPA2B1|VCP|HSP90AB1|YBX1|NME1-NME2|TF|HSPA8|PSMC3|PTGES3	124	333|462|450|426|474|348|405|354|468|339|342|423|435|387|330|441	9.01E-5		GO:0045935	0.20506099933550873	0
8046	38	GO Biological Process		Response to stimulus	0.0089	ATP5D|ALDOC|SRSF9|ENO1|HSPB1|KRT1|PEBP1|LMNB1|YWHAE|RPS27A|FABP1|HMGB2|ANXA5|EEF2|TCP1|PKM|TALDO1|PLEC|UBE2V1|HMGB1|HNRNPA2B1|VCP|HSP90AB1|YBX1|CAP1|PGK1|RPL10A|NME1-NME2|ALDOA|GSTP1|TF|NDRG1|GPI|HSPA8|LDHA|KRT8|PSMC3|PTGES3	124	396|351|366|333|309|453|465|327|414|462|360|450|321|438|474|393|402|336|348|405|354|468|339|342|459|456|399|423|432|417|435|411|471|387|384|420|330|441	8.94E-5		GO:0050896	0.20506099933550873	0
195	5	TISSUES		Pronephros	0.009	TPI1|HSPB1|VCP|HSPA8|PTGES3	124	372|309|468|387|441	2.8E-4		BTO:0001541	0.2045757490560675	0
1520	14	GO Biological Process		Intracellular transport	0.0092	ATP5D|SRSF9|RPS12|HSPB1|YWHAE|RPS27A|SRP9|RPS21|HNRNPA2B1|VCP|RPL10A|RPL17|HSPA8|RPS25	124	396|366|408|309|414|462|312|381|354|468|399|375|387|306	9.41E-5		GO:0046907	0.2036212172654445	0
366	7	GO Biological Process		Translation	0.0096	RPS12|RPS27A|EEF2|RPS21|RPL10A|RPL17|RPS25	124	408|462|438|381|399|375|306	9.89E-5		GO:0006412	0.20177287669604316	0
79	4	GO Biological Process		Regulation of cellular response to heat	0.0096	YWHAE|HSP90AB1|HSPA8|PTGES3	124	414|339|387|441	9.91E-5		GO:1900034	0.20177287669604316	0
503	8	GO Biological Process		Peptide metabolic process	0.0103	RPS12|RPS27A|EEF2|RPS21|RPL10A|GSTP1|RPL17|RPS25	124	408|462|438|381|399|417|375|306	1.1E-4		GO:0006518	0.1987162775294828	0
1539	14	GO Biological Process		Protein-containing complex subunit organization	0.0103	ATP5D|SRSF9|KRT1|KRT10|RPS27A|HMGB2|TCP1|PTMA|VCP|HSP90AB1|ALDOA|HSPA8|NAP1L1|PTGES3	124	396|366|453|324|462|450|474|357|468|339|432|387|378|441	1.1E-4		GO:0043933	0.1987162775294828	0
2178	17	GO Biological Process		Nucleic acid metabolic process	0.0104	SRSF9|RPS12|RPS27A|HMGB2|UBE2V1|PTMA|HMGB1|RPS21|HNRNPA2B1|VCP|HSP90AB1|YBX1|RPL10A|RPL17|HSPA8|RPS25|PTGES3	124	366|408|462|450|348|357|405|381|354|468|339|342|399|375|387|306|441	1.1E-4		GO:0090304	0.19829666607012197	0
1346	13	GO Biological Process		Organonitrogen compound biosynthetic process	0.0104	ATP5D|RPS12|RPS27A|PCBD1|EEF2|PKM|RPS21|RPL10A|NME1-NME2|ALDOA|GSTP1|RPL17|RPS25	124	396|408|462|426|438|393|381|399|423|432|417|375|306	1.1E-4		GO:1901566	0.19829666607012197	0
5	2	COMPARTMENTS		Phosphopyruvate hydratase complex	0.0105	TPI1|ENO1	124	372|333	1.7E-4		GOCC:0000015	0.1978810700930062	0
4	2	GO Biological Process		Telomerase holoenzyme complex assembly	0.0115	HSP90AB1|PTGES3	124	339|441	1.2E-4		GO:1905323	0.19393021596463883	0
995	11	GO Biological Process		Nucleobase-containing compound biosynthetic process	0.0119	ATP5D|RPS27A|PKM|UGP2|PTMA|VCP|HSP90AB1|YBX1|NME1-NME2|ALDOA|PTGES3	124	396|462|393|345|357|468|339|342|423|432|441	1.3E-4		GO:0034654	0.19244530386074693	0
127	5	Reactome Pathways		Formation of the cornified envelope	0.0121	KRT9|KRT1|KRT10|KRT2|KRT8	124	444|453|324|315|420	4.04E-5		HSA-6809371	0.191721462968355	0
5633	30	GO Biological Process		Cellular component organization or biogenesis	0.0125	ATP5D|SRSF9|KRT9|KRT1|P4HA1|YWHAE|KRT10|RPS27A|HMGB2|H2AFV|KRT2|TCP1|PLEC|PTMA|HMGB1|RPS21|HNRNPA2B1|VCP|SERBP1|HSP90AB1|CAP1|RPL10A|ALDOA|TF|NDRG1|HSPA8|KRT8|NAP1L1|MARCKS|PTGES3	124	396|366|444|453|369|414|324|462|450|390|315|474|336|357|405|381|354|468|447|339|459|399|432|435|411|387|420|378|318|441	1.4E-4		GO:0071840	0.19030899869919435	0
2005	16	GO Biological Process		Positive regulation of cellular biosynthetic process	0.0131	ENO1|RPS27A|HMGB2|PCBD1|EEF2|TCP1|UBE2V1|HMGB1|HNRNPA2B1|VCP|HSP90AB1|YBX1|NME1-NME2|TF|PSMC3|PTGES3	124	333|462|450|426|438|474|348|405|354|468|339|342|423|435|330|441	1.4E-4		GO:0031328	0.1882728704344236	0
678	9	GO Biological Process		Cytokine-mediated signaling pathway	0.0135	LMNB1|RPS27A|TCP1|TALDO1|UBE2V1|HNRNPA2B1|HSPA8|KRT8|PSMC3	124	327|462|474|402|348|354|387|420|330	1.5E-4		GO:0019221	0.1869666231504994	0
1013	11	GO Biological Process		Cellular response to cytokine stimulus	0.0135	LMNB1|RPS27A|TCP1|TALDO1|UBE2V1|HNRNPA2B1|HSP90AB1|YBX1|HSPA8|KRT8|PSMC3	124	327|462|474|402|348|354|339|342|387|420|330	1.5E-4		GO:0071345	0.1869666231504994	0
1592	14	GO Biological Process		Cellular macromolecule biosynthetic process	0.0137	RPS12|RPS27A|EEF2|UGP2|PTMA|RPS21|VCP|HSP90AB1|YBX1|RPL10A|RPL17|RPS25|NAP1L1|PTGES3	124	408|462|438|345|357|381|468|339|342|399|375|306|378|441	1.5E-4		GO:0034645	0.18632794328435934	0
104	4	GO Cellular Component		Melanosome	0.0137	YWHAE|HSP90AB1|HSPA8|NAP1L1	124	414|339|387|378	2.7E-4		GO:0042470	0.18632794328435934	0
216	5	TISSUES		Throat	0.0139	ENO1|PKM|HSP90AB1|ALDOA|HSPA8	124	333|393|339|432|387	4.5E-4		BTO:0000828	0.1856985199745905	0
5389	29	GO Biological Process		Negative regulation of biological process	0.0145	SRSF9|RPS12|ENO1|HSPB1|KRT1|PEBP1|YWHAE|RPS27A|FABP1|HMGB2|ANXA5|SRP9|H2AFV|PTMA|HMGB1|RPS21|HNRNPA2B1|VCP|HSP90AB1|YBX1|PGK1|RPL10A|NME1-NME2|GSTP1|RPL17|NDRG1|HSPA8|RPS25|PSMC3	124	366|408|333|309|453|465|414|462|360|450|321|312|390|357|405|381|354|468|339|342|456|399|423|417|375|411|387|306|330	1.6E-4		GO:0048519	0.1838631997765025	0
2	2	Reactome Pathways		Manipulation of host energy metabolism	0.0146	ENO1|PGK1	124	333|456	4.96E-5		HSA-9636667	0.18356471442155628	0
538	8	GO Biological Process		Response to inorganic substance	0.0148	ATP5D|FABP1|EEF2|VCP|TF|NDRG1|LDHA|KRT8	124	396|360|438|468|435|411|384|420	1.7E-4		GO:0010035	0.18297382846050425	0
34	3	GO Biological Process		Peptide cross-linking	0.0148	KRT1|KRT10|KRT2	124	453|324|315	1.7E-4		GO:0018149	0.18297382846050425	0
1211	12	GO Biological Process		Organic cyclic compound biosynthetic process	0.0148	ATP5D|RPS27A|PCBD1|PKM|UGP2|PTMA|VCP|HSP90AB1|YBX1|NME1-NME2|ALDOA|PTGES3	124	396|462|426|393|345|357|468|339|342|423|432|441	1.7E-4		GO:1901362	0.18297382846050425	0
22	3	Reactome Pathways		Chaperone Mediated Autophagy	0.0148	RPS27A|HSP90AB1|HSPA8	124	462|339|387	5.11E-5		HSA-9613829	0.18297382846050425	0
2516	19	GO Molecular Function		Small molecule binding	0.0151	PEBP1|P4HA1|FABP1|EEF2|TCP1|PKM|TALDO1|UGP2|VCP|HSP90AB1|PGK1|NME1-NME2|ALDOA|GSTP1|SEPT9|GPI|HSPA8|LDHA|PSMC3	124	465|369|360|438|474|393|402|345|468|339|456|423|432|417|429|471|387|384|330	5.77E-5		GO:0036094	0.18210230527068305	0
35	3	GO Biological Process		ATP biosynthetic process	0.0157	ATP5D|PKM|ALDOA	124	396|393|432	1.8E-4		GO:0006754	0.18041003475907663	0
23	3	Reactome Pathways		Response of Mtb to phagocytosis	0.0164	ENO1|RPS27A|PGK1	124	333|462|456	5.76E-5		HSA-9637690	0.1785156151952302	0
3080	20	COMPARTMENTS		Endomembrane system	0.0168	ALDOC|KRT1|LMNB1|P4HA1|SRP9|EEF2|PKM|HMGB1|VCP|HSP90AB1|YBX1|CAP1|NME1-NME2|ALDOA|GSTP1|TF|NDRG1|GPI|HSPA8|PSMC3	124	351|453|327|369|312|438|393|405|468|339|342|459|423|432|417|435|411|471|387|330	2.8E-4		GOCC:0012505	0.17746907182741373	0
196	5	UniProt Keywords		Chaperone	0.0168	HSPB1|TCP1|HSP90AB1|HSPA8|PTGES3	124	309|474|339|387|441	2.9E-4		KW-0143	0.17746907182741373	0
45	3	GO Cellular Component		Cornified envelope	0.0176	KRT1|KRT10|KRT2	124	453|324|315	3.7E-4		GO:0001533	0.175448733218585	0
875	10	GO Biological Process		Regulation of cellular catabolic process	0.0178	HSPB1|RPS27A|FABP1|HMGB1|VCP|SERBP1|HSP90AB1|YBX1|HSPA8|PSMC3	124	309|462|360|405|468|447|339|342|387|330	2.1E-4		GO:0031329	0.17495799976911058	0
1058	11	GO Biological Process		Macromolecule catabolic process	0.0185	RPS12|RPS27A|HMGB2|HMGB1|RPS21|VCP|RPL10A|RPL17|HSPA8|RPS25|PSMC3	124	408|462|450|405|381|468|399|375|387|306|330	2.2E-4		GO:0009057	0.17328282715969862	0
1896	16	GO Molecular Function		Identical protein binding	0.0185	TPI1|ENO1|HSPB1|P4HA1|YWHAE|PCBD1|PKM|UGP2|HNRNPA2B1|VCP|HSP90AB1|NME1-NME2|ALDOA|LDHA|MARCKS|PSMC3	124	372|333|309|369|414|426|393|345|354|468|339|423|432|384|318|330	7.43E-5		GO:0042802	0.17328282715969862	0
115	4	GO Cellular Component		Blood microparticle	0.0187	KRT1|ANXA5|TF|HSPA8	124	453|321|435|387	4.0E-4		GO:0072562	0.1728158393463501	0
44	3	UniProt Keywords		Ichthyosis	0.0187	KRT1|KRT10|KRT2	124	453|324|315	3.4E-4		KW-0977	0.1728158393463501	0
43	3	COMPARTMENTS		Cornified envelope	0.0188	KRT1|KRT10|KRT2	124	453|324|315	3.2E-4		GOCC:0001533	0.17258421507363203	0
3	2	GO Molecular Function		Fructose-bisphosphate aldolase activity	0.0191	ALDOC|ALDOA	124	351|432	8.24E-5		GO:0004332	0.17189666327522726	0
3	2	GO Molecular Function		Pyrimidine ribonucleotide binding	0.0191	UGP2|HSP90AB1	124	345|339	8.24E-5		GO:0032557	0.17189666327522726	0
26	3	GO Molecular Function		Protein folding chaperone	0.0191	HSPB1|HSP90AB1|HSPA8	124	309|339|387	8.05E-5		GO:0044183	0.17189666327522726	0
3145	20	UniProt Keywords		Disease mutation	0.0192	ATP5D|TPI1|KRT9|HSPB1|KRT1|KRT10|PCBD1|EEF2|KRT2|TALDO1|PLEC|HNRNPA2B1|VCP|PGK1|ALDOA|TF|SEPT9|GPI|LDHA|KRT8	124	396|372|444|309|453|324|426|438|315|402|336|354|468|456|432|435|429|471|384|420	3.7E-4		KW-0225	0.17166987712964504	0
1203	11	TISSUES		Skeletal system	0.0197	TPI1|ENO1|HSPB1|SRP9|EEF2|PKM|UGP2|YBX1|TF|HSPA8|LDHA	124	372|333|309|312|438|393|345|342|435|387|384	6.4E-4		BTO:0001486	0.17055337738384072	0
10	4	STRING Clusters		Fructose 1,6-bisphosphate metabolic process, and xylulose biosynthetic process	0.0207	ALDOC|TALDO1|ALDOA|GPI	124	351|402|432|471	6.27E-8		CL:11557	0.16840296545430822	0
189	5	GO Biological Process		Cellular response to hypoxia	0.0208	RPS27A|FABP1|PGK1|NDRG1|PSMC3	124	462|360|456|411|330	2.5E-4		GO:0071456	0.16819366650372386	0
101	4	GO Biological Process		DNA biosynthetic process	0.0208	RPS27A|VCP|HSP90AB1|PTGES3	124	462|468|339|441	2.5E-4		GO:0071897	0.16819366650372386	0
1526	13	COMPARTMENTS		Cytoskeleton	0.0215	KRT9|HSPB1|KRT1|LMNB1|KRT10|KRT2|TCP1|PLEC|ALDOA|SEPT9|NDRG1|KRT8|MARCKS	124	444|309|453|327|324|315|474|336|432|429|411|420|318	3.8E-4		GOCC:0005856	0.16675615400843946	0
136	4	TISSUES		Hypophysis	0.0219	TPI1|VCP|CAP1|PTGES3	124	372|468|459|441	7.3E-4		BTO:0001073	0.16595558851598818	0
12	2	TISSUES		B-lymphoma cell line	0.0219	KRT1|EFHD2	124	453|363	7.4E-4		BTO:0001518	0.16595558851598818	0
148	5	Reactome Pathways		Autophagy	0.0225	RPS27A|UBE2V1|VCP|HSP90AB1|HSPA8	124	462|348|468|339|387	8.15E-5		HSA-9612973	0.16478174818886376	0
2583	18	GO Biological Process		Cellular component biogenesis	0.0226	ATP5D|SRSF9|KRT1|YWHAE|KRT10|RPS27A|HMGB2|TCP1|PLEC|RPS21|VCP|HSP90AB1|RPL10A|ALDOA|KRT8|NAP1L1|MARCKS|PTGES3	124	396|366|453|414|324|462|450|474|336|381|468|339|399|432|420|378|318|441	2.7E-4		GO:0044085	0.1645891560852599	0
41	3	GO Biological Process		Positive regulation of epidermis development	0.0235	KRT10|KRT2|NME1-NME2	124	324|315|423	2.8E-4		GO:0045684	0.16289321377282637	0
917	10	GO Biological Process		Cellular macromolecule catabolic process	0.0249	RPS12|RPS27A|HMGB2|HMGB1|RPS21|VCP|RPL10A|RPL17|RPS25|PSMC3	124	408|462|450|405|381|468|399|375|306|330	3.0E-4		GO:0044265	0.16038006529042637	0
200	5	GO Biological Process		Positive regulation of dna metabolic process	0.026	TCP1|HMGB1|HNRNPA2B1|HSP90AB1|PTGES3	124	474|405|354|339|441	3.2E-4		GO:0051054	0.1585026652029182	0
227	5	GO Cellular Component		Myofibril	0.026	ENO1|HSPB1|PLEC|ALDOA|KRT8	124	333|309|336|432|420	5.6E-4		GO:0030016	0.1585026652029182	0
70	6	STRING Clusters		Cytoplasmic ribosomal proteins	0.0265	RPS12|RPS27A|RPS21|RPL10A|RPL17|RPS25	124	408|462|381|399|375|306	8.56E-8		CL:170	0.1576754126063192	0
2386	17	GO Biological Process		Regulation of catalytic activity	0.0267	HSPB1|PEBP1|YWHAE|RPS27A|FABP1|HMGB2|ANXA5|TCP1|UBE2V1|HMGB1|HNRNPA2B1|VCP|HSP90AB1|CAP1|GSTP1|TF|PTGES3	124	309|465|414|462|360|450|321|474|348|405|354|468|339|459|417|435|441	3.3E-4		GO:0050790	0.1573488738635425	0
145	4	TISSUES		Melanoma cell line	0.0271	YWHAE|ANXA5|HSP90AB1|HSPA8	124	414|321|339|387	9.2E-4		BTO:0000849	0.15670307091255944	0
2	2	DISEASES		Epidermolytic palmoplantar keratoderma	0.0271	KRT9|KRT1	124	444|453	4.96E-5		DOID:0080223	0.15670307091255944	0
2	2	DISEASES		Epidermolytic acanthoma	0.0271	KRT1|KRT2	124	453|315	4.96E-5		DOID:4323	0.15670307091255944	0
80	4	Reactome Pathways		Selective autophagy	0.0278	RPS27A|UBE2V1|VCP|HSPA8	124	462|348|468|387	1.0E-4		HSA-9663891	0.15559552040819238	0
11	2	GO Cellular Component		Sperm head	0.0288	HSP90AB1|ALDOA	124	339|432	6.3E-4		GO:0061827	0.15406075122407692	0
8	2	GO Biological Process		glyceraldehyde-3-phosphate metabolic process	0.0297	TPI1|TALDO1	124	372|402	3.7E-4		GO:0019682	0.15272435506827878	0
114	4	GO Biological Process		DNA geometric change	0.0308	RPS27A|HMGB2|HMGB1|HNRNPA2B1	124	462|450|405|354	3.8E-4		GO:0032392	0.15114492834995558	0
11	2	UniProt Keywords		Gluconeogenesis	0.0308	TPI1|GPI	124	372|471	6.3E-4		KW-0312	0.15114492834995558	0
271	6	GO Molecular Function		Carbohydrate binding	0.0311	KRT1|P4HA1|TALDO1|UGP2|ALDOA|GPI	124	453|369|402|345|432|471	1.5E-4		GO:0030246	0.15072396109731626	0
56	3	UniProt Keywords		Charcot-Marie-Tooth disease	0.0311	HSPB1|VCP|NDRG1	124	309|468|411	6.7E-4		KW-0144	0.15072396109731626	0
398	6	TISSUES		Vascular system	0.0319	ENO1|PKM|HSP90AB1|CAP1|NDRG1|HSPA8	124	333|393|339|459|411|387	0.0011		BTO:0001085	0.1496209316942819	0
15	2	TISSUES		Interstitial cell of cajal	0.0319	PKM|ALDOA	124	393|432	0.0011		BTO:0003914	0.1496209316942819	0
47	3	GO Biological Process		Positive regulation of atp metabolic process	0.0329	ENO1|VCP|PGK1	124	333|468|456	4.1E-4		GO:1903580	0.14828041020500257	0
1758	14	GO Biological Process		Cellular catabolic process	0.0337	TPI1|RPS12|RPS27A|FABP1|HMGB2|PCBD1|HMGB1|RPS21|VCP|RPL10A|RPL17|HSPA8|RPS25|PSMC3	124	372|408|462|360|450|426|405|381|468|399|375|387|306|330	4.3E-4		GO:0044248	0.14723700991286615	0
133	4	KEGG Pathways		Estrogen signaling pathway	0.034	KRT9|KRT10|HSP90AB1|HSPA8	124	444|324|339|387	6.7E-4		hsa04915	0.1468521082957745	0
1147	11	GO Biological Process		Response to abiotic stimulus	0.0341	YWHAE|RPS27A|FABP1|PKM|VCP|HSP90AB1|PGK1|NDRG1|LDHA|KRT8|PSMC3	124	414|462|360|393|468|339|456|411|384|420|330	4.3E-4		GO:0009628	0.14672456210075022	0
5	2	GO Molecular Function		Supercoiled dna binding	0.0347	HMGB2|HMGB1	124	450|405	1.7E-4		GO:0097100	0.14596705252091263	0
9	2	GO Biological Process		DNA topological change	0.0352	HMGB2|HMGB1	124	450|405	4.5E-4		GO:0006265	0.1453457336521869	0
3450	21	GO Biological Process		Organelle organization	0.0352	ATP5D|KRT9|YWHAE|RPS27A|HMGB2|H2AFV|KRT2|PLEC|PTMA|HMGB1|HNRNPA2B1|VCP|SERBP1|HSP90AB1|CAP1|ALDOA|TF|KRT8|NAP1L1|MARCKS|PTGES3	124	396|444|414|462|450|390|315|336|357|405|354|468|447|339|459|432|435|420|378|318|441	4.6E-4		GO:0006996	0.1453457336521869	0
9	2	GO Biological Process		Fructose 1,6-bisphosphate metabolic process	0.0352	ALDOC|ALDOA	124	351|432	4.5E-4		GO:0030388	0.1453457336521869	0
9	2	GO Biological Process		DNA ligation involved in DNA repair	0.0352	HMGB2|HMGB1	124	450|405	4.5E-4		GO:0051103	0.1453457336521869	0
35	3	GO Molecular Function		ADP binding	0.0353	PKM|VCP|PGK1	124	393|468|456	1.8E-4		GO:0043531	0.14522252946121775	0
49	3	GO Biological Process		Intermediate filament cytoskeleton organization	0.0356	KRT9|KRT2|PLEC	124	444|315|336	4.6E-4		GO:0045104	0.1448550002027125	0
3	2	DISEASES		Multisystem proteinopathy	0.036	HNRNPA2B1|VCP	124	354|468	8.24E-5		DOID:070355	0.14436974992327128	0
32	3	Reactome Pathways		TAK1 activates NFkB by phosphorylation and activation of IKKs complex	0.0369	RPS27A|UBE2V1|HMGB1	124	462|348|405	1.4E-4		HSA-445989	0.14329736338409396	0
62	3	GO Cellular Component		Proteasome complex	0.0392	HSPB1|VCP|PSMC3	124	309|468|330	8.9E-4		GO:0000502	0.14067139329795428	0
2481	17	GO Biological Process		Immune system process	0.0396	ALDOC|KRT1|HMGB2|EEF2|PKM|HMGB1|VCP|HSP90AB1|CAP1|NME1-NME2|ALDOA|GSTP1|TF|NDRG1|GPI|HSPA8|PSMC3	124	351|453|450|438|393|405|468|339|459|423|432|417|435|411|471|387|330	5.2E-4		GO:0002376	0.14023048140744876	0
5447	28	GO Biological Process		Cellular component organization	0.0406	ATP5D|SRSF9|KRT9|KRT1|P4HA1|YWHAE|KRT10|RPS27A|HMGB2|H2AFV|KRT2|TCP1|PLEC|PTMA|HMGB1|HNRNPA2B1|VCP|SERBP1|HSP90AB1|CAP1|ALDOA|TF|NDRG1|HSPA8|KRT8|NAP1L1|MARCKS|PTGES3	124	396|366|444|453|369|414|324|462|450|390|315|474|336|357|405|354|468|447|339|459|432|435|411|387|420|378|318|441	5.4E-4		GO:0016043	0.1391473966422806	0
10	2	GO Biological Process		Positive regulation of oxidative phosphorylation	0.0406	VCP|PGK1	124	468|456	5.4E-4		GO:1903862	0.1391473966422806	0
534	7	UniProt Keywords		Host-virus interaction	0.0411	HSPB1|YWHAE|HMGB1|HNRNPA2B1|HSPA8|KRT8|PSMC3	124	309|414|405|354|387|420|330	9.3E-4		KW-0945	0.13861581781239307	0
52	3	GO Biological Process		Postreplication repair	0.0412	RPS27A|UBE2V1|VCP	124	462|348|468	5.5E-4		GO:0006301	0.13851027839668656	0
37	3	WikiPathways		Photodynamic therapy-induced HIF-1 survival signaling	0.0413	PKM|PGK1|LDHA	124	393|456|384	2.1E-4		WP3614	0.1384049948343599	0
577	7	TISSUES		Colon	0.0415	ALDOC|SRSF9|FABP1|TCP1|SERBP1|HSP90AB1|KRT8	124	351|366|360|474|447|339|420	0.0015		BTO:0000269	0.13819519032879074	0
166	4	TISSUES		Adipose tissue	0.0425	ENO1|ANXA5|CAP1|PSMC3	124	333|321|459|330	0.0015		BTO:0001487	0.13716110699496883	0
6407	31	GO Biological Process		Regulation of macromolecule metabolic process	0.0462	SRSF9|RPS12|ENO1|HSPB1|PEBP1|YWHAE|RPS27A|FABP1|HMGB2|PCBD1|SRP9|EEF2|H2AFV|TCP1|UBE2V1|HMGB1|RPS21|HNRNPA2B1|VCP|SERBP1|HSP90AB1|YBX1|RPL10A|NME1-NME2|GSTP1|TF|RPL17|HSPA8|RPS25|PSMC3|PTGES3	124	366|408|333|309|465|414|462|360|450|426|312|438|390|474|348|405|381|354|468|447|339|342|399|423|417|435|375|387|306|330|441	6.2E-4		GO:0060255	0.13353580244438745	0
55	3	GO Biological Process		Chaperone-mediated protein folding	0.0473	HSPB1|HSPA8|PTGES3	124	309|387|441	6.4E-4		GO:0061077	0.13251388592621885	0
61	3	COMPARTMENTS		Proteasome complex	0.0477	HSPB1|VCP|PSMC3	124	309|468|330	8.5E-4		GOCC:0000502	0.13214816209598862	0
6112	30	GO Biological Process		Positive regulation of biological process	0.0478	ENO1|HSPB1|KRT1|YWHAE|KRT10|RPS27A|FABP1|HMGB2|PCBD1|EEF2|KRT2|TCP1|PKM|UBE2V1|HMGB1|HNRNPA2B1|VCP|HSP90AB1|YBX1|PGK1|NME1-NME2|GSTP1|TF|SEPT9|GPI|HSPA8|LDHA|NAP1L1|PSMC3|PTGES3	124	333|309|453|414|324|462|360|450|426|438|315|474|393|348|405|354|468|339|342|456|423|417|435|429|471|387|384|378|330|441	6.5E-4		GO:0048518	0.1320572103387881	0
360	6	GO Biological Process		Regulation of dna metabolic process	0.0482	TCP1|UBE2V1|HMGB1|HNRNPA2B1|HSP90AB1|PTGES3	124	474|348|405|354|339|441	6.6E-4		GO:0051052	0.13169529617611503	0
