# Supplementary material for: Proteomic response of A549 lung cancer cell line to protein-polysaccharide complex Venetin-1 isolated from earthworm coelomic fluid
Source: Front Mol Biosci. 2023 Jun 8;10:1128320. doi: 10.3389/fmolb.2023.1128320 (PMC10292018; doi:10.3389/fmolb.2023.1128320)
Supplement: Supplementary file 2 [file Table3.XLSX]

## Sheet: BEAS_A549_to_Reactome
Supplementary Table ST3 Pathway Enrichment Analysis, BEAS_A549 to Reactome
green- significantly upregulated in BEAS, found in PEA
red - significantly upregulated in A549, found in PEA
blue - significantly upregulated in BEAS and A549, found in PEA
black on yellow - significantly upregulated in BEAS or A549, but not found in PEA
N	Protein name	Uniprot ID	Gene name	Fold change BEAS-2B (BEAS-2B+_x/y_BEAS-2B-)	p-value BEAS	Fold change A549 (A549+_x/y_A549-)	p-value A549
542	Catechol O-methyltransferase	P21964	COMT	0.514614	2.66761e-05	1.2973	0.614223
43	Fructose-bisphosphate aldolase A	P04075	ALDOA	0.82225	2.85064e-05	RPS27A,EIF4B,EIF3E,EIF3F,EIF3C,EIF3B,EIF4A1,PABPC1,RPS3,RPS2,RPS9,RPS7,RPS8,RPS5,RPS6,RPSA,EIF4G1,RPS14,RPS17,RPS16,RPS19,RPS18,RPS11,RPS10,RPS13,RPS12,RPS26,RPS25,RPS29,RPS20,RPS21,RPS24,EIF2S1,EIF2S3,RPS4X,RPS3A	7.87532e-06
656	Solute carrier family 2, facilitated glucose transporter member 1	P11166	SLC2A1	0.651661	3.2323e-05	0.98168	0.282005
209	Protein NDRG1	Q92597	NDRG1	0.438423	0.000152226	0.517723	0.00809161
342	Tropomyosin alpha-4 chain	P67936	TPM4	0.859867	0.000278367	0.955046	0.204145
77	Keratin, type II cytoskeletal 1	P04264	KRT1	1.55708	0.000295497	0.115532	5.106e-06
212	Phosphoserine aminotransferase	Q9Y617	PSAT1	1.1881	0.000376747	1.21855	0.530005
628	RNA-binding protein FUS	P35637	FUS	1.32642	0.000533946	1.12006	0.569663
74	Keratin, type I cytoskeletal 10	P13645	KRT10	1.22034	0.000593139	0.237832	0.000667979
75	L-lactate dehydrogenase A chain	P00338	LDHA	0.871767	0.000937381	0.677369	2.28009e-05
565	EF-hand domain-containing protein D2	Q96C19	EFHD2	0.802759	0.00107056	0.760272	0.011459
162	Puromycin-sensitive aminopeptidase	P55786	NPEPPS	1.11881	0.00108889	1.06397	0.590786
383	Heat shock protein beta-1	P04792	HSPB1	1.24146	0.00113699	0.787477	0.00257405
784	Tumor protein D54	O43399	TPD52L2	1.16242	0.00130757	0.784125	0.329349
111	Glycine--tRNA ligase	P41250	GARS1	1.27136	0.00144257	2.28192	0.0727245
507	Testin	Q9UGI8	TES	1.20896	0.00191891	1.28688	0.0796512
747	DnaJ homolog subfamily A member 2	O60884	DNAJA2	1.16519	0.00193323	0.702906	0.273944
129	Elongation factor 1-gamma	P26641	EEF1G	1.07509	0.00203916	0.980689	0.839281
73	Very long-chain specific acyl-CoA dehydrogenase, mitochondrial	P49748	ACADVL	0.848833	0.00246591	0.62827	0.356722
460	ATP synthase subunit O, mitochondrial	P48047	ATP5PO	0.972125	0.0024922	1.43026	0.000124178
311	DNA damage-binding protein 1	Q16531	DDB1	1.18425	0.00263622	0.877278	0.374468
560	Chromobox protein homolog 3	Q13185	CBX3	0.913393	0.00285932	1.06148	0.649131
514	Inosine-5'-monophosphate dehydrogenase 2	P12268	IMPDH2	0.902646	0.00345626	0.856554	0.0541233
17	60 kDa heat shock protein, mitochondrial	P10809	HSPD1	1.07616	0.00350127	1.24228	3.59034e-05
215	60S ribosomal protein L7a	P62424	RPL7A	1.16035	0.00397019	0.930178	0.0150352
217	Alpha-fetoprotein	P02771	AFP	0.67242	0.00397688	1.1648	0.168526
179	UDP-glucuronosyltransferase 1-6	P19224	UGT1A6	0.905692	0.00437473	1.3029	0.00698368
120	Eukaryotic initiation factor 4A-I	P60842	EIF4A1	1.23919	0.00440189	1.41253	0.0114248
132	Heterogeneous nuclear ribonucleoprotein Q	O60506	SYNCRIP	1.09909	0.00486675	1.31792	0.21381
807	H/ACA ribonucleoprotein complex subunit 1	Q9NY12	GAR1	1.19935	0.00496056	1.38844	0.00209554
671	Mitochondrial import receptor subunit TOM40 homolog	O96008	TOMM40	1.17699	0.00499774	1.31483	0.316402
818	ATP synthase subunit g, mitochondrial	O75964	ATP5MG	4.51436	0.0055805	1.57795	0.064119
582	60S ribosomal protein L18	Q07020	RPL18	1.09665	0.00564162	1.14614	0.0549868
67	Heat shock 70 kDa protein 1B	P0DMV9	HSPA1B	1.38672	0.00575286	1.53199	0.00591245
452	U2 small nuclear ribonucleoprotein A'	P09661	SNRPA1	0.841549	0.00626332	0.700936	0.207537
398	Myosin light polypeptide 6	P60660	MYL6	0.909328	0.00660663	1.07961	0.24863
20	Prelamin-A/C	P02545	LMNA	0.925684	0.00677352	0.970362	0.275321
56	Annexin A2	P07355	ANXA2	0.882546	0.00783783	0.93316	0.434071
41	Keratin, type I cytoskeletal 18	P05783	KRT18	1.12348	0.00787737	0.947085	0.0960478
445	60S ribosomal protein L10a	P62906	RPL10A	1.10239	0.00828668	0.882366	0.000764331
633	60S ribosomal protein L13	P26373	RPL13	1.06521	0.00921573	0.982771	0.0565494
274	60S ribosomal protein L7	P18124	RPL7	1.09774	0.00932069	0.878571	0.544597
146	Isoleucine--tRNA ligase, cytoplasmic	P41252	IARS1	1.22811	0.0094884	2.79782	0.00113409
476	Enoyl-CoA delta isomerase 2	O75521	ECI2	0.584306	0.0097667	0.0827291	0.346691
44	T-complex protein 1 subunit theta	P50990	CCT8	1.08088	0.00980366	1.00347	0.684082
197	Villin-1	P09327	VIL1	1.27895	0.00992513	1.5886	0.0167709
495	14-3-3 protein sigma	P31947	SFN	0.903469	0.0103809	0.962219	0.273872
113	Triosephosphate isomerase	P60174	TPI1	0.861447	0.0104415	0.818389	0.00107882
489	Ubiquitin-40S ribosomal protein S27a	P62979	RPS27A	1.18191	0.0104938	0.733381	0.00103759
226	Cofilin-1	P23528	CFL1	0.942671	0.0106119	0.94093	0.0173595
692	Zyxin	Q15942	ZYX	0.561814	0.010761	0.90811	0.314205
403	Fructose-bisphosphate aldolase C	P09972	ALDOC	0.689806	0.0119596	0.540976	0.00205448
390	Calmodulin-3	P0DP25	CALM3	1.08321	0.0127318	1.00518	0.876561
39	Transketolase	P29401	TKT	1.07962	0.0129946	1.15002	0.000679565
2	Fatty acid synthase	P49327	FASN	0.938316	0.0132359	0.500646	0.621448
58	Phosphoglycerate kinase 1	P00558	PGK1	0.796821	0.0139313	0.790554	0.00790837
587	RNA-binding motif protein, X chromosome	P38159	RBMX	1.10308	0.0150073	1.04115	0.25857
98	Heat shock protein HSP 90-beta	P08238	HSP90AB1	0.895563	0.0153378	0.803218	0.00619078
247	AFG3-like protein 2	Q9Y4W6	AFG3L2	1.26376	0.015355	1.3783	0.00178831
256	60S ribosomal protein L3	P39023	RPL3	1.07154	0.0154418	0.780009	0.0196527
646	Superoxide dismutase [Cu-Zn]	P00441	SOD1	1.33639	0.0157694	0.76661	0.273628
31	Keratin, type I cytoskeletal 19	P08727	KRT19	0.864211	0.0158298	0.24404	0.0135683
794	Catenin delta-1	O60716	CTNND1	2.58674	0.0179429	1.93518	0.189758
799	Protein FAM162A	Q96A26	FAM162A	0.673973	0.0180393	0.894053	0.552349
126	Annexin A1	P04083	ANXA1	1.05358	0.0192285	0.972967	0.834732
374	Nucleophosmin	P06748	NPM1	1.12917	0.0193022	1.03624	0.0641347
262	Splicing factor 3B subunit 1	O75533	SF3B1	0.872914	0.0194842	0.95925	0.520629
543	Myb-binding protein 1A	Q9BQG0	MYBBP1A	2.1237	0.0198677	1.62771	0.938187
436	Elongation factor 1-beta	P24534	EEF1B2	1.22016	0.019909	0.803074	0.326319
775	Elongin-B	Q15370	ELOB	0.509504	0.0199859	0.937363	0.689393
107	Polyadenylate-binding protein 1	P11940	PABPC1	0.964696	0.0205158	0.859485	0.549407
257	Catenin beta-1	P35222	CTNNB1	1.26419	0.0216194	1.12196	0.678094
555	Protein SET	Q01105	SET	1.07188	0.0219754	0.913292	0.13437
530	Destrin	P60981	DSTN	0.909836	0.0228585	0.984073	0.493451
255	Phosphoglycerate mutase 1	P18669	PGAM1	0.904649	0.0229622	0.788559	0.324255
602	Cytochrome c oxidase subunit 5B, mitochondrial	P10606	COX5B	1.07431	0.0239226	1.41423	0.205659
466	Methionine--tRNA ligase, cytoplasmic	P56192	MARS1	1.82628	0.0240467	0.907997	0.449246
745	Sulfide:quinone oxidoreductase, mitochondrial	Q9Y6N5	SQOR	2.72615	0.0242646	1.08293	0.515925
479	Actin-related protein 2/3 complex subunit 2	O15144	ARPC2	0.910369	0.0243643	1.1298	0.704805
170	Citrate synthase, mitochondrial	O75390	CS	0.95257	0.0251913	1.31611	0.00339094
819	Caveolae-associated protein 1	Q6NZI2	CAVIN1	0.178889	0.0252858	1.35311	0.184109
644	60S ribosomal protein L30	P62888	RPL30	1.07793	0.0257731	1.08458	0.0738928
122	Serine hydroxymethyltransferase, mitochondrial	P34897	SHMT2	0.956178	0.0265082	0.999487	0.413702
186	Albumin	P02768	ALB	0.885354	0.0266986	1.25679	0.203179
208	Malate dehydrogenase, cytoplasmic	P40925	MDH1	1.13926	0.0272459	0.781819	0.107362
427	40S ribosomal protein S12	P25398	RPS12	0.96476	0.0277925	0.858287	0.00170902
620	7-dehydrocholesterol reductase	Q9UBM7	DHCR7	0.858772	0.0278208	1.17106	0.13621
11	Alpha-actinin-4	O43707	ACTN4	0.979187	0.0281592	0.829401	0.0377029
672	60S ribosomal protein L27	P61353	RPL27	0.950721	0.0285869	0.898526	0.0390642
21	Tubulin beta-4B chain	P68371	TUBB4B	0.932467	0.0287447	0.949222	0.0610531
755	Protein arginine N-methyltransferase 5	O14744	PRMT5	1.17347	0.028986	3.63559	0.672962
76	Alpha-enolase	P06733	ENO1	0.958845	0.0293242	0.761032	0.000653488
269	Fascin	Q16658	FSCN1	0.901076	0.0296541	0.854971	0.0725257
276	Delta(3,5)-Delta(2,4)-dienoyl-CoA isomerase, mitochondrial	Q13011	ECH1	0.852916	0.0325187	1.33799	0.206236
645	40S ribosomal protein S6	P62753	RPS6	1.06699	0.0341078	0.904158	0.622731
597	60S ribosomal protein L14	P50914	RPL14	1.06827	0.0342702	1.17477	0.00182418
105	Dolichyl-diphosphooligosaccharide--protein glycosyltransferase subunit 1	P04843	RPN1	0.901975	0.0355289	1.00733	0.381249
382	Cell surface A33 antigen	Q99795	GPA33	0.667741	0.0357655	0.869811	0.799928
492	rRNA 2'-O-methyltransferase fibrillarin	P22087	FBL	1.2119	0.0357971	1.13879	0.184749
35	Transitional endoplasmic reticulum ATPase	P55072	VCP	0.922634	0.0358701	0.850133	0.00575635
463	Histone H2B type 1-M	Q99879	H2BC14	1.08171	0.0361608	1.4066	0.0340617
869	Histone H2A type 2-A	Q6FI13	H2AC18	0.324694	0.0379144	1.8565	0.36703
866	60S ribosomal protein L19	P84098	RPL19	1.10968	0.038957	0.901559	0.180696
7	DNA-dependent protein kinase catalytic subunit	P78527	PRKDC	1.35231	0.0400907	1.32004	0.16845
900	Protein CDV3 homolog	Q9UKY7	CDV3	1.11559	0.0415947	0.91855	0.324962
739	Serine/arginine-rich splicing factor 9	Q13242	SRSF9	0.907004	0.0430994	0.671895	0.00347003
700	Membrane-associated progesterone receptor component 1	O00264	PGRMC1	0.635609	0.0434717	1.33611	0.039478
346	Lysine--tRNA ligase	Q15046	KARS1	1.15721	0.0442709	1.09251	0.265207
157	Dolichyl-diphosphooligosaccharide--protein glycosyltransferase subunit 2	P04844	RPN2	0.845085	0.0445326	1.27608	0.0714826
553	40S ribosomal protein S19	P39019	RPS19	0.960664	0.0449233	0.926297	0.0417028
235	Splicing factor, proline- and glutamine-rich	P23246	SFPQ	1.17228	0.0458486	0.892711	0.206629
320	Cathepsin B	P07858	CTSB	0.728244	0.0461683	0.779755	0.0376257
804	60S ribosomal protein L27a	P46776	RPL27A	1.07035	0.048043	0.976957	0.313492
547	Na(+)/H(+) exchange regulatory cofactor NHE-RF1	O14745	SLC9A3R1	0.738427	0.0481736	0.874795	0.738929
549	Calcyclin-binding protein	Q9HB71	CACYBP	0.858053	0.0482074	0.738393	0.132692
116	Keratin, type I cytoskeletal 9	P35527	KRT9	1.0843	0.0499481	0.0676655	4.94777e-08
680	Mitochondrial 2-oxoglutarate/malate carrier protein	Q02978	SLC25A11	0.850234	0.0524147	4.09901	0.206044
288	26S proteasome non-ATPase regulatory subunit 13	Q9UNM6	PSMD13	0.917358	0.0524223	1.11758	0.289731
172	Prolyl 4-hydroxylase subunit alpha-1	P13674	P4HA1	0.292165	0.0531055	0.387217	0.000574004
344	Plasminogen activator inhibitor 1 RNA-binding protein	Q8NC51	SERBP1	0.947161	0.0532146	0.585704	0.00242499
883	Prothymosin alpha	P06454	PTMA	0.897591	0.0534804	0.556917	0.000630033
102	Heterogeneous nuclear ribonucleoprotein U	Q00839	HNRNPU	1.09665	0.0545666	1.02852	0.629541
527	10 kDa heat shock protein, mitochondrial	P61604	HSPE1	0.961167	0.0547628	1.72763	0.00115199
287	Dolichyl-diphosphooligosaccharide--protein glycosyltransferase 48 kDa subunit	P39656	DDOST	0.833096	0.0548636	1.39497	0.181101
296	Succinate dehydrogenase [ubiquinone] flavoprotein subunit, mitochondrial	P31040	SDHA	0.860967	0.0563641	1.3032	0.0205201
151	Spliceosome RNA helicase DDX39B	Q13838	DDX39B	0.924751	0.0575175	1.18566	0.0242276
738	Ras-related protein Rab-6A	P20340	RAB6A	1.11565	0.0594947	1.31114	0.150663
30	Elongation factor 1-alpha 1	P68104	EEF1A1	1.0896	0.0595447	0.975292	0.246536
19	Pyruvate kinase PKM	P14618	PKM	0.954319	0.0602669	0.860447	0.00674379
141	Alpha-actinin-1	P12814	ACTN1	1.0213	0.0605352	0.862041	0.461713
485	Galectin-1	P09382	LGALS1	0.667408	0.0610998	1.02141	0.263761
291	14-3-3 protein beta/alpha	P31946	YWHAB	1.17193	0.0613146	0.968812	0.214824
284	Peroxiredoxin-1	Q06830	PRDX1	0.948311	0.0613283	0.971306	0.279996
198	Nucleolar protein 56	O00567	NOP56	1.32983	0.0613326	1.50614	0.00325022
206	Coatomer subunit alpha	P53621	COPA	1.10424	0.0616327	1.51709	0.0129536
349	Dolichyl-diphosphooligosaccharide--protein glycosyltransferase subunit STT3A	P46977	STT3A	0.483975	0.0617269	0.923121	0.697948
348	Complement component 1 Q subcomponent-binding protein, mitochondrial	Q07021	C1QBP	1.05105	0.0618864	1.20674	0.108103
694	Macrophage migration inhibitory factor	P14174	MIF	0.745581	0.0619261	0.929513	0.953019
814	Costars family protein ABRACL	Q9P1F3	ABRACL	1.35798	0.062308	1.17023	0.578098
895	Ras-related protein Rab-10	P61026	RAB10	1.2488	0.0635713	1.34167	0.0528218
618	Proteasome subunit beta type-4	P28070	PSMB4	1.24839	0.0657416	0.733179	0.686007
761	Solute carrier family 2, facilitated glucose transporter member 3	P11169	SLC2A3	0.243368	0.0676461	0.736576	0.213885
529	Histone H2AX	P16104	H2AX	0.401277	0.0681329	5.80901	0.262729
389	Oxygen-dependent coproporphyrinogen-III oxidase, mitochondrial	P36551	CPOX	0.672016	0.0687854	1.38894	0.0126527
271	Alcohol dehydrogenase class-3	P11766	ADH5	1.21932	0.0689156	1.33921	0.106482
638	Tubulin beta chain	P07437	TUBB	0.84001	0.0717917	0.988616	0.770474
810	Tubulin beta-2A chain	Q13885	TUBB2A	1.84473	0.0724612	1.2704	0.0123658
676	Protein diaphanous homolog 1	O60610	DIAPH1	0.818914	0.0729377	1.46099	0.0160765
18	Endoplasmic reticulum chaperone BiP	P11021	HSPA5	1.2083	0.0737954	4.33756	1.23358e-07
176	Delta-1-pyrroline-5-carboxylate dehydrogenase, mitochondrial	P30038	ALDH4A1	0.748616	0.0739996	0.898054	0.686564
234	40S ribosomal protein S3	P23396	RPS3	0.946566	0.0759225	0.856601	0.0384285
282	NADH-ubiquinone oxidoreductase 75 kDa subunit, mitochondrial	P28331	NDUFS1	0.810213	0.0761481	1.04687	0.364678
817	Signal recognition particle 9 kDa protein	P49458	SRP9	0.879234	0.0767602	0.819483	0.00724988
159	T-complex protein 1 subunit delta	P50991	CCT4	1.07179	0.0775002	1.02736	0.620214
61	C-1-tetrahydrofolate synthase, cytoplasmic	P11586	MTHFD1	0.92708	0.078644	1.14636	0.668005
99	Glutamine--fructose-6-phosphate aminotransferase [isomerizing] 1	Q06210	GFPT1	1.2359	0.0789785	1.26627	0.0276872
45	T-complex protein 1 subunit beta	P78371	CCT2	1.04158	0.0793537	0.863443	0.0325441
228	14-3-3 protein epsilon	P62258	YWHAE	1.02729	0.0799435	0.81691	0.0114658
400	Ribosomal L1 domain-containing protein 1	O76021	RSL1D1	1.50974	0.0803777	2.46669	0.0394194
321	14-3-3 protein zeta/delta	P63104	YWHAZ	0.953352	0.0804342	1.06877	0.199813
13	Elongation factor 2	P13639	EEF2	0.960071	0.0808864	0.736388	0.000440964
801	RNA-binding protein EWS	Q01844	EWSR1	1.06868	0.080958	1.12997	0.602146
429	Adenine phosphoribosyltransferase	P07741	APRT	1.13599	0.0811835	0.773563	0.17904
326	ADP-ribosylation factor 1	P84077	ARF1	1.13341	0.0826324	0.928187	0.0516159
719	Thioredoxin domain-containing protein 17	Q9BRA2	TXNDC17	0.959412	0.082697	1.14072	0.0212942
324	ATP-dependent RNA helicase DDX3X	O00571	DDX3X	1.28382	0.0832607	2.00611	0.000569305
34	Hypoxia up-regulated protein 1	Q9Y4L1	HYOU1	1.4993	0.084695	2.11632	0.00303771
630	Pyruvate dehydrogenase E1 component subunit alpha, somatic form, mitochondrial	P08559	PDHA1	1.08053	0.0858495	1.21949	0.133578
782	MMS19 nucleotide excision repair protein homolog	Q96T76	MMS19	0.154225	0.0865892	4.45664	0.0623431
183	ERO1-like protein alpha	Q96HE7	ERO1A	0.800834	0.0868452	0.557098	0.0790794
196	Glutathione S-transferase P	P09211	GSTP1	1.01716	0.0890075	0.909582	0.00416826
879	Adipogenesis regulatory factor	Q15847	ADIRF	0.79309	0.0897937	1.19905	0.678213
90	Neutral alpha-glucosidase AB	Q14697	GANAB	0.892921	0.0899713	0.991722	0.870992
852	Protein Niban 2	Q96TA1	NIBAN2	2.28775	0.0908543	0.590043	0.102108
47	Rab GDP dissociation inhibitor beta	P50395	GDI2	1.07896	0.0911147	1.08417	0.761151
531	Farnesyl pyrophosphate synthase	P14324	FDPS	0.831355	0.0926825	1.09686	0.967966
404	Leucine-rich repeat-containing protein 59	Q96AG4	LRRC59	1.09597	0.094469	0.894899	0.11912
259	4F2 cell-surface antigen heavy chain	P08195	SLC3A2	1.27892	0.0949964	1.68999	0.157789
265	3-hydroxyacyl-CoA dehydrogenase type-2	Q99714	HSD17B10	1.25052	0.0964949	2.016	0.00401016
578	Elongation factor 1-alpha 2	Q05639	EEF1A2	1.05845	0.0967222	0.934223	0.497535
766	Splicing factor U2AF 35 kDa subunit	Q01081	U2AF1	1.58523	0.0968114	0.982881	0.615041
173	Transferrin receptor protein 1	P02786	TFRC	1.31877	0.0973227	1.53582	0.446497
706	Nucleolar and coiled-body phosphoprotein 1	Q14978	NOLC1	0.936448	0.0976549	0.108536	0.601382
411	Proteasome subunit alpha type-7	O14818	PSMA7	1.08131	0.098846	0.748422	0.135075
777	Profilin-2	P35080	PFN2	0.919013	0.101164	0.821467	0.0209475
772	Pyridoxal phosphate homeostasis protein	O94903	PLPBP	1.37855	0.101967	0.448649	0.0981689
264	116 kDa U5 small nuclear ribonucleoprotein component	Q15029	EFTUD2	2.98994	0.102532	1.04748	0.676162
796	Sodium-coupled neutral amino acid transporter 2	Q96QD8	SLC38A2	1.65564	0.10256	0.857138	0.908289
641	Cell division control protein 42 homolog	P60953	CDC42	1.12167	0.104891	1.29634	0.00747298
863	Protein transport protein Sec61 subunit beta	P60468	SEC61B	1.13672	0.105172	0.768253	0.254397
748	D-dopachrome decarboxylase	P30046	DDT	0.839377	0.10664	1.67795	0.371059
335	3-hydroxyisobutyrate dehydrogenase, mitochondrial	P31937	HIBADH	0.85344	0.107234	1.64914	0.0116467
686	GDP-L-fucose synthase	Q13630	GFUS	1.75284	0.107483	0.907748	0.854686
472	Vacuolar protein sorting-associated protein 35	Q96QK1	VPS35	1.5703	0.107605	2.1398	0.176924
233	Serpin H1	P50454	SERPINH1	1.19599	0.108272	0.714781	0.0205677
752	Nucleobindin-1	Q02818	NUCB1	0.257063	0.109235	1.44819	0.717744
842	Isochorismatase domain-containing protein 1	Q96CN7	ISOC1	1.22951	0.109479	0.983421	0.539447
856	Ferritin heavy chain	P02794	FTH1	0.332621	0.109501	1.4932	0.964656
373	Histone H4	P62805	H4C1	1.06762	0.109588	0.962671	0.172608
792	Transmembrane emp24 domain-containing protein 2	Q15363	TMED2	0.936601	0.110133	1.83236	0.0591608
353	Coatomer subunit beta	P53618	COPB1	1.16447	0.111149	1.61196	0.0874324
574	Sorbitol dehydrogenase	Q00796	SORD	1.06949	0.111913	0.599471	0.624947
190	Cytosolic non-specific dipeptidase	Q96KP4	CNDP2	0.960274	0.113235	1.59937	0.248111
110	Delta-1-pyrroline-5-carboxylate synthase	P54886	ALDH18A1	0.896214	0.114398	0.664874	0.384839
576	Coatomer subunit delta	P48444	ARCN1	1.35588	0.115677	1.44884	0.0291258
417	Peroxiredoxin-2	P32119	PRDX2	0.897278	0.116776	0.758948	0.0215732
341	DNA-(apurinic or apyrimidinic site) endonuclease	P27695	APEX1	0.831685	0.117036	0.940518	0.402385
614	60S ribosomal protein L23	P62829	RPL23	0.44558	0.117135	0.294711	0.781475
573	Integrin alpha-2	P17301	ITGA2	1.32564	0.117619	1.05044	0.624293
103	Plastin-1	Q14651	PLS1	0.948857	0.117938	1.27442	0.0356216
750	Visinin-like protein 1	P62760	VSNL1	1.48073	0.11827	0.514869	0.0345967
245	Pyrroline-5-carboxylate reductase 1, mitochondrial	P32322	PYCR1	0.899924	0.120909	1.13715	0.324594
736	Eukaryotic translation initiation factor 4 gamma 2	P78344	EIF4G2	1.109	0.12206	1.46875	0.00668009
8	Filamin-B	O75369	FLNB	1.10242	0.123134	0.79901	0.0793797
95	Heterogeneous nuclear ribonucleoprotein K	P61978	HNRNPK	1.0355	0.124036	1.08015	0.514903
771	Ubiquitin-conjugating enzyme E2 variant 1	Q13404	UBE2V1	0.930057	0.125868	0.817779	0.00131756
816	Small nuclear ribonucleoprotein Sm D3	P62318	SNRPD3	1.07619	0.127347	0.959345	0.756354
438	UV excision repair protein RAD23 homolog B	P54727	RAD23B	1.05085	0.128462	0.987662	0.309722
130	D-3-phosphoglycerate dehydrogenase	O43175	PHGDH	1.0787	0.128945	1.30248	0.00546047
55	X-ray repair cross-complementing protein 6	P12956	XRCC6	1.04987	0.128946	1.04035	0.541598
65	Echinoderm microtubule-associated protein-like 4	Q9HC35	EML4	1.84382	0.131553	1.41592	0.246668
385	Eukaryotic translation initiation factor 2 subunit 1	P05198	EIF2S1	1.16885	0.131755	0.726233	0.456868
650	Platelet-activating factor acetylhydrolase IB subunit gamma	Q15102	PAFAH1B3	0.943632	0.131989	0.999581	0.610505
25	Heat shock cognate 71 kDa protein	P11142	HSPA8	0.987835	0.132314	0.790982	0.00125497
562	60S ribosomal protein L12	P30050	RPL12	1.10404	0.13237	0.918332	0.0830272
312	NAD(P)H dehydrogenase [quinone] 1	P15559	NQO1	0.961691	0.132466	0.76436	0.0384626
278	Mannosyl-oligosaccharide glucosidase	Q13724	MOGS	5.32412	0.133308	1.78516	0.436185
658	Delta(14)-sterol reductase LBR	Q14739	LBR	0.942784	0.134942	0.198508	0.0471364
668	40S ribosomal protein S13	P62277	RPS13	0.938989	0.135258	0.930285	0.478573
236	Myosin-10	P35580	MYH10	1.53825	0.13589	1.5513	0.573248
723	OCIA domain-containing protein 2	Q56VL3	OCIAD2	1.17918	0.137308	1.63097	0.000124683
425	NADH dehydrogenase [ubiquinone] iron-sulfur protein 3, mitochondrial	O75489	NDUFS3	1.15877	0.137518	1.4897	0.0169715
715	Mitochondrial import receptor subunit TOM70	O94826	TOMM70	0.42322	0.138676	7.87941	0.121361
862	Acyl-coenzyme A thioesterase 13	Q9NPJ3	ACOT13	0.928267	0.139408	0.934452	0.555602
227	Phosphoglucomutase-1	P36871	PGM1	0.927152	0.142304	1.21422	0.69722
509	Far upstream element-binding protein 1	Q96AE4	FUBP1	1.12526	0.143521	1.00053	0.419478
5	Neuroblast differentiation-associated protein AHNAK	Q09666	AHNAK	0.8476	0.144599	0.851095	0.205107
134	Probable ATP-dependent RNA helicase DDX17	Q92841	DDX17	0.895683	0.145327	1.14752	0.15762
743	Cytochrome b5 type B	O43169	CYB5B	1.06164	0.146247	0.941942	0.585592
552	Protein canopy homolog 2	Q9Y2B0	CNPY2	1.21829	0.14651	1.27601	0.221783
637	Serine/arginine-rich splicing factor 1	Q07955	SRSF1	1.06989	0.147866	1.21808	0.31195
266	Phosphatidylethanolamine-binding protein 1	P30086	PEBP1	1.08797	0.148128	0.780256	0.000519995
332	Pyruvate dehydrogenase E1 component subunit beta, mitochondrial	P11177	PDHB	0.773854	0.149422	1.23585	0.0719563
853	Histidine--tRNA ligase, cytoplasmic	P12081	HARS1	0.82599	0.149461	0.911862	0.811734
621	Phosphoribosylformylglycinamidine synthase	O15067	PFAS	1.20161	0.152223	0.821657	0.671461
97	Elongation factor Tu, mitochondrial	P49411	TUFM	1.04361	0.152509	1.31988	0.000128558
106	Importin-5	O00410	IPO5	1.20808	0.155523	0.618704	0.60918
22	Keratin, type II cytoskeletal 8	P05787	KRT8	1.03391	0.155565	0.9023	0.0116742
569	Glutaminase kidney isoform, mitochondrial	O94925	GLS	0.49945	0.158226	0.497691	0.159459
378	Mitochondrial proton/calcium exchanger protein	O95202	LETM1	1.1476	0.158521	1.33715	0.831766
210	Threonine--tRNA ligase 1, cytoplasmic	P26639	TARS1	1.34453	0.15935	0.805885	0.266884
40	Sodium/potassium-transporting ATPase subunit alpha-1	P05023	ATP1A1	1.02504	0.160846	1.21044	0.0772813
85	Staphylococcal nuclease domain-containing protein 1	Q7KZF4	SND1	0.911406	0.162288	1.22404	0.252474
851	Ceramide synthase 2	Q96G23	CERS2	2.49697	0.162524	1.00505	0.588203
48	Glyceraldehyde-3-phosphate dehydrogenase	P04406	GAPDH	0.924256	0.162647	0.873175	0.479351
388	Glutamine--tRNA ligase	P47897	QARS1	1.3392	0.163331	0.919444	0.7584
663	Phosphatidylinositol-binding clathrin assembly protein	Q13492	PICALM	1.66847	0.16457	0.892372	0.185006
409	Peroxiredoxin-4	Q13162	PRDX4	4.52161	0.165083	0.981876	0.751494
270	40S ribosomal protein S3a	P61247	RPS3A	1.04068	0.165728	1.002	0.884316
33	Aconitate hydratase, mitochondrial	Q99798	ACO2	0.827689	0.16631	1.08085	0.00916972
716	40S ribosomal protein S21	P63220	RPS21	0.941344	0.167851	0.771799	0.000750686
655	Heat shock protein 105 kDa	Q92598	HSPH1	1.28427	0.168927	0.13279	0.147761
788	Mitochondrial-processing peptidase subunit alpha	Q10713	PMPCA	12.4532	0.169844	3.88799	0.00448308
325	Heterogeneous nuclear ribonucleoprotein R	O43390	HNRNPR	1.0928	0.170342	1.2252	0.559832
586	Cystatin-B	P04080	CSTB	1.04863	0.171071	1.21838	0.21658
224	Lupus La protein	P05455	SSB	1.11932	0.171933	1.0518	0.305826
679	Histone-binding protein RBBP4	Q09028	RBBP4	1.5198	0.172145	0.674007	0.15305
756	Eukaryotic translation initiation factor 5	P55010	EIF5	1.04672	0.172276	0.950693	0.976448
371	Proteasome activator complex subunit 2	Q9UL46	PSME2	1.79659	0.172754	1.11121	0.480055
80	Long-chain-fatty-acid--CoA ligase 4	O60488	ACSL4	0.707995	0.17309	1.19826	0.698694
420	Delta(24)-sterol reductase	Q15392	DHCR24	2.3828	0.173832	1.29291	0.913198
14	Leucine-rich PPR motif-containing protein, mitochondrial	P42704	LRPPRC	1.21393	0.174252	1.37223	0.159675
855	Methylosome protein 50	Q9BQA1	WDR77	4.13599	0.175519	1.40069	0.823989
360	Heterogeneous nuclear ribonucleoprotein U-like protein 2	Q1KMD3	HNRNPUL2	1.08759	0.175636	1.39508	0.13881
3	Spectrin beta chain, non-erythrocytic 1	Q01082	SPTBN1	0.929621	0.175637	1.12428	0.948051
710	KH domain-containing, RNA-binding, signal transduction-associated protein 1	Q07666	KHDRBS1	1.06366	0.177593	0.901619	0.0727488
160	Multifunctional protein ADE2	P22234	PAICS	1.01697	0.177948	0.974372	0.979896
424	Proteasome subunit alpha type-1	P25786	PSMA1	0.902098	0.17868	0.890504	0.350829
125	ATP-dependent 6-phosphofructokinase, platelet type	Q01813	PFKP	0.819379	0.180025	1.00455	0.876425
9	Clathrin heavy chain 1	Q00610	CLTC	1.07342	0.18045	1.11411	0.0676456
634	Tubulin-specific chaperone A	O75347	TBCA	0.968756	0.180462	1.32897	0.508
418	Serpin B6	P35237	SERPINB6	1.04958	0.180893	1.58045	0.258298
665	60S ribosomal protein L11	P62913	RPL11	1.02975	0.181302	0.936956	0.181523
636	Low molecular weight phosphotyrosine protein phosphatase	P24666	ACP1	1.15417	0.181416	0.979868	0.15535
211	Electron transfer flavoprotein subunit alpha, mitochondrial	P13804	ETFA	0.975844	0.181846	1.68905	0.00126947
522	26S proteasome regulatory subunit 6B	P43686	PSMC4	1.17693	0.182367	1.03545	0.824135
481	Xaa-Pro aminopeptidase 1	Q9NQW7	XPNPEP1	1.8771	0.182444	1.10664	0.402298
428	Myosin regulatory light chain 12A	P19105	MYL12A	0.873156	0.183483	1.00207	0.518184
66	Exportin-2	P55060	CSE1L	1.08452	0.183808	1.28591	0.164923
24	ATP-dependent RNA helicase A	Q08211	DHX9	1.10448	0.18444	1.06061	0.252683
494	Voltage-dependent anion-selective channel protein 3	Q9Y277	VDAC3	0.949178	0.185711	1.27808	0.00701404
318	Medium-chain specific acyl-CoA dehydrogenase, mitochondrial	P11310	ACADM	1.11663	0.187541	1.26621	0.0492929
850	Acidic leucine-rich nuclear phosphoprotein 32 family member B	Q92688	ANP32B	1.20755	0.187887	1.22984	0.0682368
888	Uridine phosphorylase 1	Q16831	UPP1	1.22175	0.189191	1.2797	0.0208505
575	Proteasome subunit alpha type-3	P25788	PSMA3	0.971929	0.189768	0.740674	0.0219105
558	Epithelial cell adhesion molecule	P16422	EPCAM	0.777764	0.190521	2.43824	0.0494441
789	Ras GTPase-activating protein-binding protein 1	Q13283	G3BP1	1.62142	0.192042	0.507453	0.0179041
193	Peptidyl-prolyl cis-trans isomerase A	P62937	PPIA	0.950548	0.192624	1.1765	0.00225366
770	Ribose-phosphate pyrophosphokinase 2	P11908	PRPS2	0.92239	0.193837	0.926584	0.668143
533	60S ribosomal protein L10	P27635	RPL10	1.26803	0.196277	0.856221	0.123175
241	Carbonyl reductase [NADPH] 1	P16152	CBR1	0.965515	0.19712	1.06365	0.504828
145	Heterogeneous nuclear ribonucleoproteins A2/B1	P22626	HNRNPA2B1	1.01179	0.197644	0.825346	0.00120281
220	26S proteasome non-ATPase regulatory subunit 1	Q99460	PSMD1	0.879376	0.198302	0.924292	0.940026
268	Cytochrome b-c1 complex subunit 2, mitochondrial	P22695	UQCRC2	1.78891	0.200588	1.9671	0.0976872
648	Y-box-binding protein 1	P67809	YBX1	0.958496	0.202383	0.724714	0.00635921
474	LIM and SH3 domain protein 1	Q14847	LASP1	0.676446	0.204917	0.737746	0.0746915
840	BAG family molecular chaperone regulator 2	O95816	BAG2	0.860546	0.207406	1.05748	0.572296
392	Splicing factor 3A subunit 1	Q15459	SF3A1	0.833018	0.20764	0.525008	0.156941
557	Tropomyosin alpha-3 chain	P06753	TPM3	0.949669	0.208223	1.0311	0.427694
504	Galectin-3-binding protein	Q08380	LGALS3BP	1.40284	0.209253	1.53979	0.614434
355	2,4-dienoyl-CoA reductase, mitochondrial	Q16698	DECR1	0.950912	0.210522	1.23892	0.0239773
821	Serine-threonine kinase receptor-associated protein	Q9Y3F4	STRAP	1.4692	0.210818	0.35663	0.100089
100	Isocitrate dehydrogenase [NADP] cytoplasmic	O75874	IDH1	1.05563	0.211497	1.24241	0.552048
114	ADP/ATP translocase 2	P05141	SLC25A5	1.03095	0.21214	1.0979	0.107808
124	Microsomal triglyceride transfer protein large subunit	P55157	MTTP	5.65683	0.212686	0.360826	0.429032
567	2',3'-cyclic-nucleotide 3'-phosphodiesterase	P09543	CNP	1.30569	0.212771	1.07079	0.812302
695	39S ribosomal protein L12, mitochondrial	P52815	MRPL12	1.15514	0.214919	1.05931	0.0399633
338	Programmed cell death 6-interacting protein	Q8WUM4	PDCD6IP	0.839661	0.217086	1.68083	0.43902
632	60S ribosomal protein L13a	P40429	RPL13A	0.918162	0.21724	0.91735	0.683256
834	Protein SEC13 homolog	P55735	SEC13	1.10653	0.21761	0.969394	0.41333
138	Tyrosine--tRNA ligase, cytoplasmic	P54577	YARS1	1.13139	0.217652	0.855621	0.947643
322	Heterogeneous nuclear ribonucleoproteins C1/C2	P07910	HNRNPC	0.98121	0.221847	1.21363	0.000636857
16	Heat shock protein HSP 90-alpha	P07900	HSP90AA1	1.02216	0.221999	1.11391	0.838379
724	Pterin-4-alpha-carbinolamine dehydratase	P61457	PCBD1	1.03639	0.22282	0.718799	0.00189784
684	Glutathione S-transferase Mu 3	P21266	GSTM3	3.47117	0.222905	0.397589	0.19503
473	Succinate--CoA ligase [GDP-forming] subunit beta, mitochondrial	Q96I99	SUCLG2	0.988703	0.223282	0.872465	0.417014
237	Heterogeneous nuclear ribonucleoprotein A1	P09651	HNRNPA1	1.03337	0.223296	0.961753	0.144045
858	Protein S100-A1	P23297	S100A1	1.58597	0.223693	0.602751	0.234231
703	40S ribosomal protein S17	P08708	RPS17	0.918295	0.227706	0.809291	0.0162611
309	Pre-mRNA-splicing factor ATP-dependent RNA helicase DHX15	O43143	DHX15	1.025	0.228654	0.840612	0.431738
729	Platelet-activating factor acetylhydrolase IB subunit beta	P68402	PAFAH1B2	0.715733	0.229578	1.85722	0.0504084
546	60S ribosomal protein L17	P18621	RPL17	0.992383	0.229635	0.644457	0.00066957
352	Procollagen-lysine,2-oxoglutarate 5-dioxygenase 2	O00469	PLOD2	0.360577	0.230103	1.06929	0.532957
251	Squalene synthase	P37268	FDFT1	0.852686	0.231222	0.187246	0.051154
601	Lamin-B2	Q03252	LMNB2	1.05407	0.231416	0.7905	0.500395
811	40S ribosomal protein S26	P62854	RPS26	1.52646	0.232489	1.5813	0.0152005
605	Regulator of chromosome condensation	P18754	RCC1	1.06469	0.234175	0.804905	0.547078
381	40S ribosomal protein S11	P62280	RPS11	0.760571	0.237079	1.28536	0.00566411
444	General vesicular transport factor p115	O60763	USO1	1.12518	0.238191	0.884967	0.867761
367	Copine-1	Q99829	CPNE1	1.08698	0.238234	1.55386	0.00693223
515	Protein S100-A11	P31949	S100A11	1.07806	0.239914	0.828743	0.0328273
887	Minor histocompatibility antigen H13	Q8TCT9	HM13	1.3053	0.240183	0.894197	0.601618
469	ELAV-like protein 1	Q15717	ELAVL1	0.91404	0.240248	1.01705	0.643014
184	Leucine--tRNA ligase, cytoplasmic	Q9P2J5	LARS1	1.0717	0.240455	2.87225	0.0224726
898	Dynein light chain 2, cytoplasmic	Q96FJ2	DYNLL2	0.169216	0.24207	1.53374	0.11984
823	Probable ATP-dependent RNA helicase DDX6	P26196	DDX6	1.59365	0.242236	1.48136	0.318996
713	ATP synthase subunit delta, mitochondrial	P30049	ATP5F1D	1.07505	0.242573	0.384157	0.000378436
581	L-xylulose reductase	Q7Z4W1	DCXR	1.35656	0.243363	1.16826	0.305768
313	Serpin B5	P36952	SERPINB5	1.05102	0.243809	1.35552	0.234139
551	Protein S100-P	P25815	S100P	0.74553	0.244765	2.59974	0.178819
751	Protein S100-A16	Q96FQ6	S100A16	0.972758	0.247361	0.923255	0.881554
688	Galectin-3	P17931	LGALS3	0.975652	0.247556	0.742479	0.64831
518	Utrophin	P46939	UTRN	1.93323	0.247842	0.758544	0.0954362
104	Aldo-keto reductase family 1 member B10	O60218	AKR1B10	0.915744	0.248063	0.93556	0.952788
841	Twinfilin-1	Q12792	TWF1	0.966622	0.248145	0.921547	0.762095
588	Anterior gradient protein 2 homolog	O95994	AGR2	1.15403	0.249159	0.906646	0.411098
681	Enoyl-CoA delta isomerase 1, mitochondrial	P42126	ECI1	1.18662	0.249353	1.50323	0.972653
375	Galectin-4	P56470	LGALS4	1.14636	0.250347	0.886539	0.0202251
718	Ras-related protein Rab-2A	P61019	RAB2A	0.91607	0.250602	0.797353	0.880535
185	ATP-dependent translocase ABCB1	P08183	ABCB1	5.89443	0.255319	1.49962	0.000137767
825	Vesicle-trafficking protein SEC22b	O75396	SEC22B	1.4052	0.255749	1.90317	0.378915
639	Poly(rC)-binding protein 2	Q15366	PCBP2	1.34672	0.25649	1.36203	0.309889
189	Heterogeneous nuclear ribonucleoprotein L	P14866	HNRNPL	0.960499	0.259983	1.14453	0.35191
393	Microtubule-associated protein 4	P27816	MAP4	0.911902	0.260401	0.766516	0.610721
570	TAR DNA-binding protein 43	Q13148	TARDBP	0.819957	0.262428	1.51275	0.180533
611	Dynamin-2	P50570	DNM2	0.851912	0.264967	1.64798	0.415601
27	Filamin-C	Q14315	FLNC	1.32765	0.265041	1.10012	0.578166
647	60S ribosomal protein L26-like 1	Q9UNX3	RPL26L1	1.04035	0.269362	0.90858	0.486804
135	Leukocyte elastase inhibitor	P30740	SERPINB1	1.07932	0.269377	1.2529	0.962698
844	Eukaryotic peptide chain release factor GTP-binding subunit ERF3A	P15170	GSPT1	1.25656	0.271101	1.0015	0.905177
785	RNA-binding protein 14	Q96PK6	RBM14	0.849998	0.271304	0.892104	0.483828
423	Peroxiredoxin-5, mitochondrial	P30044	PRDX5	0.83563	0.271531	1.12503	0.551151
240	60S acidic ribosomal protein P0	P05388	RPLP0	1.08134	0.271865	0.8975	0.0485641
195	Proteasome activator complex subunit 1	Q06323	PSME1	0.932148	0.273117	0.702641	0.521133
765	Sec1 family domain-containing protein 1	Q8WVM8	SCFD1	1.37903	0.273903	0.881003	0.392574
108	Lon protease homolog, mitochondrial	P36776	LONP1	1.07701	0.275567	1.92566	0.0365962
897	Unconventional myosin-VI	Q9UM54	MYO6	1.21781	0.276278	0.533715	0.304537
391	26S proteasome regulatory subunit 6A	P17980	PSMC3	1.12937	0.27679	0.80495	0.0108678
787	Eukaryotic translation initiation factor 4B	P23588	EIF4B	1.16492	0.277042	1.72646	0.000786604
566	ADP-ribosylation factor 4	P18085	ARF4	1.11917	0.277608	1.2739	0.171498
559	Sialic acid synthase	Q9NR45	NANS	1.68967	0.278384	2.47096	0.287598
456	Translin	Q15631	TSN	0.754674	0.279918	0.894815	0.873657
459	Myoferlin	Q9NZM1	MYOF	1.25873	0.2808	1.15432	0.617539
623	Mitochondrial import inner membrane translocase subunit TIM44	O43615	TIMM44	0.989687	0.281175	1.73575	0.027785
419	26S proteasome non-ATPase regulatory subunit 3	O43242	PSMD3	0.898794	0.281583	1.08289	0.943479
142	26S proteasome non-ATPase regulatory subunit 2	Q13200	PSMD2	0.767634	0.282082	1.54974	0.223511
384	ATP synthase subunit gamma, mitochondrial	P36542	ATP5F1C	1.05164	0.282246	1.49031	0.00205005
317	Nucleolar protein 58	Q9Y2X3	NOP58	1.10401	0.282714	0.950202	0.419091
773	Guanylate kinase	Q16774	GUK1	0.479562	0.283204	0.806421	0.165103
468	Nuclear mitotic apparatus protein 1	Q14980	NUMA1	0.890052	0.28354	0.467478	0.102363
659	Sterol 26-hydroxylase, mitochondrial	Q02318	CYP27A1	1.75089	0.283716	1.03522	0.721801
847	Coatomer subunit zeta-1	P61923	COPZ1	1.35695	0.287837	4.42824	0.0156333
323	Phosphoserine phosphatase	P78330	PSPH	1.57	0.289017	1.53236	0.848321
741	Histone H2A.V	Q71UI9	H2AZ2	0.917299	0.289656	0.475283	0.000928502
117	Core histone macro-H2A.1	O75367	MACROH2A1	1.09421	0.292232	1.19434	0.0030322
734	Transmembrane emp24 domain-containing protein 10	P49755	TMED10	0.931693	0.293374	1.46312	0.0171737
88	Interleukin enhancer-binding factor 3	Q12906	ILF3	0.995057	0.295415	0.903351	0.820721
26	Stress-70 protein, mitochondrial	P38646	HSPA9	1.02843	0.302619	1.43609	0.000173245
861	Transmembrane 9 superfamily member 3	Q9HD45	TM9SF3	1.10134	0.304739	1.35625	0.562162
191	MICOS complex subunit MIC60	Q16891	IMMT	1.08529	0.306391	1.24734	0.0270952
155	Calnexin	P27824	CANX	1.04282	0.307014	1.09552	0.0452341
865	1-phosphatidylinositol 4,5-bisphosphate phosphodiesterase beta-3	Q01970	PLCB3	1.33786	0.307222	0.641955	0.331821
762	Tumor protein D52	P55327	TPD52	0.899532	0.307763	0.645517	0.60903
178	Peroxiredoxin-6	P30041	PRDX6	0.985318	0.307809	1.06809	0.0563069
829	40S ribosomal protein S20	P60866	RPS20	1.05512	0.308691	0.878181	0.0574765
872	High mobility group protein B3	O15347	HMGB3	0.95217	0.309306	1.00875	0.493177
496	Protein transport protein Sec23A	Q15436	SEC23A	0.531486	0.309473	1.18697	0.0990106
882	Protein transport protein Sec61 subunit gamma	P60059	SEC61G	1.17835	0.312077	1.26578	0.312687
561	Brain acid soluble protein 1	P80723	BASP1	0.548691	0.312643	1.02102	0.947813
591	NAD-dependent malic enzyme, mitochondrial	P23368	ME2	0.938571	0.312708	0.884697	0.889258
36	UDP-glucose 6-dehydrogenase	O60701	UGDH	0.268896	0.313725	1.11184	0.0565542
669	60S acidic ribosomal protein P1	P05386	RPLP1	1.05965	0.315813	1.329	0.0177325
642	Nucleosome assembly protein 1-like 1	P55209	NAP1L1	1.03243	0.316383	0.675012	0.00265833
6	Myosin-9	P35579	MYH9	0.968174	0.318114	1.0217	0.241395
689	Prostaglandin E synthase 3	Q15185	PTGES3	0.859495	0.31813	0.681378	0.00306156
890	Transmembrane emp24 domain-containing protein 7	Q9Y3B3	TMED7	0.984895	0.319543	1.1494	0.0679572
449	60S ribosomal protein L5	P46777	RPL5	1.00095	0.322425	0.839131	0.0887262
413	Septin-9	Q9UHD8	SEPTIN9	0.922451	0.32732	0.765582	0.00210319
670	60S ribosomal protein L8	P62917	RPL8	1.03519	0.328828	0.815923	0.0178193
79	Major vault protein	Q14764	MVP	0.723452	0.331133	1.00747	0.609275
314	Chloride intracellular channel protein 4	Q9Y696	CLIC4	1.55654	0.333062	1.009	0.597307
368	40S ribosomal protein S16	P62249	RPS16	1.01805	0.333618	0.869892	0.0280359
793	Eukaryotic translation initiation factor 3 subunit F	O00303	EIF3F	0.933917	0.334393	1.31549	0.507806
534	Proteasome subunit beta type-7	Q99436	PSMB7	0.943396	0.336271	0.101006	0.347659
590	Thiosulfate sulfurtransferase	Q16762	TST	0.827062	0.336395	0.777135	0.219279
279	RuvB-like 1	Q9Y265	RUVBL1	0.970319	0.338204	1.15779	0.205714
849	Kinesin light chain 1	Q07866	KLC1	0.713732	0.338402	1.03727	0.71404
250	RuvB-like 2	Q9Y230	RUVBL2	1.06483	0.338621	1.1651	0.778432
875	Mitochondrial fission 1 protein	Q9Y3D6	FIS1	0.738157	0.341416	5.28434	0.0579108
753	Monofunctional C1-tetrahydrofolate synthase, mitochondrial	Q6UB35	MTHFD1L	1.13992	0.341441	2.97532	0.0175042
402	Thioredoxin	P10599	TXN	0.976198	0.342304	1.29397	0.00180008
712	Proteasome subunit beta type-3	P49720	PSMB3	1.05399	0.34539	0.620475	0.124516
433	Vinculin	P18206	VCL	1.24144	0.345868	1.06883	0.948174
280	60S ribosomal protein L6	Q02878	RPL6	1.37769	0.346665	1.5281	0.00339834
815	Methyltransferase-like protein 7A	Q9H8H3	METTL7A	1.76986	0.348521	0.808436	0.322642
896	Keratin, type II cytoskeletal 73	Q86Y46	KRT73	0.674324	0.349138	1.59671	0.926717
294	Creatine kinase B-type	P12277	CKB	0.744159	0.35043	0.906949	0.862658
661	Calponin-2	Q99439	CNN2	1.02871	0.353885	0.863282	0.0671646
28	Actin, cytoplasmic 1	P60709	ACTB	1.14754	0.356588	0.81749	0.21066
797	Caspase-6	P55212	CASP6	1.07626	0.35716	1.19	0.762265
263	Interleukin enhancer-binding factor 2	Q12905	ILF2	1.01926	0.358623	1.02964	0.499214
800	Translocon-associated protein subunit delta	P51571	SSR4	1.06097	0.359922	1.94562	0.232032
194	Adenylate kinase 2, mitochondrial	P54819	AK2	1.05405	0.360348	1.37864	0.000435042
754	Polyadenylate-binding protein 2	Q86U42	PABPN1	1.35843	0.360726	1.27927	0.296906
521	Ubiquitin carboxyl-terminal hydrolase 5	P45974	USP5	0.768893	0.362078	0.786131	0.208429
500	Splicing factor 3A subunit 3	Q12874	SF3A3	1.00815	0.365696	1.02375	0.550244
239	Tubulin beta-6 chain	Q9BUF5	TUBB6	7.31093	0.365827	0.849124	0.428466
809	Tubulin alpha-1C chain	Q9BQE3	TUBA1C	1.03156	0.366393	1.31764	0.0373573
177	RNA-splicing ligase RtcB homolog	Q9Y3I0	RTCB	1.04561	0.368328	1.23808	0.0294725
881	60S ribosomal protein L37a	P61513	RPL37A	0.974997	0.369432	1.28829	0.083772
101	Heat shock protein 75 kDa, mitochondrial	Q12931	TRAP1	0.981568	0.369637	1.55561	0.0613142
219	Calumenin	O43852	CALU	1.00796	0.371153	0.852339	0.124333
225	Adipocyte plasma membrane-associated protein	Q9HDC9	APMAP	0.751053	0.371431	0.792014	0.344476
550	Sodium/potassium-transporting ATPase subunit beta-1	P05026	ATP1B1	1.0411	0.373392	1.10841	0.982734
540	Asialoglycoprotein receptor 1	P07306	ASGR1	0.739971	0.375134	0.590754	0.181048
432	Microtubule-associated protein RP/EB family member 1	Q15691	MAPRE1	1.3045	0.375633	0.758232	0.147257
372	Parkinson disease protein 7	Q99497	PARK7	1.0585	0.376466	1.29257	0.00882092
414	Eukaryotic translation initiation factor 5A-1	P63241	EIF5A	0.943325	0.377831	1.20555	0.0435652
203	UDP-glucose:glycoprotein glucosyltransferase 1	Q9NYU2	UGGT1	0.994341	0.378647	1.27535	0.65545
401	Paternally-expressed gene 3 protein	Q9GZU2	PEG3	2.16124	0.38171	0.197309	0.13011
350	Aminopeptidase B	Q9H4A4	RNPEP	1.1542	0.385558	0.684603	0.540829
164	Cytosol aminopeptidase	P28838	LAP3	0.953582	0.388214	1.26633	0.188292
148	Sarcoplasmic/endoplasmic reticulum calcium ATPase 2	P16615	ATP2A2	1.06328	0.390182	2.42081	0.0844685
589	Hsp90 co-chaperone Cdc37	Q16543	CDC37	1.04722	0.390603	0.998783	0.687574
691	Fumarylacetoacetase	P16930	FAH	0.856982	0.391383	0.447758	0.510624
307	Calpain-2 catalytic subunit	P17655	CAPN2	1.89177	0.392776	0.929682	0.513102
808	Scaffold attachment factor B1	Q15424	SAFB	1.00374	0.393883	0.692226	0.559466
253	Far upstream element-binding protein 2	Q92945	KHSRP	0.943964	0.395025	1.02393	0.930065
526	Small nuclear ribonucleoprotein Sm D2	P62316	SNRPD2	1.01752	0.395346	0.959352	0.971202
422	Proliferating cell nuclear antigen	P12004	PCNA	1.26433	0.395349	0.754956	0.0293744
577	Tryptophan--tRNA ligase, cytoplasmic	P23381	WARS1	1.06787	0.396899	0.716449	0.473811
580	Importin-9	Q96P70	IPO9	1.0166	0.398207	0.704455	0.38983
556	Creatine kinase U-type, mitochondrial	P12532	CKMT1A	1.01671	0.398263	0.628276	0.91948
876	Ras GTPase-activating protein-binding protein 2	Q9UN86	G3BP2	1.0917	0.398687	1.35311	0.361368
874	Double-stranded RNA-binding protein Staufen homolog 1	O95793	STAU1	2.44857	0.402357	0.577408	0.403898
471	40S ribosomal protein S18	P62269	RPS18	1.02114	0.404698	0.904005	0.554212
387	Proteasome subunit beta type-1	P20618	PSMB1	0.886346	0.405864	0.873067	0.854828
442	Proteasome subunit alpha type-6	P60900	PSMA6	0.992481	0.405923	1.18422	0.258096
857	Alpha-centractin	P61163	ACTR1A	0.989689	0.408181	0.725427	0.107868
831	Splicing factor 3B subunit 2	Q13435	SF3B2	1.11185	0.409539	0.884547	0.820216
516	Single-stranded DNA-binding protein, mitochondrial	Q04837	SSBP1	1.06907	0.410261	1.26202	0.000139296
678	SUMO-conjugating enzyme UBC9	P63279	UBE2I	1.03471	0.411384	1.02669	0.577975
687	Bifunctional coenzyme A synthase	Q13057	COASY	0.909025	0.411722	0.515397	0.0252103
354	Apoptosis inhibitor 5	Q9BZZ5	API5	1.03793	0.411893	3.18617	0.102591
327	Inorganic pyrophosphatase	Q15181	PPA1	1.01959	0.414491	1.28508	0.0126056
699	40S ribosomal protein S24	P62847	RPS24	1.16835	0.414576	1.08572	0.634805
345	Pyruvate carboxylase, mitochondrial	P11498	PC	0.84599	0.417805	2.94741	0.405129
454	GTP:AMP phosphotransferase AK3, mitochondrial	Q9UIJ7	AK3	0.900462	0.418838	0.384709	0.517027
249	Transgelin-2	P37802	TAGLN2	1.02358	0.424416	0.871066	0.0297737
369	Aldo-keto reductase family 1 member C3	P42330	AKR1C3	0.794652	0.425014	1.40582	0.386186
128	Retinal dehydrogenase 1	P00352	ALDH1A1	1.01815	0.425793	0.746348	0.12591
399	Proteasome subunit beta type-2	P49721	PSMB2	0.981929	0.428094	0.996186	0.849198
635	60S ribosomal protein L24	P83731	RPL24	1.01608	0.428752	0.818688	0.301715
133	L-lactate dehydrogenase B chain	P07195	LDHB	0.987282	0.429791	0.77457	0.0381884
779	Vesicular integral-membrane protein VIP36	Q12907	LMAN2	0.673186	0.430353	11.205	0.018759
502	Aldehyde dehydrogenase family 3 member A2	P51648	ALDH3A2	0.533911	0.430671	0.354751	0.449631
10	Ras GTPase-activating-like protein IQGAP1	P46940	IQGAP1	1.02186	0.431132	1.14705	0.062372
143	Trifunctional enzyme subunit beta, mitochondrial	P55084	HADHB	1.1243	0.431843	1.42085	0.84818
83	Desmoplakin	P15924	DSP	0.76838	0.43277	0.806362	0.706875
609	Agmatinase, mitochondrial	Q9BSE5	AGMAT	0.745886	0.434545	0.995878	0.777968
435	Protein ERGIC-53	P49257	LMAN1	1.09668	0.435011	0.693295	0.930454
218	Cytochrome b-c1 complex subunit 1, mitochondrial	P31930	UQCRC1	1.02635	0.435247	1.62634	0.000447676
337	Pre-mRNA-processing factor 19	Q9UMS4	PRPF19	0.996875	0.435357	2.55075	0.164788
359	Serine--tRNA ligase, cytoplasmic	P49591	SARS1	1.53295	0.435836	1.36497	0.0798283
216	Annexin A6	P08133	ANXA6	1.87399	0.437171	0.804184	0.824443
29	Ribosome-binding protein 1	Q9P2E9	RRBP1	0.975698	0.437937	0.514761	0.0807099
720	40S ribosomal protein S25	P62851	RPS25	1.00063	0.438821	0.873373	0.00135191
791	Tropomyosin alpha-1 chain	P09493	TPM1	0.831269	0.439796	1.69962	0.54348
846	Aldo-keto reductase family 1 member C2	P52895	AKR1C2	0.297038	0.439849	0.630575	0.177862
594	Isocitrate dehydrogenase [NAD] subunit alpha, mitochondrial	P50213	IDH3A	1.10212	0.442107	2.92858	0.0873089
244	Long-chain-fatty-acid--CoA ligase 3	O95573	ACSL3	0.903986	0.443169	1.84971	0.249198
616	Nucleoside diphosphate kinase A	P15531	NME1	1.00544	0.444049	0.896167	0.359402
759	Persulfide dioxygenase ETHE1, mitochondrial	O95571	ETHE1	1.11521	0.44447	1.33825	0.242739
181	Prohibitin-2	Q99623	PHB2	0.958447	0.445977	1.32513	0.00377903
93	NADPH--cytochrome P450 reductase	P16435	POR	0.949707	0.446758	1.05464	0.387376
805	Signal recognition particle 14 kDa protein	P37108	SRP14	0.99165	0.446948	0.927332	0.0773378
592	60S ribosomal protein L38	P63173	RPL38	1.43831	0.447535	1.02706	0.782751
437	40S ribosomal protein S14	P62263	RPS14	0.995371	0.447998	0.798227	0.826281
600	Monocarboxylate transporter 4	O15427	SLC16A3	0.775929	0.448917	0.725242	0.0469797
497	Dihydrolipoyllysine-residue succinyltransferase component of 2-oxoglutarate dehydrogenase complex, mitochondrial	P36957	DLST	0.997044	0.448974	1.47189	0.0233508
837	Translocon-associated protein subunit alpha	P43307	SSR1	1.0106	0.449803	1.1176	0.558451
878	Microsomal glutathione S-transferase 3	O14880	MGST3	0.752382	0.45018	2.04128	0.0387018
685	Regulation of nuclear pre-mRNA domain-containing protein 1B	Q9NQG5	RPRD1B	1.06688	0.450492	1.37639	0.689911
319	26S proteasome regulatory subunit 8	P62195	PSMC5	0.636985	0.451149	1.11208	0.579734
295	Glutathione S-transferase omega-1	P78417	GSTO1	0.952657	0.452794	1.61501	0.109299
272	Valine--tRNA ligase	P26640	VARS1	1.0468	0.454112	1.35477	0.108225
457	Integrin beta-1	P05556	ITGB1	1.00633	0.45455	0.86277	0.0341727
150	Serine/threonine-protein phosphatase 2A 65 kDa regulatory subunit A alpha isoform	P30153	PPP2R1A	0.9093	0.455085	2.69139	0.0830893
306	Nucleoside diphosphate kinase B	P22392	NME2	0.977148	0.456117	0.89788	0.0117788
764	Isopentenyl-diphosphate Delta-isomerase 1	Q13907	IDI1	0.830572	0.45643	1.49818	0.0610788
94	T-complex protein 1 subunit zeta	P40227	CCT6A	1.05585	0.46022	1.09183	0.135784
662	26S proteasome non-ATPase regulatory subunit 5	Q16401	PSMD5	0.924248	0.461845	1.11198	0.436612
426	RNA transcription, translation and transport factor protein	Q9Y224	RTRAF	0.923821	0.462552	0.981884	0.836246
370	Stomatin-like protein 2, mitochondrial	Q9UJZ1	STOML2	0.811597	0.466271	1.33325	0.0083762
362	Apoptosis-inducing factor 1, mitochondrial	O95831	AIFM1	1.20657	0.46746	0.703459	0.158569
158	Arginine--tRNA ligase, cytoplasmic	P54136	RARS1	0.998163	0.469087	1.47633	0.27594
416	GTP-binding nuclear protein Ran	P62826	RAN	0.989327	0.47158	0.773447	0.0305681
168	Glutathione reductase, mitochondrial	P00390	GSR	0.933124	0.472445	0.742715	0.0916678
730	Microsomal glutathione S-transferase 1	P10620	MGST1	0.860122	0.475012	0.821504	0.752556
824	Eukaryotic translation initiation factor 5B	O60841	EIF5B	0.842687	0.475296	1.46568	0.28471
693	Histidine triad nucleotide-binding protein 1	P49773	HINT1	0.628112	0.476026	0.826941	0.177678
200	Dihydrolipoyl dehydrogenase, mitochondrial	P09622	DLD	0.992914	0.4769	1.22704	0.0957058
38	ATP-citrate synthase	P53396	ACLY	0.980001	0.477281	1.09553	0.56274
230	Short/branched chain specific acyl-CoA dehydrogenase, mitochondrial	P45954	ACADSB	1.33297	0.478252	1.46722	0.100875
59	Serotransferrin	P02787	TF	0.949386	0.481313	0.281252	0.00578562
364	Proteasome subunit beta type-5	P28074	PSMB5	1.04818	0.483278	0.988259	0.772828
749	Gamma-glutamyl hydrolase	Q92820	GGH	1.14675	0.483457	1.81142	0.261061
301	Nuclear autoantigenic sperm protein	P49321	NASP	0.956536	0.483761	1.31886	0.694671
544	26S proteasome regulatory subunit 4	P62191	PSMC1	1.42295	0.487598	1.20497	0.395501
137	Aspartate--tRNA ligase, cytoplasmic	P14868	DARS1	0.951882	0.488012	0.942795	0.377642
593	Inorganic pyrophosphatase 2, mitochondrial	Q9H2U2	PPA2	1.01094	0.488126	1.05456	0.452374
136	NADP-dependent malic enzyme	P48163	ME1	1.09421	0.488187	0.659213	0.179107
538	Fatty acid-binding protein 5	Q01469	FABP5	0.978631	0.488676	1.03134	0.918349
412	Beta-hexosaminidase subunit beta	P07686	HEXB	0.864249	0.492923	5.9875	0.0481307
731	Glutathione S-transferase kappa 1	Q9Y2Q3	GSTK1	1.08455	0.493206	0.835485	0.0802723
316	Protein S100-A6	P06703	S100A6	1.17443	0.495285	1.4031	0.552002
830	MICOS complex subunit MIC19	Q9NX63	CHCHD3	1.02123	0.496175	1.33948	0.267419
231	Adenylyl cyclase-associated protein 1	Q01518	CAP1	0.987848	0.497724	0.728055	0.00372455
127	Isocitrate dehydrogenase [NADP], mitochondrial	P48735	IDH2	1.05514	0.500135	1.43864	0.0357908
112	Nucleolin	P19338	NCL	1.0137	0.500392	0.970769	0.280109
725	Serine/arginine-rich splicing factor 7	Q16629	SRSF7	1.02055	0.500575	0.941179	0.187274
478	Glutamate--cysteine ligase catalytic subunit	P48506	GCLC	0.48949	0.502658	1.0287	0.988908
144	Adenosylhomocysteinase	P23526	AHCY	1.05736	0.502697	0.989045	0.635327
70	Glutamate dehydrogenase 1, mitochondrial	P00367	GLUD1	0.9995	0.503983	1.07919	0.0706561
421	Sideroflexin-1	Q9H9B4	SFXN1	1.05617	0.504353	1.38938	0.12838
315	Serine/threonine-protein phosphatase PP1-beta catalytic subunit	P62140	PPP1CB	1.00366	0.506479	1.13452	0.943232
539	Lamina-associated polypeptide 2, isoforms beta/gamma	P42167	TMPO	1.0769	0.507792	1.27712	0.377469
768	SAP domain-containing ribonucleoprotein	P82979	SARNP	0.958428	0.508183	0.696878	0.0988793
377	Adenylate kinase 4, mitochondrial	P27144	AK4	0.901655	0.509845	1.55392	0.00192722
446	Catalase	P04040	CAT	0.913416	0.510512	1.07562	0.870248
490	Splicing factor U2AF 65 kDa subunit	P26368	U2AF2	1.02857	0.510693	1.21305	0.05708
64	Importin subunit beta-1	Q14974	KPNB1	1.1458	0.510764	1.92322	0.0407018
336	26S proteasome regulatory subunit 10B	P62333	PSMC6	1.04323	0.512355	1.08405	0.854047
297	Obg-like ATPase 1	Q9NTK5	OLA1	0.958581	0.512487	1.36764	0.0418285
740	Ubiquitin-conjugating enzyme E2 L3	P68036	UBE2L3	0.959634	0.512606	0.802167	0.172866
293	40S ribosomal protein SA	P08865	RPSA	0.972769	0.513133	0.897896	0.0186971
537	Endoplasmic reticulum resident protein 29	P30040	ERP29	0.946778	0.514007	1.90745	0.347998
613	Cytosolic acyl coenzyme A thioester hydrolase	O00154	ACOT7	1.10193	0.516018	1.15987	0.369901
223	Stress-induced-phosphoprotein 1	P31948	STIP1	1.10856	0.521017	0.824203	0.0273681
579	60S ribosomal protein L15	P61313	RPL15	1.02529	0.52324	1.01036	0.366328
832	Serrate RNA effector molecule homolog	Q9BXP5	SRRT	1.14283	0.523547	0.818389	0.883735
510	Actin-related protein 2	P61160	ACTR2	1.16137	0.525765	1.06713	0.428618
541	cAMP-dependent protein kinase type II-alpha regulatory subunit	P13861	PRKAR2A	0.598654	0.529886	1.83488	0.696306
673	Galectin-7	P47929	LGALS7	0.894164	0.530283	1.46945	0.00326657
229	Aldehyde dehydrogenase, mitochondrial	P05091	ALDH2	0.93508	0.530583	1.46114	0.54353
477	Hsc70-interacting protein	P50502	ST13	0.968941	0.530727	0.796486	0.120746
612	Peptidyl-prolyl cis-trans isomerase FKBP3	Q00688	FKBP3	0.824061	0.531336	1.12825	0.509007
508	Ubiquitin carboxyl-terminal hydrolase 14	P54578	USP14	1.0686	0.532553	0.740231	0.446918
154	Chloride intracellular channel protein 1	O00299	CLIC1	1.04728	0.532821	1.13082	0.640324
512	Eukaryotic translation initiation factor 3 subunit C	Q99613	EIF3C	1.06109	0.535777	1.79255	0.142556
488	Coatomer subunit beta'	P35606	COPB2	2.28205	0.537761	1.56406	0.204852
379	NADH-cytochrome b5 reductase 3	P00387	CYB5R3	0.98232	0.538083	1.06328	0.673268
121	Keratin, type II cytoskeletal 2 epidermal	P35908	KRT2	1.11212	0.539804	0.059604	0.00455797
248	Prosaposin	P07602	PSAP	1.03999	0.540563	0.991598	0.577297
298	Perilipin-3	O60664	PLIN3	1.2794	0.541709	0.774699	0.0840092
450	UMP-CMP kinase	P30085	CMPK1	0.986249	0.542936	1.88424	0.0457583
201	Cytoskeleton-associated protein 4	Q07065	CKAP4	0.800724	0.545517	1.57236	0.329975
455	Adenylate kinase isoenzyme 1	P00568	AK1	1.00803	0.545765	1.40074	0.184398
848	Huntingtin-interacting protein 1	O00291	HIP1	0.341473	0.546527	1.11324	0.724595
528	60S acidic ribosomal protein P2	P05387	RPLP2	1.05488	0.547076	0.852921	0.0210062
624	THO complex subunit 4	Q86V81	ALYREF	0.901541	0.547653	0.738976	0.112237
891	Actin, alpha cardiac muscle 1	P68032	ACTC1	1.07627	0.551297	1.08514	0.0775231
63	T-complex protein 1 subunit gamma	P49368	CCT3	1.05386	0.55338	0.961354	0.785417
545	Ras-related C3 botulinum toxin substrate 1	P63000	RAC1	0.981034	0.556443	1.08034	0.205886
722	Acidic leucine-rich nuclear phosphoprotein 32 family member E	Q9BTT0	ANP32E	1.07052	0.556791	4.721	0.353473
835	Exportin-T	O43592	XPOT	0.460282	0.561408	1.36898	0.114671
709	Cytoplasmic aconitate hydratase	P21399	ACO1	0.918203	0.561723	1.12282	0.309065
651	Annexin A11	P50995	ANXA11	1.00164	0.563051	0.868938	0.776886
281	Protein transport protein Sec31A	O94979	SEC31A	0.0983696	0.566198	0.978498	0.955313
96	Annexin A4	P09525	ANXA4	0.930975	0.566354	1.16998	0.000589165
407	WD repeat-containing protein 1	O75083	WDR1	0.888126	0.568554	1.26235	0.260933
62	Ezrin	P15311	EZR	1.00681	0.569608	0.890721	0.0149548
769	S-phase kinase-associated protein 1	P63208	SKP1	0.311612	0.569766	0.339618	0.224319
640	Heterogeneous nuclear ribonucleoprotein A/B	Q99729	HNRNPAB	0.863978	0.570899	1.29235	0.737853
571	40S ribosomal protein S5	P46782	RPS5	1.03929	0.572112	1.21681	0.0309084
595	Galactose mutarotase	Q96C23	GALM	1.17613	0.572589	0.818264	0.641543
675	Phenylalanine--tRNA ligase beta subunit	Q9NSD9	FARSB	1.01312	0.572737	1.01048	0.345965
243	Transcription intermediary factor 1-beta	Q13263	TRIM28	0.999812	0.573935	0.842512	0.117965
711	14-3-3 protein eta	Q04917	YWHAH	1.04422	0.5754	0.814333	0.624073
873	Cytochrome c oxidase subunit 7A2, mitochondrial	P14406	COX7A2	1.00794	0.575554	7.67791	0.00753
698	RNA-binding protein Raly	Q9UKM9	RALY	0.670103	0.576371	0.528119	0.477918
171	Calreticulin	P27797	CALR	1.03387	0.577199	1.20618	0.0149158
139	Trifunctional purine biosynthetic protein adenosine-3	P22102	GART	0.980573	0.577325	2.0642	0.274973
467	Non-specific lipid-transfer protein	P22307	SCP2	0.915884	0.577375	0.969432	0.237332
554	Dihydropteridine reductase	P09417	QDPR	0.928804	0.577413	0.470764	0.180526
519	Dynamin-1-like protein	O00429	DNM1L	0.769038	0.577771	1.90313	0.205594
721	14-3-3 protein gamma	P61981	YWHAG	0.986975	0.577996	1.0887	0.176438
536	NADH dehydrogenase [ubiquinone] flavoprotein 1, mitochondrial	P49821	NDUFV1	0.725588	0.578159	1.6739	0.259606
682	Superoxide dismutase [Mn], mitochondrial	P04179	SOD2	1.07666	0.578357	1.24819	0.221141
131	Dihydropyrimidinase-related protein 2	Q16555	DPYSL2	0.968645	0.57943	0.866401	0.0676024
363	S-formylglutathione hydrolase	P10768	ESD	1.0154	0.581607	1.60944	0.265486
702	Spermidine synthase	P19623	SRM	0.892867	0.582278	0.988523	0.498595
714	Sepiapterin reductase	P35270	SPR	0.869919	0.582651	2.08307	0.107682
631	Surfeit locus protein 4	O15260	SURF4	1.05115	0.582932	2.08173	0.050493
622	Nascent polypeptide-associated complex subunit alpha, muscle-specific form	E9PAV3	NACA	0.999912	0.583439	0.347495	0.576243
49	Vimentin	P08670	VIM	0.850047	0.584105	1.01905	0.140934
513	Src substrate cortactin	Q14247	CTTN	1.01798	0.584483	0.922602	0.365989
156	Proliferation-associated protein 2G4	Q9UQ80	PA2G4	0.981933	0.587051	0.88954	0.209136
664	3-ketoacyl-CoA thiolase, peroxisomal	P09110	ACAA1	0.889375	0.587789	0.856242	0.620175
826	Protein S100-A10	P60903	S100A10	0.938763	0.588108	1.5495	0.105311
767	60S ribosomal protein L21	P46778	RPL21	0.983025	0.590297	1.20028	0.0525932
871	Serine/arginine-rich splicing factor 3	P84103	SRSF3	0.965376	0.591035	1.11952	0.108085
535	40S ribosomal protein S7	P62081	RPS7	0.922393	0.593982	1.19665	0.0994675
358	2-oxoglutarate dehydrogenase, mitochondrial	Q02218	OGDH	1.09349	0.594545	1.41891	0.0140027
666	Transportin-1	Q92973	TNPO1	2.55598	0.595827	2.41351	0.204324
806	28 kDa heat- and acid-stable phosphoprotein	Q13442	PDAP1	1.02309	0.595934	0.822038	0.326276
451	Importin-7	O95373	IPO7	0.968564	0.596216	1.34761	0.147178
289	Sulfotransferase 1A4	P0DMN0	SULT1A4	1.07059	0.596264	1.52608	0.423261
440	Glycogen phosphorylase, brain form	P11216	PYGB	0.938511	0.597362	1.16145	0.853488
525	Nucleolar RNA helicase 2	Q9NR30	DDX21	0.794857	0.598088	1.34691	0.352945
603	26S proteasome non-ATPase regulatory subunit 12	O00232	PSMD12	1.04774	0.598334	1.56431	0.00265506
728	60S ribosomal protein L36	Q9Y3U8	RPL36	0.975354	0.599603	0.979171	0.410615
629	Very-long-chain (3R)-3-hydroxyacyl-CoA dehydratase 3	Q9P035	HACD3	1.02648	0.600821	0.960133	0.0189977
89	6-phosphogluconate dehydrogenase, decarboxylating	P52209	PGD	1.05091	0.604105	0.947624	0.561947
822	Lysosome-associated membrane glycoprotein 2	P13473	LAMP2	0.925967	0.604255	1.77016	0.645453
366	Calpain small subunit 1	P04632	CAPNS1	0.98396	0.606959	1.05379	0.347304
470	Glucosidase 2 subunit beta	P14314	PRKCSH	0.942072	0.607019	0.742568	0.554262
188	Elongation factor 1-delta	P29692	EEF1D	0.994557	0.607769	0.990053	0.583841
331	Heterogeneous nuclear ribonucleoprotein F	P52597	HNRNPF	0.873068	0.608611	1.19503	0.342203
487	Acidic leucine-rich nuclear phosphoprotein 32 family member A	P39687	ANP32A	0.71156	0.609697	0.703238	0.0983873
267	Epoxide hydrolase 1	P07099	EPHX1	1.02802	0.611991	1.26037	0.133063
491	Bile salt sulfotransferase	Q06520	SULT2A1	0.811099	0.613569	1.15262	0.125147
854	Xylulose kinase	O75191	XYLB	0.676924	0.617192	1.07602	0.599457
205	Polypyrimidine tract-binding protein 1	P26599	PTBP1	0.939065	0.618699	1.15719	0.0123039
717	B-cell receptor-associated protein 31	P51572	BCAP31	1.01632	0.619012	1.01673	0.742434
329	Peptidyl-prolyl cis-trans isomerase B	P23284	PPIB	1.00486	0.620012	1.33588	0.0281695
758	Protein transport protein Sec61 subunit alpha isoform 1	P61619	SEC61A1	1.07993	0.6206	0.966237	0.793115
161	Aspartate aminotransferase, cytoplasmic	P17174	GOT1	1.13617	0.620926	0.767258	0.163264
899	Clathrin interactor 1	Q14677	CLINT1	1.03593	0.621812	0.53228	0.63371
836	E3 ubiquitin/ISG15 ligase TRIM25	Q14258	TRIM25	1.05545	0.622019	1.98246	0.043463
431	Prostaglandin E synthase 2	Q9H7Z7	PTGES2	0.95431	0.625565	1.44875	0.00218469
838	Cytochrome P450 2S1	Q96SQ9	CYP2S1	0.771733	0.629107	1.3164	0.915942
275	Phosphate carrier protein, mitochondrial	Q00325	SLC25A3	0.986919	0.629379	1.19	0.0131246
464	Fumarate hydratase, mitochondrial	P07954	FH	1.03436	0.636981	1.23295	0.153703
92	Liver carboxylesterase 1	P23141	CES1	1.30993	0.637597	1.65757	0.278694
242	Thioredoxin domain-containing protein 5	Q8NBS9	TXNDC5	0.959519	0.638373	0.891139	0.521305
697	Histone H1.5	P16401	H1-5	1.08889	0.638843	0.778188	0.976903
351	Hypoxanthine-guanine phosphoribosyltransferase	P00492	HPRT1	1.07048	0.63905	0.750659	0.0327248
598	Cytochrome c oxidase subunit 5A, mitochondrial	P20674	COX5A	1.00051	0.64032	1.07309	0.0482603
608	Na(+)/H(+) exchange regulatory cofactor NHE-RF3	Q5T2W1	PDZK1	0.511917	0.642599	0.840736	0.145361
465	Very-long-chain 3-oxoacyl-CoA reductase	Q53GQ0	HSD17B12	1.31323	0.643181	1.52137	0.323285
361	UTP--glucose-1-phosphate uridylyltransferase	Q16851	UGP2	0.864829	0.64566	0.718326	0.00652057
458	Eukaryotic translation initiation factor 3 subunit B	P55884	EIF3B	1.08167	0.645735	3.5118	0.0146705
606	Prenylcysteine oxidase 1	Q9UHG3	PCYOX1	1.42369	0.647871	0.994719	0.834219
246	Plastin-3	P13797	PLS3	0.962305	0.648833	1.14091	0.544263
87	Epiplakin	P58107	EPPK1	0.776393	0.649232	0.876742	0.795751
51	T-complex protein 1 subunit epsilon	P48643	CCT5	1.0237	0.650695	1.13588	0.374832
123	Heterogeneous nuclear ribonucleoprotein H	P31943	HNRNPH1	0.97841	0.651597	1.30978	0.042036
147	Receptor of activated protein C kinase 1	P63244	RACK1	1.00051	0.652389	0.96326	0.197259
1	Plectin	Q15149	PLEC	0.987987	0.652855	0.830997	0.00736823
864	Putative histone H2B type 2-D	Q6DRA6	H2BC19P	0.969002	0.653673	1.12645	0.0478989
615	Leukotriene A-4 hydrolase	P09960	LTA4H	1.11364	0.654246	1.17409	0.83314
52	Trifunctional enzyme subunit alpha, mitochondrial	P40939	HADHA	1.04508	0.654873	1.0738	0.0365438
763	Vesicle-associated membrane protein-associated protein A	Q9P0L0	VAPA	0.983136	0.658279	1.95462	0.379502
395	Profilin-1	P07737	PFN1	0.973746	0.658603	1.14607	0.270272
169	Thioredoxin reductase 1, cytoplasmic	Q16881	TXNRD1	1.00116	0.659002	1.41293	0.0346602
548	Serine/threonine-protein phosphatase CPPED1	Q9BRF8	CPPED1	0.934433	0.660744	0.66002	0.585587
894	Small nuclear ribonucleoprotein-associated proteins B and B'	P14678	SNRPB	0.990917	0.661289	1.03286	0.866271
735	Myeloid-derived growth factor	Q969H8	MYDGF	0.982776	0.662136	0.652678	0.809692
453	GDP-mannose 4,6 dehydratase	O60547	GMDS	1.01446	0.663529	0.821141	0.517804
60	Bifunctional purine biosynthesis protein ATIC	P31939	ATIC	1.0448	0.664122	0.800473	0.0656153
786	26S proteasome non-ATPase regulatory subunit 14	O00487	PSMD14	0.922443	0.665765	1.03874	0.752058
339	Alpha-aminoadipic semialdehyde dehydrogenase	P49419	ALDH7A1	0.994077	0.667481	1.03091	0.536666
303	Mitochondrial carrier homolog 2	Q9Y6C9	MTCH2	1.01287	0.670946	1.87314	0.0134424
653	Reticulon-4	Q9NQC3	RTN4	1.06025	0.672697	1.56534	0.0138257
310	Aldo-keto reductase family 1 member B1	P15121	AKR1B1	1.01022	0.675644	0.979409	0.742091
781	Probable 28S rRNA (cytosine(4447)-C(5))-methyltransferase	P46087	NOP2	1.09441	0.677294	0.700246	0.867528
222	Dehydrogenase/reductase SDR family member 2, mitochondrial	Q13268	DHRS2	0.905985	0.678029	0.548164	0.0401456
886	Membrane-associated progesterone receptor component 2	O15173	PGRMC2	0.920072	0.678066	1.32315	0.303327
343	Splicing factor 3B subunit 3	Q15393	SF3B3	0.835684	0.678283	1.03532	0.525633
207	Peroxisomal multifunctional enzyme type 2	P51659	HSD17B4	1.00531	0.684494	1.25831	0.249771
511	Acyl-CoA-binding protein	P07108	DBI	0.991774	0.686302	1.02649	0.347526
81	Filamin-A	P21333	FLNA	0.956857	0.68637	1.19005	0.891283
78	Heterogeneous nuclear ribonucleoprotein M	P52272	HNRNPM	1.0012	0.687477	1.24078	0.0116284
15	Endoplasmin	P14625	HSP90B1	1.01758	0.688395	1.92956	0.000330978
520	Coronin-1C	Q9ULV4	CORO1C	1.10127	0.6887	1.22356	0.779007
357	Extended synaptotagmin-1	Q9BSJ8	ESYT1	1.03049	0.689372	1.30961	0.00363899
54	Glucose-6-phosphate 1-dehydrogenase	P11413	G6PD	0.996861	0.690303	1.33798	0.426775
308	Proteasome subunit alpha type-5	P28066	PSMA5	0.910705	0.690416	0.885111	0.661382
149	Asparagine--tRNA ligase, cytoplasmic	O43776	NARS1	1.34539	0.690532	3.69517	0.0543061
499	Purine nucleoside phosphorylase	P00491	PNP	1.07258	0.690627	0.392599	0.212846
406	FACT complex subunit SSRP1	Q08945	SSRP1	0.56204	0.692356	0.643565	0.755514
69	T-complex protein 1 subunit eta	Q99832	CCT7	1.03183	0.692386	1.07361	0.343244
261	Lamin-B1	P20700	LMNB1	0.990199	0.693763	0.726809	0.00590357
447	Ribonuclease inhibitor	P13489	RNH1	0.93972	0.695693	1.2677	0.317315
300	Ras-related protein Rab-7a	P51149	RAB7A	0.999698	0.696942	0.779766	0.271044
304	Heterogeneous nuclear ribonucleoprotein A3	P51991	HNRNPA3	1.04619	0.6971	1.08894	0.0435084
32	T-complex protein 1 subunit alpha	P17987	TCP1	1.03647	0.698732	0.821154	0.000798503
733	Apoptosis regulator BAX	Q07812	BAX	0.353005	0.698898	1.14929	0.0136059
334	Non-POU domain-containing octamer-binding protein	Q15233	NONO	0.881198	0.704237	1.48487	0.144947
305	Isoleucine--tRNA ligase, mitochondrial	Q9NSE4	IARS2	0.997768	0.704812	1.3951	0.302259
461	60S ribosomal protein L23a	P62750	RPL23A	1.15779	0.70511	1.00322	0.430029
180	Annexin A5	P08758	ANXA5	1.68226	0.705563	0.689025	0.00206863
732	Heterogeneous nuclear ribonucleoprotein A0	Q13151	HNRNPA0	0.972634	0.706489	1.07516	0.256752
448	Eukaryotic translation initiation factor 6	P56537	EIF6	0.818932	0.70752	1.27791	0.303981
827	Eukaryotic translation elongation factor 1 epsilon-1	O43324	EEF1E1	1.07751	0.70768	1.65265	0.253819
707	Cytochrome c1, heme protein, mitochondrial	P08574	CYC1	1.39864	0.71246	2.00643	0.383674
683	U1 small nuclear ribonucleoprotein 70 kDa	P08621	SNRNP70	0.963542	0.714536	0.733057	0.0851336
285	Acylamino-acid-releasing enzyme	P13798	APEH	0.991748	0.717005	1.10962	0.905588
839	Zinc finger CCHC domain-containing protein 3	Q9NUD5	ZCCHC3	1.40504	0.719192	1.82236	0.2881
708	Mycophenolic acid acyl-glucuronide esterase, mitochondrial	Q9NUJ1	ABHD10	0.990887	0.719478	2.5354	0.390511
884	Ras-related protein Rab-21	Q9UL25	RAB21	0.814659	0.721531	0.997286	0.958817
868	Developmentally-regulated GTP-binding protein 1	Q9Y295	DRG1	0.67403	0.72191	1.38868	0.039526
410	Histone H3.2	Q71DI3	H3C15	1.14471	0.723797	7.20989	0.0366705
619	Septin-11	Q9NVA2	SEPTIN11	1.03086	0.72424	0.393568	0.277442
4	Spectrin alpha chain, non-erythrocytic 1	Q13813	SPTAN1	0.983109	0.726588	2.03215	0.033936
757	Ras-related protein Ral-A	P11233	RALA	0.993015	0.728378	0.878729	0.594786
430	Hepatoma-derived growth factor	P51858	HDGF	0.975562	0.729124	0.985821	0.347787
166	Poly(rC)-binding protein 1	Q15365	PCBP1	1.04061	0.730935	1.15693	0.530404
523	Insulin-like growth factor 2 mRNA-binding protein 2	Q9Y6M1	IGF2BP2	1.06027	0.731053	0.843501	0.748472
517	26S proteasome regulatory subunit 7	P35998	PSMC2	0.96639	0.731055	1.00049	0.555401
696	4-aminobutyrate aminotransferase, mitochondrial	P80404	ABAT	2.10414	0.734532	1.66258	0.09816
877	ATP synthase membrane subunit DAPIT, mitochondrial	Q96IX5	ATP5MK	0.737902	0.735176	1.68764	0.000848768
505	Ras-related protein Rap-1b	P61224	RAP1B	1.05525	0.735524	1.3117	0.13762
258	Actin-related protein 3	P61158	ACTR3	0.987347	0.738109	1.02512	0.595695
564	Glutaredoxin-3	O76003	GLRX3	0.965511	0.738287	1.62793	0.0570027
790	Endoplasmic reticulum metallopeptidase 1	Q7Z2K6	ERMP1	8.10193	0.738467	2.85974	0.674524
493	ATP synthase subunit d, mitochondrial	O75947	ATP5PD	1.03099	0.738595	1.05947	0.814414
483	26S proteasome non-ATPase regulatory subunit 11	O00231	PSMD11	0.90005	0.740559	0.806615	0.630989
705	Tetratricopeptide repeat protein 38	Q5R3I4	TTC38	1.31535	0.743157	1.06669	0.577911
86	Poly [ADP-ribose] polymerase 1	P09874	PARP1	0.965197	0.747259	1.03221	0.616936
760	Glutaredoxin-1	P35754	GLRX	0.433906	0.747333	3.92288	0.273889
845	Signal peptidase complex catalytic subunit SEC11A	P67812	SEC11A	0.920673	0.753841	1.16249	0.778979
273	Enoyl-CoA hydratase, mitochondrial	P30084	ECHS1	1.01608	0.754029	1.94486	0.101774
71	Cullin-associated NEDD8-dissociated protein 1	Q86VP6	CAND1	0.905805	0.7557	1.02838	0.538814
53	X-ray repair cross-complementing protein 5	P13010	XRCC5	1.00016	0.756562	1.16657	0.115994
302	Vigilin	Q00341	HDLBP	0.754091	0.756776	1.57082	0.191214
182	Calcium-binding mitochondrial carrier protein Aralar2	Q9UJS0	SLC25A13	0.794455	0.756938	1.33717	0.176949
202	Matrin-3	P43243	MATR3	0.459354	0.759605	3.38707	0.189843
42	Protein disulfide-isomerase A4	P13667	PDIA4	1.00316	0.761113	2.06029	0.00257414
880	40S ribosomal protein S29	P62273	RPS29	1.00112	0.762079	0.870228	0.0858615
434	F-actin-capping protein subunit beta	P47756	CAPZB	0.940451	0.762889	0.847007	0.799711
607	ATP synthase F(0) complex subunit B1, mitochondrial	P24539	ATP5PB	1.09271	0.762932	2.27308	0.361813
820	Isovaleryl-CoA dehydrogenase, mitochondrial	P26440	IVD	0.978468	0.763257	1.14621	0.945193
783	Drebrin	Q16643	DBN1	0.497859	0.764606	1.18867	0.443797
115	Prohibitin	P35232	PHB	1.0247	0.76581	1.76104	0.000964136
610	40S ribosomal protein S10	P46783	RPS10	1.01381	0.767013	1.07599	0.0887502
617	Ribonuclease T2	O00584	RNASET2	0.885352	0.768583	0.688381	0.616036
780	Protein-L-isoaspartate(D-aspartate) O-methyltransferase	P22061	PCMT1	0.999329	0.769457	1.17066	0.82385
109	Heat shock 70 kDa protein 4	P34932	HSPA4	0.950803	0.76952	1.90973	0.236644
254	Periplakin	O60437	PPL	2.02162	0.770123	0.834862	0.136265
439	Fatty acid-binding protein, liver	P07148	FABP1	1.10883	0.770171	0.317751	0.00196042
408	60S ribosomal protein L9	P32969	RPL9	1.01195	0.770856	1.03994	0.606823
802	Acyl carrier protein, mitochondrial	O14561	NDUFAB1	0.941417	0.773999	1.7423	0.0741318
118	Malate dehydrogenase, mitochondrial	P40926	MDH2	1.01377	0.776506	1.36988	0.00677664
23	Protein disulfide-isomerase	P07237	P4HB	0.951235	0.780481	0.849872	0.0646633
885	14 kDa phosphohistidine phosphatase	Q9NRX4	PHPT1	0.711601	0.780806	0.814096	0.818499
299	Acetyl-CoA acetyltransferase, mitochondrial	P24752	ACAT1	0.915707	0.78125	1.92967	0.108308
742	Isoaspartyl peptidase/L-asparaginase	Q7L266	ASRGL1	1.35318	0.783318	0.888088	0.033981
394	Aminoacylase-1	Q03154	ACY1	1.0052	0.790164	0.673769	0.948341
746	Programmed cell death protein 5	O14737	PDCD5	2.09871	0.794097	0.667441	0.437671
475	Moesin	P26038	MSN	1.07939	0.798104	0.934131	0.879736
283	Electron transfer flavoprotein subunit beta	P38117	ETFB	0.978746	0.802456	1.13083	0.120078
704	Adenosine kinase	P55263	ADK	1.10736	0.803981	0.286352	0.554483
813	Calcium-regulated heat-stable protein 1	Q9Y2V2	CARHSP1	0.786647	0.807487	2.0152	0.485163
563	Hydroxyacyl-coenzyme A dehydrogenase, mitochondrial	Q16836	HADH	0.863501	0.80973	1.09181	0.309749
833	Protein dpy-30 homolog	Q9C005	DPY30	0.897595	0.810176	0.749952	0.709472
860	SRA stem-loop-interacting RNA-binding protein, mitochondrial	Q9GZT3	SLIRP	1.11135	0.81214	1.18054	0.779129
68	Alanine--tRNA ligase, cytoplasmic	P49588	AARS1	0.902998	0.812646	0.611798	0.0534919
238	eIF-2-alpha kinase activator GCN1	Q92616	GCN1	1.3768	0.813248	1.17073	0.404941
192	Ribosomal protein S6 kinase alpha-3	P51812	RPS6KA3	1.49516	0.814324	0.931432	0.387133
213	ATP-dependent 6-phosphofructokinase, liver type	P17858	PFKL	0.965992	0.814691	1.05446	0.610294
596	Nuclear migration protein nudC	Q9Y266	NUDC	1.05101	0.817456	0.818252	0.053027
798	60S ribosomal protein L22	P35268	RPL22	0.995657	0.818112	0.869126	0.152192
396	40S ribosomal protein S9	P46781	RPS9	1.00651	0.818691	1.0363	0.190681
812	Transducin beta-like protein 2	Q9Y4P3	TBL2	0.969513	0.82148	1.84069	0.23085
889	Heterogeneous nuclear ribonucleoprotein U-like protein 1	Q9BUJ2	HNRNPUL1	1.02898	0.822291	0.868479	0.618947
506	Macrophage-capping protein	P40121	CAPG	0.898804	0.825405	0.950651	0.172877
232	Nicotinamide phosphoribosyltransferase	P43490	NAMPT	1.03564	0.825582	0.474264	0.665332
604	CAD protein	P27708	CAD	1.23328	0.826293	2.01045	0.213482
214	Pre-mRNA-processing-splicing factor 8	Q6P2Q9	PRPF8	0.9165	0.827157	2.72385	0.0868398
221	ATP-dependent RNA helicase DDX1	Q92499	DDX1	1.14299	0.830004	1.61171	0.15665
380	Dihydrolipoyllysine-residue acetyltransferase component of pyruvate dehydrogenase complex, mitochondrial	P10515	DLAT	1.15339	0.830776	0.605195	0.41559
330	Cathepsin D	P07339	CTSD	0.871453	0.831691	0.276064	0.0260223
50	Ubiquitin-like modifier-activating enzyme 1	P22314	UBA1	0.936344	0.832044	0.64172	0.584217
501	Heterogeneous nuclear ribonucleoprotein D-like	O14979	HNRNPDL	0.929443	0.833763	1.01557	0.510423
627	60S ribosomal protein L18a	Q02543	RPL18A	1.01011	0.841237	1.05688	0.555107
744	Hydroxymethylglutaryl-CoA lyase, mitochondrial	P35914	HMGCL	1.14812	0.842823	1.08492	0.482927
568	Succinyl-CoA:3-ketoacid coenzyme A transferase 1, mitochondrial	P55809	OXCT1	1.04578	0.843583	1.35423	0.262609
482	FACT complex subunit SPT16	Q9Y5B9	SUPT16H	0.983293	0.84632	0.667933	0.0359551
277	40S ribosomal protein S4, X isoform	P62701	RPS4X	0.98698	0.846877	1.18005	0.11071
572	Mitogen-activated protein kinase 1	P28482	MAPK1	1.15875	0.85173	0.813567	0.907045
204	Insulin-like growth factor 2 mRNA-binding protein 1	Q9NZI8	IGF2BP1	0.850626	0.852046	1.14793	0.967301
462	Calcium-binding mitochondrial carrier protein SCaMC-1	Q6NUK1	SLC25A24	1.04498	0.852526	1.56386	0.0236178
843	Mitochondrial import inner membrane translocase subunit Tim13	Q9Y5L4	TIMM13	0.885252	0.853345	3.30557	0.0426488
584	Retinol-binding protein 4	P02753	RBP4	1.08746	0.855814	0.673649	0.415826
778	UDP-glucuronosyltransferase 1A1	P22309	UGT1A1	1.15773	0.855978	6.26026	0.038693
867	Nucleobindin-2	P80303	NUCB2	1.04668	0.856	0.549845	0.347804
677	Translationally-controlled tumor protein	P13693	TPT1	1.28189	0.859763	0.888092	0.3659
776	60S ribosomal protein L32	P62910	RPL32	1.02384	0.864136	1.37748	0.00232231
252	Dihydropyrimidinase-related protein 3	Q14195	DPYSL3	0.757093	0.864535	1.08882	0.964334
667	Casein kinase II subunit alpha 3	Q8NEV1	CSNK2A3	1.0457	0.865045	0.9417	0.965787
167	Protein disulfide-isomerase A6	Q15084	PDIA6	0.979501	0.867649	1.56735	4.27169e-05
583	Cytochrome c	P99999	CYCS	1.02979	0.868394	1.2375	0.00202448
701	Malectin	Q14165	MLEC	1.1054	0.868597	4.23881	0.287051
643	Proteasome subunit alpha type-2	P25787	PSMA2	0.990445	0.869332	1.79044	0.0560066
795	Lysosome membrane protein 2	Q14108	SCARB2	0.87746	0.869506	1.35816	0.174903
774	Small nuclear ribonucleoprotein Sm D1	P62314	SNRPD1	1.04638	0.871345	1.00363	0.700935
652	GMP synthase [glutamine-hydrolyzing]	P49915	GMPS	1.01718	0.872045	1.26674	0.116531
386	40S ribosomal protein S8	P62241	RPS8	1.00136	0.872884	0.980363	0.519897
405	Calretinin	P22676	CALB2	0.935659	0.873286	1.62803	0.9822
328	14-3-3 protein theta	P27348	YWHAQ	0.912413	0.873988	0.936779	0.336017
726	Pyridoxal kinase	O00764	PDXK	0.965222	0.880097	0.55192	0.261821
153	Exportin-1	O14980	XPO1	1.16093	0.88045	1.86844	0.698146
498	Radixin	P35241	RDX	0.70365	0.881564	2.87169	0.340656
356	Thioredoxin-dependent peroxide reductase, mitochondrial	P30048	PRDX3	1.05551	0.885054	1.23792	0.0670809
859	Cytochrome b5	P00167	CYB5A	1.06213	0.885264	1.09121	0.867207
503	Basigin	P35613	BSG	1.01666	0.886303	1.5065	0.862722
690	Flavin reductase (NADPH)	P30043	BLVRB	1.07954	0.887352	0.75807	0.0236293
174	Acetyl-CoA acetyltransferase, cytosolic	Q9BWD1	ACAT2	1.03595	0.887821	1.31451	0.223306
585	Mesencephalic astrocyte-derived neurotrophic factor	P55145	MANF	0.963823	0.892447	1.36218	0.213061
286	Coatomer subunit gamma-1	Q9Y678	COPG1	0.348418	0.892594	0.826599	0.98247
199	Voltage-dependent anion-selective channel protein 1	P21796	VDAC1	0.985923	0.896021	1.42065	0.00435527
486	Eukaryotic translation initiation factor 2 subunit 3	P41091	EIF2S3	1.02102	0.896023	0.786337	0.0476354
415	Lactoylglutathione lyase	Q04760	GLO1	0.984486	0.89922	1.03139	0.846561
649	Reticulocalbin-1	Q15293	RCN1	0.971131	0.901498	0.943646	0.475354
91	Glucose-6-phosphate isomerase	P06744	GPI	0.98913	0.90669	0.613714	0.000173471
82	Calpain-1 catalytic subunit	P07384	CAPN1	0.94916	0.916177	0.940526	0.663658
599	Xaa-Pro dipeptidase	P12955	PEPD	1.03769	0.917001	2.3474	0.109135
140	Aspartate aminotransferase, mitochondrial	P00505	GOT2	0.982078	0.917746	1.1633	0.314478
46	ATP synthase subunit beta, mitochondrial	P06576	ATP5F1B	1.00852	0.917817	1.38371	0.000202097
480	Eukaryotic translation initiation factor 3 subunit E	P60228	EIF3E	1.08828	0.917911	1.19837	0.724056
892	Protein S100-A14	Q9HCY8	S100A14	0.990463	0.918236	1.2448	0.884091
347	Quinone oxidoreductase	Q08257	CRYZ	0.953768	0.918285	0.977889	0.344783
674	Ras GTPase-activating-like protein IQGAP2	Q13576	IQGAP2	1.3043	0.924791	1.90661	0.0151548
292	40S ribosomal protein S2	P15880	RPS2	0.999978	0.928015	1.04415	0.409927
626	Myristoylated alanine-rich C-kinase substrate	P29966	MARCKS	0.914341	0.932384	0.652269	0.00935132
152	Gelsolin	P06396	GSN	1.21713	0.933481	0.990987	0.455332
119	Argininosuccinate synthase	P00966	ASS1	0.9236	0.933906	1.58952	0.0161584
657	Hemoglobin subunit alpha	P69905	HBA1	1.54543	0.935309	1.46779	0.00362753
340	Synaptic vesicle membrane protein VAT-1 homolog	Q99536	VAT1	0.868702	0.940937	0.801759	0.200398
290	Voltage-dependent anion-selective channel protein 2	P45880	VDAC2	0.990408	0.943221	1.22772	0.0110559
727	High mobility group protein B2	P26583	HMGB2	0.986236	0.943975	0.776784	0.00439816
870	POTE ankyrin domain family member I	P0CG38	POTEI	1.02046	0.945975	1.238	0.0934424
484	Glyoxalase domain-containing protein 4	Q9HC38	GLOD4	0.747273	0.946354	3.70742	0.433931
163	60S ribosomal protein L4	P36578	RPL4	0.953891	0.946824	1.02264	0.802499
397	High mobility group protein B1	P09429	HMGB1	1.01831	0.948876	0.816702	0.00170304
260	Transaldolase	P37837	TALDO1	1.01911	0.9495	0.70603	0.00312336
84	Phosphoenolpyruvate carboxykinase [GTP], mitochondrial	Q16822	PCK2	0.984406	0.950719	0.97905	0.866461
72	ATP synthase subunit alpha, mitochondrial	P25705	ATP5F1A	1.01767	0.953367	1.34294	0.000681688
187	Aldo-keto reductase family 1 member A1	P14550	AKR1A1	0.991647	0.954714	0.889643	0.012332
737	60S ribosomal protein L28	P46779	RPL28	0.769419	0.956018	1.0638	0.877693
12	Cytoplasmic dynein 1 heavy chain 1	Q14204	DYNC1H1	1.50832	0.957541	1.17474	0.371499
893	Vesicle-fusing ATPase	P46459	NSF	1.09596	0.959734	1.42693	0.846737
443	Tricarboxylate transport protein, mitochondrial	P53007	SLC25A1	1.17091	0.963068	2.96146	0.0764281
803	Peroxiredoxin-like 2A	Q9BRX8	PRXL2A	1.02903	0.964604	1.08702	0.641206
175	Triokinase/FMN cyclase	Q3LXA3	TKFC	0.93505	0.965843	0.600117	0.496054
441	Proteasome adapter and scaffold protein ECM29	Q5VYK3	ECPAS	1.15919	0.974131	2.30992	0.141259
376	3-ketoacyl-CoA thiolase, mitochondrial	P42765	ACAA2	0.996274	0.978441	1.13557	0.0509508
524	Sorcin	P30626	SRI	1.00033	0.980428	1.0874	0.531986
333	Eukaryotic initiation factor 4A-III	P38919	EIF4A3	1.04891	0.980528	0.785404	0.478792
625	Eukaryotic translation initiation factor 4 gamma 1	Q04637	EIF4G1	1.05457	0.981563	0.95615	0.110596
654	Cytochrome c oxidase subunit 4 isoform 1, mitochondrial	P13073	COX4I1	1.01714	0.984858	1.26315	0.145316
365	DNA topoisomerase 1	P11387	TOP1	0.836733	0.987983	2.78833	0.160421
532	Cytochrome c oxidase subunit 2	P00403	MT-CO2	0.973284	0.988773	1.83278	0.000894186
660	Carboxymethylenebutenolidase homolog	Q96DG6	CMBL	0.922097	0.993091	0.8604	0.710764
828	Clathrin light chain A	P09496	CLTA	1.05083	0.994118	1.10572	0.992962
165	Aldehyde dehydrogenase X, mitochondrial	P30837	ALDH1B1	0.99757	0.994191	0.954015	0.943692
57	Protein disulfide-isomerase A3	P30101	PDIA3	0.992953	0.995392	1.43809	0.00361413
37	Bifunctional glutamate/proline--tRNA ligase	P07814	EPRS1	1.08957	0.996311	0.892895	0.304876

## Sheet: Path Enrich Anal results
Supplemetary Table ST3 Path Enrichment Analysis Results
red- statistically significant FC in A549
green - statistically significant FC BEAS
blue - statistically significant FC in BEAS and A549
ReactomePathway	RatioOfProteinInPathway	NumberOfProteinInPathway	ProteinFromGeneSET	Number of proteins with statistically significant FC in A549 in the pathway	Number of proteins with statistically significant FC in A549 and BAES in the pathway	Number of proteins with statistically significant FC in BAES in the pathway	P-value	FDR	HitGenes
Nervous system development	0.0514	562	129	24	9	12	1.1102e-16	2.4425e-15	PSMD5	DPYSL2	PSMD2	DPYSL3	PSMD3	PSMD1	MYL6	PSME1	PSME2	PRKAR2A	RPLP1	RPLP0	RPLP2	PSMA5	PSMA6	PSMA3	PSMA1	PSMA2	PSMA7	PSMB7	PSMB4	PSMB5	PSMB2	PSMB3	PSMB1	RPS27A	PSMC5	PSMC6	PSMC3	PSMC4	PSMC1	PSMC2	UTRN	ARPC2	ITGB1	HSP90AB1	ACTR3	ACTR2	HSP90AA1	ITGA2	CDC42
Regulation of Apoptosis	0.0048	53	29	3	0	1	1.1102e-16	2.4425e-15	PSMD5	PSMD2	PSMD3	PSMD1	PSME1	PSME2	PSMA5	PSMA6	PSMA3	PSMA1	PSMA2	PSMA7	PSMB7	PSMB4	PSMB5	PSMB2	PSMB3	PSMB1	RPS27A	PSMC5	PSMC6	PSMC3	PSMC4	PSMC1	PSMC2	PSMD12	PSMD11	PSMD14	PSMD13
Activation of the mRNA upon binding of the cap-binding complex and eIFs, and subsequent binding to 43S	0.0056	61	36	10	4	2	1.1102e-16	2.4425e-15	RPS27A	EIF4B	EIF3E	EIF3F	EIF3C	EIF3B	EIF4A1	PABPC1	RPS3	RPS2	RPS9	RPS7	RPS8	RPS5	RPS6	RPSA	EIF4G1	RPS14	RPS17	RPS16	RPS19	RPS18	RPS11	RPS10	RPS13	RPS12	RPS26	RPS25	RPS29	RPS20	RPS21	RPS24	EIF2S1	EIF2S3	RPS4X	RPS3A
Nonsense-Mediated Decay (NMD)	0.011	120	68	14	7	8	1.1102e-16	2.4425e-15	RPLP1	RPLP0	RPLP2	RPS27A	RPL23A	EIF4A3	GSPT1	RPL27A	PABPC1	RPL26L1	RPL4	RPL5	RPL30	RPL3	RPL32	RPL8	RPL9	RPL6	RPL7	RPL36	RPL38	RPL21	RPL23	RPL22	RPL24	RPL27	RPL28	RPL10	RPL12	RPL11	RPS3	RPL14	RPL13	RPS2	RPL15	RPL18	RPL17	RPL19	RPL10A	RPS9	RPS7
GTP hydrolysis and joining of the 60S ribosomal subunit	0.0107	117	74	17	8	7	1.1102e-16	2.4425e-15	EIF5	RPLP1	RPLP0	RPLP2	RPS27A	EIF5B	EIF4B	RPL23A	EIF3E	EIF3F	EIF3C	EIF3B	EIF4A1	RPL27A	RPL26L1	RPL4	RPL5	RPL30	RPL3	RPL32	RPL8	RPL9	RPL6	RPL7	RPL36	RPL38	RPL21	RPL23	RPL22	RPL24	RPL27	RPL28	RPL10	RPL12	RPL11	RPS3	RPL14	RPL13	RPS2	RPL15	RPL18
Signaling by ROBO receptors	0.0204	223	102	20	7	9	1.1102e-16	2.4425e-15	PSMD5	PSMD2	PSMD3	PSMD1	PSME1	PSME2	PRKAR2A	RPLP1	RPLP0	RPLP2	PSMA5	PSMA6	PSMA3	PSMA1	PSMA2	PSMA7	PSMB7	PSMB4	PSMB5	PSMB2	PSMB3	PSMB1	RPS27A	PSMC5	PSMC6	PSMC3	PSMC4	PSMC1	PSMC2	CDC42	RPL23A	EIF4A3	GSPT1	RPL27A	RAC1	CAP1	PABPC1	PSMD12	PSMD11	PSMD14	PSMD13
Ribosomal scanning and start codon recognition	0.0055	60	36	10	4	1	1.1102e-16	2.4425e-15	EIF5	RPS27A	EIF4B	EIF3E	EIF3F	EIF3C	EIF3B	EIF4A1	RPS3	RPS2	RPS9	RPS7	RPS8	RPS5	RPS6	RPSA	EIF4G1	RPS14	RPS17	RPS16	RPS19	RPS18	RPS11	RPS10	RPS13	RPS12	RPS26	RPS25	RPS29	RPS20	RPS21	RPS24	EIF2S1	EIF2S3	RPS4X	RPS3A
Axon guidance	0.049	536	128	24	9	11	1.1102e-16	2.4425e-15	PSMD5	DPYSL2	PSMD2	DPYSL3	PSMD3	PSMD1	MYL6	PSME1	PSME2	PRKAR2A	RPLP1	RPLP0	RPLP2	PSMA5	PSMA6	PSMA3	PSMA1	PSMA2	PSMA7	PSMB7	PSMB4	PSMB5	PSMB2	PSMB3	PSMB1	RPS27A	PSMC5	PSMC6	PSMC3	PSMC4	PSMC1	PSMC2	ARPC2	ITGB1	HSP90AB1	ACTR3	ACTR2	HSP90AA1	ITGA2	CDC42	RPL23A
Translation initiation complex formation	0.0055	60	36	10	4	2	1.1102e-16	2.4425e-15	RPS27A	EIF4B	EIF3E	EIF3F	EIF3C	EIF3B	EIF4A1	PABPC1	RPS3	RPS2	RPS9	RPS7	RPS8	RPS5	RPS6	RPSA	EIF4G1	RPS14	RPS17	RPS16	RPS19	RPS18	RPS11	RPS10	RPS13	RPS12	RPS26	RPS25	RPS29	RPS20	RPS21	RPS24	EIF2S1	EIF2S3	RPS4X	RPS3A
Metabolism of amino acids and derivatives	0.0347	379	142	27	8	10	1.1102e-16	2.4425e-15	PSMD5	PSMD2	PSMD3	PSMD1	LARS1	ETHE1	PSME1	PSME2	RPLP1	RPLP0	RPLP2	PSMA5	PSMA6	PSMA3	PSMA1	PSMA2	DLD	ECHS1	KARS1	DLST	PSMA7	PSMB7	PSMB4	PSMB5	PSMB2	PSMB3	PSMB1	RPS27A	CKMT1A	PSMC5	PSMC6	PSMC3	PSMC4	PSMC1	PSMC2	ACAT1	GOT1	GOT2	SLC25A13	HSD17B10	SRM
FBXL7 down-regulates AURKA during mitotic entry and in early mitosis	0.005	55	30	3	1	0	1.1102e-16	2.4425e-15	PSMD5	PSMD2	PSMD3	PSMD1	PSME1	PSME2	PSMA5	PSMA6	PSMA3	PSMA1	PSMA2	PSMA7	PSMB7	PSMB4	PSMB5	PSMB2	PSMB3	PSMB1	RPS27A	PSMC5	PSMC6	PSMC3	PSMC4	PSMC1	PSMC2	PSMD12	PSMD11	PSMD14	PSMD13	SKP1
Eukaryotic Translation Termination	0.009	98	65	14	7	7	1.1102e-16	2.4425e-15	RPLP1	RPLP0	RPLP2	RPS27A	APEH	RPL23A	GSPT1	RPL27A	RPL26L1	RPL4	RPL5	RPL30	RPL3	RPL32	RPL8	RPL9	RPL6	RPL7	RPL36	RPL38	RPL21	RPL23	RPL22	RPL24	RPL27	RPL28	RPL10	RPL12	RPL11	RPS3	RPL14	RPL13	RPS2	RPL15	RPL18	RPL17	RPL19	RPL10A	RPS9	RPS7	RPS8
Regulation of expression of SLITs and ROBOs	0.0162	177	96	17	7	9	1.1102e-16	2.4425e-15	PSMD5	PSMD2	PSMD3	PSMD1	PSME1	PSME2	RPLP1	RPLP0	RPLP2	PSMA5	PSMA6	PSMA3	PSMA1	PSMA2	PSMA7	PSMB7	PSMB4	PSMB5	PSMB2	PSMB3	PSMB1	RPS27A	PSMC5	PSMC6	PSMC3	PSMC4	PSMC1	PSMC2	RPL23A	EIF4A3	GSPT1	RPL27A	PABPC1	PSMD12	PSMD11	PSMD14	PSMD13	RPL26L1	RPL4	RPL5	RPL30
SRP-dependent cotranslational protein targeting to membrane	0.0109	119	74	15	7	9	1.1102e-16	2.4425e-15	RPLP1	RPLP0	RPLP2	SRP9	RPS27A	DDOST	RPL23A	RPL27A	SRP14	SEC61A1	RPL26L1	RPL4	RPL5	RPL30	RPL3	RPL32	RPL8	RPL9	RPL6	RPL7	RPL36	RPL38	RPL21	RPL23	RPL22	RPL24	RPL27	RPL28	RPN2	RPN1	SSR1	SSR4	RPL10	RPL12	RPL11	RPS3	RPL14	RPL13	RPS2	RPL15	RPL18
Formation of the ternary complex, and subsequently, the 43S complex	0.0048	53	32	9	3	1	1.1102e-16	2.4425e-15	RPS27A	EIF3E	EIF3F	EIF3C	EIF3B	RPS3	RPS2	RPS9	RPS7	RPS8	RPS5	RPS6	RPSA	RPS14	RPS17	RPS16	RPS19	RPS18	RPS11	RPS10	RPS13	RPS12	RPS26	RPS25	RPS29	RPS20	RPS21	RPS24	EIF2S1	EIF2S3	RPS4X	RPS3A
The role of GTSE1 in G2/M progression after G2 checkpoint	0.0055	60	32	3	2	0	1.1102e-16	2.4425e-15	PSMD5	PSMD2	PSMD3	PSMD1	PSME1	PSME2	PSMA5	PSMA6	PSMA3	PSMA1	PSMA2	PSMA7	PSMB7	PSMB4	PSMB5	PSMB2	PSMB3	PSMB1	RPS27A	PSMC5	PSMC6	PSMC3	PSMC4	PSMC1	PSMC2	HSP90AB1	HSP90AA1	PSMD12	PSMD11	PSMD14	PSMD13	MAPRE1
Eukaryotic Translation Initiation	0.0113	124	75	17	8	9	1.1102e-16	2.4425e-15	EIF5	RPLP1	RPLP0	RPLP2	RPS27A	EIF5B	EIF4B	RPL23A	EIF3E	EIF3F	EIF3C	EIF3B	EIF4A1	RPL27A	PABPC1	RPL26L1	RPL4	RPL5	RPL30	RPL3	RPL32	RPL8	RPL9	RPL6	RPL7	RPL36	RPL38	RPL21	RPL23	RPL22	RPL24	RPL27	RPL28	RPL10	RPL12	RPL11	RPS3	RPL14	RPL13	RPS2	RPL15
Ubiquitin-dependent degradation of Cyclin D	0.0048	52	29	3	1	0	1.1102e-16	2.4425e-15	PSMD5	PSMD2	PSMD3	PSMD1	PSME1	PSME2	PSMA5	PSMA6	PSMA3	PSMA1	PSMA2	PSMA7	PSMB7	PSMB4	PSMB5	PSMB2	PSMB3	PSMB1	RPS27A	PSMC5	PSMC6	PSMC3	PSMC4	PSMC1	PSMC2	PSMD12	PSMD11	PSMD14	PSMD13
rRNA processing in the nucleus and cytosol	0.0182	199	70	15	8	8	1.1102e-16	2.4425e-15	RPLP1	RPLP0	RPLP2	RPS27A	NOP56	NOP58	RPL23A	RPL27A	DDX21	RPL26L1	RPL4	RPL5	RPL30	RPL3	RPL32	RPL8	RPL9	RPL6	RPL7	RPL36	RPL38	RPL21	RPL23	RPL22	RPL24	RPL27	RPL28	GAR1	RPL10	RPL12	RPL11	RPS3	RPL14	RPL13	RPS2	RPL15	RPL18	RPL17	RPL19	RPL10A	RPS9
Selenocysteine synthesis	0.009	98	64	14	7	7	1.1102e-16	2.4425e-15	RPLP1	RPLP0	RPLP2	RPS27A	RPL23A	RPL27A	RPL26L1	RPL4	RPL5	RPL30	RPL3	RPL32	RPL8	RPL9	RPL6	RPL7	RPL36	RPL38	RPL21	RPL23	RPL22	RPL24	RPL27	RPL28	RPL10	RPL12	RPL11	RPS3	RPL14	RPL13	RPS2	RPL15	RPL18	RPL17	RPL19	RPL10A	RPS9	RPS7	RPS8	RPS5	RPS6
Ubiquitin Mediated Degradation of Phosphorylated Cdc25A	0.0048	52	29	3	1	0	1.1102e-16	2.4425e-15	PSMD5	PSMD2	PSMD3	PSMD1	PSME1	PSME2	PSMA5	PSMA6	PSMA3	PSMA1	PSMA2	PSMA7	PSMB7	PSMB4	PSMB5	PSMB2	PSMB3	PSMB1	RPS27A	PSMC5	PSMC6	PSMC3	PSMC4	PSMC1	PSMC2	PSMD12	PSMD11	PSMD14	PSMD13
Cross-presentation of soluble exogenous antigens (endosomes)	0.0046	50	28	3	0	0	1.1102e-16	2.4425e-15	PSMD5	PSMD2	PSMD3	PSMD1	PSME1	PSME2	PSMA5	PSMA6	PSMA3	PSMA1	PSMA2	PSMA7	PSMB7	PSMB4	PSMB5	PSMB2	PSMB3	PSMB1	PSMC5	PSMC6	PSMC3	PSMC4	PSMC1	PSMC2	PSMD12	PSMD11	PSMD14	PSMD13
L13a-mediated translational silencing of Ceruloplasmin expression	0.0106	116	73	17	7	8	1.1102e-16	2.4425e-15	RPLP1	RPLP0	RPLP2	RPS27A	EIF4B	RPL23A	EIF3E	EIF3F	EIF3C	EIF3B	EIF4A1	RPL27A	PABPC1	RPL26L1	RPL4	RPL5	RPL30	RPL3	RPL32	RPL8	RPL9	RPL6	RPL7	RPL36	RPL38	RPL21	RPL23	RPL22	RPL24	RPL27	RPL28	RPL10	RPL12	RPL11	RPS3	RPL14	RPL13	RPS2	RPL15	RPL18	RPL17
Regulation of ornithine decarboxylase (ODC)	0.0047	51	29	4	0	0	1.1102e-16	2.4425e-15	PSMD5	PSMD2	PSMD3	PSMD1	PSME1	PSME2	PSMA5	PSMA6	PSMA3	PSMA1	PSMA2	PSMA7	PSMB7	PSMB4	PSMB5	PSMB2	PSMB3	PSMB1	PSMC5	PSMC6	PSMC3	PSMC4	PSMC1	PSMC2	PSMD12	PSMD11	PSMD14	PSMD13	NQO1
Selenoamino acid metabolism	0.0112	122	76	16	8	9	1.1102e-16	2.4425e-15	LARS1	RPLP1	RPLP0	RPLP2	KARS1	RPS27A	IARS1	RPL23A	EPRS1	RPL27A	EEF1E1	AHCY	DARS1	RPL26L1	RPL4	RPL5	RPL30	RPL3	RPL32	RPL8	RPL9	RPL6	RPL7	RPL36	RPL38	RPL21	RPL23	RPL22	RPL24	RPL27	RPL28	RPL10	RPL12	RPL11	RPS3	RPL14	RPL13	RPS2	RPL15	RPL18	RPL17
Negative regulation of NOTCH4 signaling	0.0049	54	31	3	1	0	1.1102e-16	2.4425e-15	PSMD5	PSMD2	PSMD3	PSMD1	PSME1	PSME2	PSMA5	PSMA6	PSMA3	PSMA1	PSMA2	PSMA7	PSMB7	PSMB4	PSMB5	PSMB2	PSMB3	PSMB1	RPS27A	PSMC5	PSMC6	PSMC3	PSMC4	PSMC1	PSMC2	PSMD12	PSMD11	PSMD14	PSMD13	YWHAZ	SKP1
Peptide chain elongation	0.0086	94	65	15	7	8	1.1102e-16	2.4425e-15	RPLP1	RPLP0	RPLP2	RPS27A	EEF2	RPL23A	RPL27A	EEF1A1	RPL26L1	RPL4	RPL5	RPL30	RPL3	RPL32	RPL8	RPL9	RPL6	RPL7	RPL36	RPL38	RPL21	RPL23	RPL22	RPL24	RPL27	RPL28	RPL10	RPL12	RPL11	RPS3	RPL14	RPL13	RPS2	RPL15	RPL18	RPL17	RPL19	RPL10A	RPS9	RPS7	RPS8
Metabolism of polyamines	0.0054	59	31	4	0	0	1.1102e-16	2.4425e-15	PSMD5	PSMD2	PSMD3	PSMD1	PSME1	PSME2	PSMA5	PSMA6	PSMA3	PSMA1	PSMA2	PSMA7	PSMB7	PSMB4	PSMB5	PSMB2	PSMB3	PSMB1	PSMC5	PSMC6	PSMC3	PSMC4	PSMC1	PSMC2	SRM	PSMD12	PSMD11	PSMD14	PSMD13	AGMAT	NQO1
Neutrophil degranulation	0.0438	479	112	21	8	5	1.1102e-16	2.4425e-15	PSMD2	PSMD3	PSMD1	IQGAP1	IQGAP2	CYB5R3	LTA4H	HEXB	PGAM1	PSMA5	PSMA2	PAFAH1B2	GSTP1	PSMB7	PSMB1	PSMC3	FABP5	PSMC2	APEH	ACLY	KPNB1	RAP1B	TXNDC5	EEF2	HSP90AB1	PGM1	DSP	ACTR2	HSP90AA1	RNASET2	DDOST	LGALS3	CPNE1	MIF	XRCC6	XRCC5	SURF4	RAC1	SPTAN1	CTSD	CTSB
Regulation of mRNA stability by proteins that bind AU-rich elements	0.0081	89	41	4	2	2	1.1102e-16	2.4425e-15	PSMD5	PSMD2	PSMD3	PSMD1	PSME1	PSME2	SET	PSMA5	PSMA6	PSMA3	PSMA1	PSMA2	PSMA7	PSMB7	PSMB4	PSMB5	PSMB2	PSMB3	PSMB1	RPS27A	PSMC5	PSMC6	PSMC3	PSMC4	PSMC1	PSMC2	PABPC1	KHSRP	PSMD12	PSMD11	PSMD14	PSMD13	YWHAB	YWHAZ	EIF4G1	TNPO1	ANP32A	XPO1	HSPA8	HSPB1	ELAVL1
AUF1 (hnRNP D0) binds and destabilizes mRNA	H/ACA ribonucleoprotein complex subunit 1	55	33	4	2	1	1.1102e-16	2.4425e-15	PSMD5	PSMD2	PSMD3	PSMD1	PSME1	PSME2	PSMA5	PSMA6	PSMA3	PSMA1	PSMA2	PSMA7	PSMB7	PSMB4	PSMB5	PSMB2	PSMB3	PSMB1	RPS27A	PSMC5	PSMC6	PSMC3	PSMC4	PSMC1	PSMC2	PABPC1	PSMD12	PSMD11	PSMD14	PSMD13	EIF4G1	HSPA8	HSPB1
Formation of a pool of free 40S subunits	0.0097	106	67	15	7	7	1.1102e-16	2.4425e-15	RPLP1	RPLP0	RPLP2	RPS27A	RPL23A	EIF3E	EIF3F	EIF3C	EIF3B	RPL27A	RPL26L1	RPL4	RPL5	RPL30	RPL3	RPL32	RPL8	RPL9	RPL6	RPL7	RPL36	RPL38	RPL21	RPL23	RPL22	RPL24	RPL27	RPL28	RPL10	RPL12	RPL11	RPS3	RPL14	RPL13	RPS2	RPL15	RPL18	RPL17	RPL19	RPL10A	RPS9
Regulation of activated PAK-2p34 by proteasome mediated degradation	0.0046	50	29	3	1	0	1.1102e-16	2.4425e-15	PSMD5	PSMD2	PSMD3	PSMD1	PSME1	PSME2	PSMA5	PSMA6	PSMA3	PSMA1	PSMA2	PSMA7	PSMB7	PSMB4	PSMB5	PSMB2	PSMB3	PSMB1	RPS27A	PSMC5	PSMC6	PSMC3	PSMC4	PSMC1	PSMC2	PSMD12	PSMD11	PSMD14	PSMD13
Apoptosis	0.0164	179	56	11	1	3	1.1102e-16	2.4425e-15	PSMD5	PSMD2	PSMD3	PSMD1	PSME1	PSME2	SFN	H1-5	DYNLL2	PSMA5	PSMA6	PSMA3	PSMA1	PSMA2	PSMA7	PSMB7	PSMB4	PSMB5	PSMB2	PSMB3	PSMB1	RPS27A	PSMC5	PSMC6	PSMC3	PSMC4	PSMC1	PSMC2	KPNB1	DNM1L	DSP	SPTAN1	BCAP31	PSMD12	PSMD11	PSMD14	PSMD13	CYCS	YWHAE	YWHAB	HMGB2
Eukaryotic Translation Elongation	0.0091	99	69	15	7	9	1.1102e-16	2.4425e-15	RPLP1	RPLP0	RPLP2	RPS27A	EEF2	RPL23A	RPL27A	EEF1B2	EEF1A1	EEF1A2	EEF1G	EEF1D	RPL26L1	RPL4	RPL5	RPL30	RPL3	RPL32	RPL8	RPL9	RPL6	RPL7	RPL36	RPL38	RPL21	RPL23	RPL22	RPL24	RPL27	RPL28	RPL10	RPL12	RPL11	RPS3	RPL14	RPL13	RPS2	RPL15	RPL18	RPL17	RPL19
Cellular responses to stress	0.0507	554	142	32	11	11	1.1102e-16	2.4425e-15	PSMD5	PSMD2	PSMD3	PSMD1	PSME1	PSME2	HSPH1	H1-5	RPLP1	RPLP0	RPLP2	DYNLL2	PSMA5	PSMA6	PSMA3	PSMA1	PSMA2	GSTP1	PSMA7	PSMB7	H3C15	PSMB4	PSMB5	PSMB2	PSMB3	PSMB1	RPS27A	PSMC5	PSMC6	PSMC3	PSMC4	PSMC1	PSMC2	ERO1A	HSP90AB1	CAPZB	HSP90AA1	H2AZ2	RPL23A	P4HB	RPL27A
Autodegradation of the E3 ubiquitin ligase COP1	0.0048	52	29	3	1	0	1.1102e-16	2.4425e-15	PSMD5	PSMD2	PSMD3	PSMD1	PSME1	PSME2	PSMA5	PSMA6	PSMA3	PSMA1	PSMA2	PSMA7	PSMB7	PSMB4	PSMB5	PSMB2	PSMB3	PSMB1	RPS27A	PSMC5	PSMC6	PSMC3	PSMC4	PSMC1	PSMC2	PSMD12	PSMD11	PSMD14	PSMD13
SCF-beta-TrCP mediated degradation of Emi1	0.005	55	30	3	1	0	1.1102e-16	2.4425e-15	PSMD5	PSMD2	PSMD3	PSMD1	PSME1	PSME2	PSMA5	PSMA6	PSMA3	PSMA1	PSMA2	PSMA7	PSMB7	PSMB4	PSMB5	PSMB2	PSMB3	PSMB1	RPS27A	PSMC5	PSMC6	PSMC3	PSMC4	PSMC1	PSMC2	PSMD12	PSMD11	PSMD14	PSMD13	SKP1
Major pathway of rRNA processing in the nucleolus and cytosol	0.0173	189	68	15	7	8	1.1102e-16	2.4425e-15	RPLP1	RPLP0	RPLP2	RPS27A	NOP56	NOP58	RPL23A	RPL27A	DDX21	RPL26L1	RPL4	RPL5	RPL30	RPL3	RPL32	RPL8	RPL9	RPL6	RPL7	RPL36	RPL38	RPL21	RPL23	RPL22	RPL24	RPL27	RPL28	RPL10	RPL12	RPL11	RPS3	RPL14	RPL13	RPS2	RPL15	RPL18	RPL17	RPL19	RPL10A	RPS9	RPS7
p53-Independent G1/S DNA damage checkpoint	0.0048	52	29	3	1	0	1.1102e-16	2.4425e-15	PSMD5	PSMD2	PSMD3	PSMD1	PSME1	PSME2	PSMA5	PSMA6	PSMA3	PSMA1	PSMA2	PSMA7	PSMB7	PSMB4	PSMB5	PSMB2	PSMB3	PSMB1	RPS27A	PSMC5	PSMC6	PSMC3	PSMC4	PSMC1	PSMC2	PSMD12	PSMD11	PSMD14	PSMD13
p53-Independent DNA Damage Response	0.0048	52	29	3	1	0	1.1102e-16	2.4425e-15	PSMD5	PSMD2	PSMD3	PSMD1	PSME1	PSME2	PSMA5	PSMA6	PSMA3	PSMA1	PSMA2	PSMA7	PSMB7	PSMB4	PSMB5	PSMB2	PSMB3	PSMB1	RPS27A	PSMC5	PSMC6	PSMC3	PSMC4	PSMC1	PSMC2	PSMD12	PSMD11	PSMD14	PSMD13
rRNA processing	0.0217	237	72	17	8	8	1.1102e-16	2.4425e-15	MT-CO2	RPLP1	RPLP0	RPLP2	RPS27A	HSD17B10	NOP56	NOP58	RPL23A	RPL27A	DDX21	RPL26L1	RPL4	RPL5	RPL30	RPL3	RPL32	RPL8	RPL9	RPL6	RPL7	RPL36	RPL38	RPL21	RPL23	RPL22	RPL24	RPL27	RPL28	GAR1	RPL10	RPL12	RPL11	RPS3	RPL14	RPL13	RPS2	RPL15	RPL18	RPL17	RPL19
Translation	0.0277	303	118	23	9	15	1.1102e-16	2.4425e-15	LARS1	MRPL12	EIF5	RPLP1	RPLP0	RPLP2	SRP9	KARS1	RPS27A	APEH	EEF2	EIF5B	DDOST	IARS2	IARS1	EIF4B	RPL23A	EIF3E	EIF3F	EIF3C	EIF3B	EIF4A1	PPA2	PPA1	AARS1	GSPT1	HARS1	EPRS1	RPL27A	PABPC1	EEF1E1	GARS1	YARS1	SRP14	EEF1B2	EEF1A1	EEF1A2	VARS1	SEC61A1	DARS1	EEF1G
Nonsense Mediated Decay (NMD) enhanced by the Exon Junction Complex (EJC)	0.011	120	68	15	7	8	1.1102e-16	2.4425e-15	RPLP1	RPLP0	RPLP2	RPS27A	RPL23A	EIF4A3	GSPT1	RPL27A	PABPC1	RPL26L1	RPL4	RPL5	RPL30	RPL3	RPL32	RPL8	RPL9	RPL6	RPL7	RPL36	RPL38	RPL21	RPL23	RPL22	RPL24	RPL27	RPL28	RPL10	RPL12	RPL11	RPS3	RPL14	RPL13	RPS2	RPL15	RPL18	RPL17	RPL19	RPL10A	RPS9	RPS7
NIK-->noncanonical NF-kB signaling	0.0054	59	30	3	1	0	1.1102e-16	2.4425e-15	PSMD5	PSMD2	PSMD3	PSMD1	PSME1	PSME2	PSMA5	PSMA6	PSMA3	PSMA1	PSMA2	PSMA7	PSMB7	PSMB4	PSMB5	PSMB2	PSMB3	PSMB1	RPS27A	PSMC5	PSMC6	PSMC3	PSMC4	PSMC1	PSMC2	PSMD12	PSMD11	PSMD14	PSMD13	SKP1
Nonsense Mediated Decay (NMD) independent of the Exon Junction Complex (EJC)	0.0091	100	66	14	7	8	1.1102e-16	2.4425e-15	RPLP1	RPLP0	RPLP2	RPS27A	RPL23A	GSPT1	RPL27A	PABPC1	RPL26L1	RPL4	RPL5	RPL30	RPL3	RPL32	RPL8	RPL9	RPL6	RPL7	RPL36	RPL38	RPL21	RPL23	RPL22	RPL24	RPL27	RPL28	RPL10	RPL12	RPL11	RPS3	RPL14	RPL13	RPS2	RPL15	RPL18	RPL17	RPL19	RPL10A	RPS9	RPS7	RPS8
Cap-dependent Translation Initiation	0.0113	124	75	17	8	8	1.1102e-16	2.4425e-15	EIF5	RPLP1	RPLP0	RPLP2	RPS27A	EIF5B	EIF4B	RPL23A	EIF3E	EIF3F	EIF3C	EIF3B	EIF4A1	RPL27A	PABPC1	RPL26L1	RPL4	RPL5	RPL30	RPL3	RPL32	RPL8	RPL9	RPL6	RPL7	RPL36	RPL38	RPL21	RPL23	RPL22	RPL24	RPL27	RPL28	RPL10	RPL12	RPL11	RPS3	RPL14	RPL13	RPS2	RPL15
Response of EIF2AK4 (GCN2) to amino acid deficiency	0.0097	106	66	15	7	7	1.1102e-16	2.4425e-15	RPLP1	RPLP0	RPLP2	RPS27A	RPL23A	RPL27A	GCN1	RPL26L1	RPL4	RPL5	RPL30	RPL3	RPL32	RPL8	RPL9	RPL6	RPL7	RPL36	RPL38	RPL21	RPL23	RPL22	RPL24	RPL27	RPL28	RPL10	RPL12	RPL11	RPS3	RPL14	RPL13	RPS2	RPL15	RPL18	RPL17	RPL19	RPL10A	RPS9	RPS7	RPS8	RPS5
Hedgehog ligand biogenesis	0.0059	65	31	3	2	0	2.2204e-16	4.2188e-15	PSMD5	PSMD2	PSMD3	PSMD1	PSME1	PSME2	PSMA5	PSMA6	PSMA3	PSMA1	PSMA2	PSMA7	PSMB7	PSMB4	PSMB5	PSMB2	PSMB3	PSMB1	RPS27A	PSMC5	PSMC6	PSMC3	PSMC4	PSMC1	PSMC2	P4HB	VCP	PSMD12	PSMD11	PSMD14	PSMD13
Degradation of GLI1 by the proteasome	0.0055	60	30	3	1	0	2.2204e-16	4.2188e-15	PSMD5	PSMD2	PSMD3	PSMD1	PSME1	PSME2	PSMA5	PSMA6	PSMA3	PSMA1	PSMA2	PSMA7	PSMB7	PSMB4	PSMB5	PSMB2	PSMB3	PSMB1	RPS27A	PSMC5	PSMC6	PSMC3	PSMC4	PSMC1	PSMC2	PSMD12	PSMD11	PSMD14	PSMD13	SKP1
Degradation of AXIN	0.005	55	29	3	1	0	2.2204e-16	4.2188e-15	PSMD5	PSMD2	PSMD3	PSMD1	PSME1	PSME2	PSMA5	PSMA6	PSMA3	PSMA1	PSMA2	PSMA7	PSMB7	PSMB4	PSMB5	PSMB2	PSMB3	PSMB1	RPS27A	PSMC5	PSMC6	PSMC3	PSMC4	PSMC1	PSMC2	PSMD12	PSMD11	PSMD14	PSMD13
Degradation of GLI2 by the proteasome	0.0055	60	30	3	1	0	2.2204e-16	4.2188e-15	PSMD5	PSMD2	PSMD3	PSMD1	PSME1	PSME2	PSMA5	PSMA6	PSMA3	PSMA1	PSMA2	PSMA7	PSMB7	PSMB4	PSMB5	PSMB2	PSMB3	PSMB1	RPS27A	PSMC5	PSMC6	PSMC3	PSMC4	PSMC1	PSMC2	PSMD12	PSMD11	PSMD14	PSMD13	SKP1
GLI3 is processed to GLI3R by the proteasome	0.0055	60	30	3	1	0	2.2204e-16	4.2188e-15	PSMD5	PSMD2	PSMD3	PSMD1	PSME1	PSME2	PSMA5	PSMA6	PSMA3	PSMA1	PSMA2	PSMA7	PSMB7	PSMB4	PSMB5	PSMB2	PSMB3	PSMB1	RPS27A	PSMC5	PSMC6	PSMC3	PSMC4	PSMC1	PSMC2	PSMD12	PSMD11	PSMD14	PSMD13	SKP1
SCF(Skp2)-mediated degradation of p27/p21	0.0055	60	30	3	1	0	2.2204e-16	4.2188e-15	PSMD5	PSMD2	PSMD3	PSMD1	PSME1	PSME2	PSMA5	PSMA6	PSMA3	PSMA1	PSMA2	PSMA7	PSMB7	PSMB4	PSMB5	PSMB2	PSMB3	PSMB1	RPS27A	PSMC5	PSMC6	PSMC3	PSMC4	PSMC1	PSMC2	PSMD12	PSMD11	PSMD14	PSMD13	SKP1
Regulation of RUNX3 expression and activity	0.005	55	29	3	1	0	2.2204e-16	4.2188e-15	PSMD5	PSMD2	PSMD3	PSMD1	PSME1	PSME2	PSMA5	PSMA6	PSMA3	PSMA1	PSMA2	PSMA7	PSMB7	PSMB4	PSMB5	PSMB2	PSMB3	PSMB1	RPS27A	PSMC5	PSMC6	PSMC3	PSMC4	PSMC1	PSMC2	PSMD12	PSMD11	PSMD14	PSMD13
ER-Phagosome pathway	0.0079	86	35	5	1	0	3.3307e-16	6.3283e-15	PSMD5	PSMD2	PSMD3	PSMD1	PSME1	PSME2	PSMA5	PSMA6	PSMA3	PSMA1	PSMA2	PSMA7	PSMB7	PSMB4	PSMB5	PSMB2	PSMB3	PSMB1	RPS27A	PSMC5	PSMC6	PSMC3	PSMC4	PSMC1	PSMC2	SEC22B	CALR	PSMD12	PSMD11	PSMD14	PSMD13	SEC61A1	SEC61G	SEC61B	PDIA3
Degradation of DVL	0.0052	57	29	3	1	0	4.4409e-16	7.9936e-15	PSMD5	PSMD2	PSMD3	PSMD1	PSME1	PSME2	PSMA5	PSMA6	PSMA3	PSMA1	PSMA2	PSMA7	PSMB7	PSMB4	PSMB5	PSMB2	PSMB3	PSMB1	RPS27A	PSMC5	PSMC6	PSMC3	PSMC4	PSMC1	PSMC2	PSMD12	PSMD11	PSMD14	PSMD13
Stabilization of p53	0.0052	57	29	3	1	0	4.4409e-16	7.9936e-15	PSMD5	PSMD2	PSMD3	PSMD1	PSME1	PSME2	PSMA5	PSMA6	PSMA3	PSMA1	PSMA2	PSMA7	PSMB7	PSMB4	PSMB5	PSMB2	PSMB3	PSMB1	RPS27A	PSMC5	PSMC6	PSMC3	PSMC4	PSMC1	PSMC2	PSMD12	PSMD11	PSMD14	PSMD13
Dectin-1 mediated noncanonical NF-kB signaling	0.0057	62	30	3	1	0	5.5511e-16	9.992e-15	PSMD5	PSMD2	PSMD3	PSMD1	PSME1	PSME2	PSMA5	PSMA6	PSMA3	PSMA1	PSMA2	PSMA7	PSMB7	PSMB4	PSMB5	PSMB2	PSMB3	PSMB1	RPS27A	PSMC5	PSMC6	PSMC3	PSMC4	PSMC1	PSMC2	PSMD12	PSMD11	PSMD14	PSMD13	SKP1
CDT1 association with the CDC6:ORC:origin complex	0.0054	59	29	3	1	0	1.1102e-15	1.9984e-14	PSMD5	PSMD2	PSMD3	PSMD1	PSME1	PSME2	PSMA5	PSMA6	PSMA3	PSMA1	PSMA2	PSMA7	PSMB7	PSMB4	PSMB5	PSMB2	PSMB3	PSMB1	RPS27A	PSMC5	PSMC6	PSMC3	PSMC4	PSMC1	PSMC2	PSMD12	PSMD11	PSMD14	PSMD13
Cytosolic tRNA aminoacylation	0.0022	24	20	3	1	3	2.3315e-15	3.9635e-14	LARS1	KARS1	IARS1	PPA1	AARS1	HARS1	EPRS1	EEF1E1	GARS1	YARS1	VARS1	DARS1	WARS1	TARS1	FARSB	RARS1	SARS1	QARS1	NARS1	MARS1
Oxygen-dependent proline hydroxylation of Hypoxia-inducible Factor Alpha	0.006	66	30	3	1	1	2.7756e-15	4.7184e-14	PSMD5	PSMD2	PSMD3	PSMD1	PSME1	PSME2	PSMA5	PSMA6	PSMA3	PSMA1	PSMA2	PSMA7	PSMB7	PSMB4	PSMB5	PSMB2	PSMB3	PSMB1	RPS27A	PSMC5	PSMC6	PSMC3	PSMC4	PSMC1	PSMC2	PSMD12	PSMD11	PSMD14	PSMD13	ELOB
Activation of NF-kappaB in B cells	0.0061	67	30	3	1	0	4.1078e-15	6.9833e-14	PSMD5	PSMD2	PSMD3	PSMD1	PSME1	PSME2	PSMA5	PSMA6	PSMA3	PSMA1	PSMA2	PSMA7	PSMB7	PSMB4	PSMB5	PSMB2	PSMB3	PSMB1	RPS27A	PSMC5	PSMC6	PSMC3	PSMC4	PSMC1	PSMC2	PSMD12	PSMD11	PSMD14	PSMD13	SKP1
Asymmetric localization of PCP proteins	0.0059	64	29	3	1	0	8.6597e-15	1.3856e-13	PSMD5	PSMD2	PSMD3	PSMD1	PSME1	PSME2	PSMA5	PSMA6	PSMA3	PSMA1	PSMA2	PSMA7	PSMB7	PSMB4	PSMB5	PSMB2	PSMB3	PSMB1	RPS27A	PSMC5	PSMC6	PSMC3	PSMC4	PSMC1	PSMC2	PSMD12	PSMD11	PSMD14	PSMD13
Autodegradation of Cdh1 by Cdh1:APC/C	0.0059	64	29	3	1	0	8.6597e-15	1.3856e-13	PSMD5	PSMD2	PSMD3	PSMD1	PSME1	PSME2	PSMA5	PSMA6	PSMA3	PSMA1	PSMA2	PSMA7	PSMB7	PSMB4	PSMB5	PSMB2	PSMB3	PSMB1	RPS27A	PSMC5	PSMC6	PSMC3	PSMC4	PSMC1	PSMC2	PSMD12	PSMD11	PSMD14	PSMD13
Gene and protein expression by JAK-STAT signaling after Interleukin-12 stimulation	0.0035	38	23	9	1	3	1.4988e-14	2.3981e-13	PSME2	ARF1	RPLP0	GSTO1	RAP1B	HNRNPDL	CDC42	TALDO1	MIF	HNRNPA2B1	PPIA	CNN2	MSN	LMNB1	RALA	SOD2	SOD1	HNRNPF	ANXA2	TCP1	CFL1	SNRPA1	HSPA9
Orc1 removal from chromatin	0.0065	71	30	3	1	0	1.7875e-14	2.7978e-13	PSMD5	PSMD2	PSMD3	PSMD1	PSME1	PSME2	PSMA5	PSMA6	PSMA3	PSMA1	PSMA2	PSMA7	PSMB7	PSMB4	PSMB5	PSMB2	PSMB3	PSMB1	RPS27A	PSMC5	PSMC6	PSMC3	PSMC4	PSMC1	PSMC2	PSMD12	PSMD11	PSMD14	PSMD13	SKP1
p53-Dependent G1/S DNA damage checkpoint	0.006	66	29	3	1	0	1.8652e-14	2.7978e-13	PSMD5	PSMD2	PSMD3	PSMD1	PSME1	PSME2	PSMA5	PSMA6	PSMA3	PSMA1	PSMA2	PSMA7	PSMB7	PSMB4	PSMB5	PSMB2	PSMB3	PSMB1	RPS27A	PSMC5	PSMC6	PSMC3	PSMC4	PSMC1	PSMC2	PSMD12	PSMD11	PSMD14	PSMD13
p53-Dependent G1 DNA Damage Response	0.006	66	29	3	1	0	1.8652e-14	2.7978e-13	PSMD5	PSMD2	PSMD3	PSMD1	PSME1	PSME2	PSMA5	PSMA6	PSMA3	PSMA1	PSMA2	PSMA7	PSMB7	PSMB4	PSMB5	PSMB2	PSMB3	PSMB1	RPS27A	PSMC5	PSMC6	PSMC3	PSMC4	PSMC1	PSMC2	PSMD12	PSMD11	PSMD14	PSMD13
MAPK6/MAPK4 signaling	0.0086	94	34	4	2	0	2.6201e-14	3.9302e-13	PSMD5	PSMD2	PSMD3	PSMD1	PSME1	PSME2	PSMA5	PSMA6	PSMA3	PSMA1	PSMA2	PSMA7	PSMB7	PSMB4	PSMB5	PSMB2	PSMB3	PSMB1	RPS27A	PSMC5	PSMC6	PSMC3	PSMC4	PSMC1	PSMC2	CDC42	IGF2BP1	RAC1	PSMD12	PSMD11	PSMD14	PSMD13	XPO1	HSPB1
Regulation of RUNX2 expression and activity	0.0067	73	30	3	1	0	3.6082e-14	5.4123e-13	PSMD5	PSMD2	PSMD3	PSMD1	PSME1	PSME2	PSMA5	PSMA6	PSMA3	PSMA1	PSMA2	PSMA7	PSMB7	PSMB4	PSMB5	PSMB2	PSMB3	PSMB1	RPS27A	PSMC5	PSMC6	PSMC3	PSMC4	PSMC1	PSMC2	PSMD12	PSMD11	PSMD14	PSMD13	SKP1
Regulation of RAS by GAPs	0.0062	68	29	3	1	0	3.8858e-14	5.4401e-13	PSMD5	PSMD2	PSMD3	PSMD1	PSME1	PSME2	PSMA5	PSMA6	PSMA3	PSMA1	PSMA2	PSMA7	PSMB7	PSMB4	PSMB5	PSMB2	PSMB3	PSMB1	RPS27A	PSMC5	PSMC6	PSMC3	PSMC4	PSMC1	PSMC2	PSMD12	PSMD11	PSMD14	PSMD13
Assembly of the pre-replicative complex	0.0062	68	29	3	1	0	3.8858e-14	5.4401e-13	PSMD5	PSMD2	PSMD3	PSMD1	PSME1	PSME2	PSMA5	PSMA6	PSMA3	PSMA1	PSMA2	PSMA7	PSMB7	PSMB4	PSMB5	PSMB2	PSMB3	PSMB1	RPS27A	PSMC5	PSMC6	PSMC3	PSMC4	PSMC1	PSMC2	PSMD12	PSMD11	PSMD14	PSMD13
G1/S DNA Damage Checkpoints	0.0062	68	29	3	1	0	3.8858e-14	5.4401e-13	PSMD5	PSMD2	PSMD3	PSMD1	PSME1	PSME2	PSMA5	PSMA6	PSMA3	PSMA1	PSMA2	PSMA7	PSMB7	PSMB4	PSMB5	PSMB2	PSMB3	PSMB1	RPS27A	PSMC5	PSMC6	PSMC3	PSMC4	PSMC1	PSMC2	PSMD12	PSMD11	PSMD14	PSMD13
APC/C:Cdc20 mediated degradation of Securin	0.0062	68	29	3	1	0	3.8858e-14	5.4401e-13	PSMD5	PSMD2	PSMD3	PSMD1	PSME1	PSME2	PSMA5	PSMA6	PSMA3	PSMA1	PSMA2	PSMA7	PSMB7	PSMB4	PSMB5	PSMB2	PSMB3	PSMB1	RPS27A	PSMC5	PSMC6	PSMC3	PSMC4	PSMC1	PSMC2	PSMD12	PSMD11	PSMD14	PSMD13
mRNA Splicing - Major Pathway	0.0165	180	47	10	1	3	4.8406e-14	6.7768e-13	SRRT	SRSF3	SRSF7	SRSF9	FUS	SRSF1	U2AF1	U2AF2	HNRNPA1	HNRNPA0	HNRNPA3	EIF4A3	SNRPD2	SNRPD1	SNRPD3	DHX9	PCBP1	PCBP2	DHX15	HNRNPA2B1	HNRNPUL1	PABPN1	HNRNPU	HNRNPR	HNRNPL	HNRNPM	HNRNPK	HNRNPF	HNRNPC	SF3B2	SF3B3	SF3B1	SF3A3	SF3A1	SNRPB	PTBP1	SNRNP70	SNRPA1	PRPF19	HNRNPH1	EFTUD2
Antigen processing-Cross presentation	0.0093	102	35	5	1	0	4.885e-14	6.839e-13	PSMD5	PSMD2	PSMD3	PSMD1	PSME1	PSME2	PSMA5	PSMA6	PSMA3	PSMA1	PSMA2	PSMA7	PSMB7	PSMB4	PSMB5	PSMB2	PSMB3	PSMB1	RPS27A	PSMC5	PSMC6	PSMC3	PSMC4	PSMC1	PSMC2	SEC22B	CALR	PSMD12	PSMD11	PSMD14	PSMD13	SEC61A1	SEC61G	SEC61B	PDIA3
Degradation of beta-catenin by the destruction complex	0.0078	85	32	3	1	1	5.2625e-14	7.2309e-13	PSMD5	PSMD2	PSMD3	PSMD1	PSME1	PSME2	PSMA5	PSMA6	PSMA3	PSMA1	PSMA2	PSMA7	PSMB7	PSMB4	PSMB5	PSMB2	PSMB3	PSMB1	RPS27A	PSMC5	PSMC6	PSMC3	PSMC4	PSMC1	PSMC2	PSMD12	PSMD11	PSMD14	PSMD13	PPP2R1A	SKP1	CTNNB1
Regulation of PTEN stability and activity	0.0063	69	29	3	1	0	5.5622e-14	7.2309e-13	PSMD5	PSMD2	PSMD3	PSMD1	PSME1	PSME2	PSMA5	PSMA6	PSMA3	PSMA1	PSMA2	PSMA7	PSMB7	PSMB4	PSMB5	PSMB2	PSMB3	PSMB1	RPS27A	PSMC5	PSMC6	PSMC3	PSMC4	PSMC1	PSMC2	PSMD12	PSMD11	PSMD14	PSMD13
Cellular response to hypoxia	0.0069	75	30	3	1	1	7.1276e-14	9.2659e-13	PSMD5	PSMD2	PSMD3	PSMD1	PSME1	PSME2	PSMA5	PSMA6	PSMA3	PSMA1	PSMA2	PSMA7	PSMB7	PSMB4	PSMB5	PSMB2	PSMB3	PSMB1	RPS27A	PSMC5	PSMC6	PSMC3	PSMC4	PSMC1	PSMC2	PSMD12	PSMD11	PSMD14	PSMD13	ELOB
PCP/CE pathway	0.0084	92	33	3	1	0	7.8715e-14	1.0233e-12	PSMD5	PSMD2	PSMD3	PSMD1	PSME1	PSME2	PSMA5	PSMA6	PSMA3	PSMA1	PSMA2	PSMA7	PSMB7	PSMB4	PSMB5	PSMB2	PSMB3	PSMB1	RPS27A	PSMC5	PSMC6	PSMC3	PSMC4	PSMC1	PSMC2	RAC1	PSMD12	PSMD11	PSMD14	PSMD13	CLTC	CLTA	PFN1
Downstream signaling events of B Cell Receptor (BCR)	0.0074	81	31	4	1	0	8.5487e-14	1.1113e-12	PSMD5	PSMD2	PSMD3	PSMD1	PSME1	PSME2	PSMA5	PSMA6	PSMA3	PSMA1	PSMA2	PSMA7	PSMB7	PSMB4	PSMB5	PSMB2	PSMB3	PSMB1	RPS27A	PSMC5	PSMC6	PSMC3	PSMC4	PSMC1	PSMC2	PPIA	PSMD12	PSMD11	PSMD14	PSMD13	SKP1
The citric acid (TCA) cycle and respiratory electron transport	0.0161	176	46	19	3	2	8.7486e-14	1.1373e-12	UQCRC1	MT-CO2	UQCRC2	CS	DLD	FH	DLST	MDH2	SLC16A3	ACO2	COX4I1	ETFA	ETFB	ME1	ME2	BSG	COX5B	COX5A	NDUFAB1	SDHA	CYC1	NDUFV1	PDHA1	CYCS	NDUFS3	NDUFS1	LDHB	LDHA	OGDH	LRPPRC	GLO1	IDH3A	PDHB	SUCLG2	VDAC1	TRAP1	DLAT	ATP5F1A	ATP5F1B	ATP5PD	ATP5PB
RUNX1 regulates transcription of genes involved in differentiation of HSCS	0.0091	99	34	5	2	1	1.0991e-13	1.4055e-12	PSMD5	PSMD2	PSMD3	PSMD1	PSME1	PSME2	PSMA5	PSMA6	PSMA3	PSMA1	PSMA2	PSMA7	PSMB7	H3C15	PSMB4	PSMB5	PSMB2	PSMB3	PSMB1	RPS27A	PSMC5	PSMC6	PSMC3	PSMC4	PSMC1	PSMC2	H2AZ2	PSMD12	PSMD11	PSMD14	PSMD13	H2BC14	H2AC18	H4C1
Signaling by NOTCH4	0.0075	82	31	3	1	0	1.1713e-13	1.4055e-12	PSMD5	PSMD2	PSMD3	PSMD1	PSME1	PSME2	PSMA5	PSMA6	PSMA3	PSMA1	PSMA2	PSMA7	PSMB7	PSMB4	PSMB5	PSMB2	PSMB3	PSMB1	RPS27A	PSMC5	PSMC6	PSMC3	PSMC4	PSMC1	PSMC2	PSMD12	PSMD11	PSMD14	PSMD13	YWHAZ	SKP1
Innate Immune System	0.1044	1141	149	27	10	8	1.2146e-13	1.4575e-12	PSMD5	PSMD2	PSMD3	PSMD1	PSME1	PSME2	IQGAP1	IQGAP2	CYB5R3	LTA4H	HEXB	PGAM1	PSMA5	PSMA6	PSMA3	PSMA1	PSMA2	PAFAH1B2	GSTP1	PSMA7	PSMB7	PSMB4	PSMB5	PSMB2	PSMB3	PSMB1	RPS27A	PSMC5	PSMC6	PSMC3	FABP5	PSMC4	PSMC1	PSMC2	APEH	S100A1	ACLY	KPNB1	HSP90B1	RAP1B	TKFC
Interleukin-12 signaling	0.0043	47	24	8	1	3	1.4777e-13	1.7732e-12	PSME2	ARF1	RPLP0	GSTO1	RAP1B	HNRNPDL	CDC42	P4HB	TALDO1	MIF	HNRNPA2B1	PPIA	CNN2	MSN	LMNB1	RALA	SOD2	SOD1	HNRNPF	ANXA2	TCP1	CFL1	SNRPA1	HSPA9
Cyclin E associated events during G1/S transition	0.0076	83	31	3	1	0	1.5976e-13	1.9171e-12	PSMD5	PSMD2	PSMD3	PSMD1	PSME1	PSME2	PSMA5	PSMA6	PSMA3	PSMA1	PSMA2	PSMA7	PSMB7	PSMB4	PSMB5	PSMB2	PSMB3	PSMB1	RPS27A	PSMC5	PSMC6	PSMC3	PSMC4	PSMC1	PSMC2	PSMD12	PSMD11	PSMD14	PSMD13	RBBP4	SKP1
Cdc20:Phospho-APC/C mediated degradation of Cyclin A	0.0067	73	29	3	1	0	2.1938e-13	2.6326e-12	PSMD5	PSMD2	PSMD3	PSMD1	PSME1	PSME2	PSMA5	PSMA6	PSMA3	PSMA1	PSMA2	PSMA7	PSMB7	PSMB4	PSMB5	PSMB2	PSMB3	PSMB1	RPS27A	PSMC5	PSMC6	PSMC3	PSMC4	PSMC1	PSMC2	PSMD12	PSMD11	PSMD14	PSMD13
CDK-mediated phosphorylation and removal of Cdc6	0.0067	73	29	3	1	0	2.1938e-13	2.6326e-12	PSMD5	PSMD2	PSMD3	PSMD1	PSME1	PSME2	PSMA5	PSMA6	PSMA3	PSMA1	PSMA2	PSMA7	PSMB7	PSMB4	PSMB5	PSMB2	PSMB3	PSMB1	RPS27A	PSMC5	PSMC6	PSMC3	PSMC4	PSMC1	PSMC2	PSMD12	PSMD11	PSMD14	PSMD13
Cyclin A:Cdk2-associated events at S phase entry	0.0078	85	31	3	1	0	2.9332e-13	3.3535e-12	PSMD5	PSMD2	PSMD3	PSMD1	PSME1	PSME2	PSMA5	PSMA6	PSMA3	PSMA1	PSMA2	PSMA7	PSMB7	PSMB4	PSMB5	PSMB2	PSMB3	PSMB1	RPS27A	PSMC5	PSMC6	PSMC3	PSMC4	PSMC1	PSMC2	PSMD12	PSMD11	PSMD14	PSMD13	RBBP4	SKP1
APC:Cdc20 mediated degradation of cell cycle proteins prior to satisfation of the cell cycle checkpoint	0.0068	74	29	3	1	0	3.0487e-13	3.3535e-12	PSMD5	PSMD2	PSMD3	PSMD1	PSME1	PSME2	PSMA5	PSMA6	PSMA3	PSMA1	PSMA2	PSMA7	PSMB7	PSMB4	PSMB5	PSMB2	PSMB3	PSMB1	RPS27A	PSMC5	PSMC6	PSMC3	PSMC4	PSMC1	PSMC2	PSMD12	PSMD11	PSMD14	PSMD13
APC/C:Cdh1 mediated degradation of Cdc20 and other APC/C:Cdh1 targeted proteins in late mitosis/early G1	0.0068	74	29	3	1	0	3.0487e-13	3.3535e-12	PSMD5	PSMD2	PSMD3	PSMD1	PSME1	PSME2	PSMA5	PSMA6	PSMA3	PSMA1	PSMA2	PSMA7	PSMB7	PSMB4	PSMB5	PSMB2	PSMB3	PSMB1	RPS27A	PSMC5	PSMC6	PSMC3	PSMC4	PSMC1	PSMC2	PSMD12	PSMD11	PSMD14	PSMD13
mRNA Splicing	0.0175	191	47	8	1	4	3.8336e-13	4.217e-12	SRRT	SRSF3	SRSF7	SRSF9	FUS	SRSF1	U2AF1	U2AF2	HNRNPA1	HNRNPA0	HNRNPA3	EIF4A3	SNRPD2	SNRPD1	SNRPD3	DHX9	PCBP1	PCBP2	DHX15	HNRNPA2B1	HNRNPUL1	PABPN1	HNRNPU	HNRNPR	HNRNPL	HNRNPM	HNRNPK	HNRNPF	HNRNPC	SF3B2	SF3B3	SF3B1	SF3A3	SF3A1	SNRPB	PTBP1	SNRNP70	SNRPA1	PRPF19	HNRNPH1	EFTUD2
Regulation of APC/C activators between G1/S and early anaphase	0.0074	81	30	3	1	0	4.8439e-13	5.3283e-12	PSMD5	PSMD2	PSMD3	PSMD1	PSME1	PSME2	PSMA5	PSMA6	PSMA3	PSMA1	PSMA2	PSMA7	PSMB7	PSMB4	PSMB5	PSMB2	PSMB3	PSMB1	RPS27A	PSMC5	PSMC6	PSMC3	PSMC4	PSMC1	PSMC2	PSMD12	PSMD11	PSMD14	PSMD13	SKP1
APC/C:Cdc20 mediated degradation of mitotic proteins	0.007	76	29	3	1	0	5.7965e-13	6.3761e-12	PSMD5	PSMD2	PSMD3	PSMD1	PSME1	PSME2	PSMA5	PSMA6	PSMA3	PSMA1	PSMA2	PSMA7	PSMB7	PSMB4	PSMB5	PSMB2	PSMB3	PSMB1	RPS27A	PSMC5	PSMC6	PSMC3	PSMC4	PSMC1	PSMC2	PSMD12	PSMD11	PSMD14	PSMD13
Activation of APC/C and APC/C:Cdc20 mediated degradation of mitotic proteins	0.007	77	29	3	1	0	7.9337e-13	8.727e-12	PSMD5	PSMD2	PSMD3	PSMD1	PSME1	PSME2	PSMA5	PSMA6	PSMA3	PSMA1	PSMA2	PSMA7	PSMB7	PSMB4	PSMB5	PSMB2	PSMB3	PSMB1	RPS27A	PSMC5	PSMC6	PSMC3	PSMC4	PSMC1	PSMC2	PSMD12	PSMD11	PSMD14	PSMD13
tRNA Aminoacylation	0.0038	42	22	2	1	3	9.2948e-13	1.0224e-11	LARS1	KARS1	IARS2	IARS1	PPA2	PPA1	AARS1	HARS1	EPRS1	EEF1E1	GARS1	YARS1	VARS1	DARS1	WARS1	TARS1	FARSB	RARS1	SARS1	QARS1	NARS1	MARS1
Interleukin-12 family signaling	0.0052	57	25	9	1	3	1.2216e-12	1.2584e-11	PSME2	ARF1	RPLP0	GSTO1	RAP1B	HNRNPDL	CDC42	P4HB	TALDO1	MIF	CANX	HNRNPA2B1	PPIA	CNN2	MSN	LMNB1	RALA	SOD2	SOD1	HNRNPF	ANXA2	TCP1	CFL1	SNRPA1	HSPA9
UCH proteinases	0.0088	96	32	3	1	1	1.2584e-12	1.2584e-11	PSMD5	PSMD2	PSMD3	PSMD1	PSME1	PSME2	PSMA5	PSMA6	PSMA3	PSMA1	PSMA2	PSMA7	PSMB7	PSMB4	PSMB5	PSMB2	PSMB3	PSMB1	RPS27A	PSMC5	PSMC6	PSMC3	PSMC4	PSMC1	PSMC2	RUVBL1	ACTB	PSMD12	PSMD11	PSMD14	PSMD13	H2AC18
ABC-family proteins mediated transport	0.0094	103	33	5	2	0	1.5936e-12	1.5936e-11	PSMD5	PSMD2	PSMD3	PSMD1	PSME1	PSME2	ABCB1	PSMA5	PSMA6	PSMA3	PSMA1	PSMA2	PSMA7	PSMB7	PSMB4	PSMB5	PSMB2	PSMB3	PSMB1	RPS27A	PSMC5	PSMC6	PSMC3	PSMC4	PSMC1	PSMC2	VCP	PSMD12	PSMD11	PSMD14	PSMD13	EIF2S1	EIF2S3
APC/C-mediated degradation of cell cycle proteins	0.0081	88	30	3	1	0	3.6842e-12	3.6842e-11	PSMD5	PSMD2	PSMD3	PSMD1	PSME1	PSME2	PSMA5	PSMA6	PSMA3	PSMA1	PSMA2	PSMA7	PSMB7	PSMB4	PSMB5	PSMB2	PSMB3	PSMB1	RPS27A	PSMC5	PSMC6	PSMC3	PSMC4	PSMC1	PSMC2	PSMD12	PSMD11	PSMD14	PSMD13	SKP1
Regulation of mitotic cell cycle	0.0081	88	30	3	1	0	3.6842e-12	3.6842e-11	PSMD5	PSMD2	PSMD3	PSMD1	PSME1	PSME2	PSMA5	PSMA6	PSMA3	PSMA1	PSMA2	PSMA7	PSMB7	PSMB4	PSMB5	PSMB2	PSMB3	PSMB1	RPS27A	PSMC5	PSMC6	PSMC3	PSMC4	PSMC1	PSMC2	PSMD12	PSMD11	PSMD14	PSMD13	SKP1
Interleukin-1 signaling	0.0093	102	32	5	1	0	5.9148e-12	5.9148e-11	PSMD5	PSMD2	PSMD3	PSMD1	PSME1	PSME2	PSMA5	PSMA6	PSMA3	PSMA1	PSMA2	PSMA7	PSMB7	PSMB4	PSMB5	PSMB2	PSMB3	PSMB1	RPS27A	PSMC5	PSMC6	PSMC3	PSMC4	PSMC1	PSMC2	UBE2V1	PSMD12	PSMD11	PSMD14	PSMD13	HMGB1	SKP1
DNA Replication Pre-Initiation	0.0078	85	29	3	1	0	8.2652e-12	8.2652e-11	PSMD5	PSMD2	PSMD3	PSMD1	PSME1	PSME2	PSMA5	PSMA6	PSMA3	PSMA1	PSMA2	PSMA7	PSMB7	PSMB4	PSMB5	PSMB2	PSMB3	PSMB1	RPS27A	PSMC5	PSMC6	PSMC3	PSMC4	PSMC1	PSMC2	PSMD12	PSMD11	PSMD14	PSMD13
Switching of origins to a post-replicative state	0.0083	91	30	3	1	0	8.2779e-12	8.2779e-11	PSMD5	PSMD2	PSMD3	PSMD1	PSME1	PSME2	PSMA5	PSMA6	PSMA3	PSMA1	PSMA2	PSMA7	PSMB7	PSMB4	PSMB5	PSMB2	PSMB3	PSMB1	RPS27A	PSMC5	PSMC6	PSMC3	PSMC4	PSMC1	PSMC2	PSMD12	PSMD11	PSMD14	PSMD13	SKP1
Hedgehog 'on' state	0.0079	86	29	3	1	0	1.0869e-11	1.0869e-10	PSMD5	PSMD2	PSMD3	PSMD1	PSME1	PSME2	PSMA5	PSMA6	PSMA3	PSMA1	PSMA2	PSMA7	PSMB7	PSMB4	PSMB5	PSMB2	PSMB3	PSMB1	RPS27A	PSMC5	PSMC6	PSMC3	PSMC4	PSMC1	PSMC2	PSMD12	PSMD11	PSMD14	PSMD13
G2/M Transition	0.0167	183	43	4	2	1	1.6603e-11	1.5263e-10	PSMD5	PSMD2	PSMD3	PSMD1	PSME1	PSME2	PSMA5	PSMA6	PSMA3	PSMA1	PSMA2	PSMA7	PSMB7	PSMB4	PSMB5	PSMB2	PSMB3	PSMB1	RPS27A	PSMC5	PSMC6	PSMC3	PSMC4	PSMC1	PSMC2	HSP90AB1	HSP90AA1	ACTR1A	DYNC1H1	PSMD12	PSMD11	PSMD14	PSMD13	YWHAE	YWHAG	TUBB4B	PPP1CB	RBBP4	PPP2R1A	SKP1	XPO1
CLEC7A (Dectin-1) signaling	0.0091	100	31	4	1	0	1.6959e-11	1.5263e-10	PSMD5	PSMD2	PSMD3	PSMD1	PSME1	PSME2	PSMA5	PSMA6	PSMA3	PSMA1	PSMA2	PSMA7	PSMB7	PSMB4	PSMB5	PSMB2	PSMB3	PSMB1	RPS27A	PSMC5	PSMC6	PSMC3	PSMC4	PSMC1	PSMC2	UBE2V1	PSMD12	PSMD11	PSMD14	PSMD13	SKP1
Hedgehog 'off' state	0.0091	100	31	3	1	0	1.6959e-11	1.5263e-10	PSMD5	PSMD2	PSMD3	PSMD1	PSME1	PSME2	PRKAR2A	PSMA5	PSMA6	PSMA3	PSMA1	PSMA2	PSMA7	PSMB7	PSMB4	PSMB5	PSMB2	PSMB3	PSMB1	RPS27A	PSMC5	PSMC6	PSMC3	PSMC4	PSMC1	PSMC2	PSMD12	PSMD11	PSMD14	PSMD13	SKP1
Transcriptional regulation by RUNX2	0.011	120	34	4	1	0	1.928e-11	1.7352e-10	PSMD5	PSMD2	PSMD3	PSMD1	PSME1	PSME2	PSMA5	PSMA6	PSMA3	PSMA1	PSMA2	PSMA7	PSMB7	PSMB4	PSMB5	PSMB2	PSMB3	PSMB1	RPS27A	PSMC5	PSMC6	PSMC3	PSMC4	PSMC1	PSMC2	LGALS3	PSMD12	PSMD11	PSMD14	PSMD13	RBM14	SKP1	MAPK1	BAX
Mitotic G2-G2/M phases	0.0169	185	43	4	2	1	2.3249e-11	2.0924e-10	PSMD5	PSMD2	PSMD3	PSMD1	PSME1	PSME2	PSMA5	PSMA6	PSMA3	PSMA1	PSMA2	PSMA7	PSMB7	PSMB4	PSMB5	PSMB2	PSMB3	PSMB1	RPS27A	PSMC5	PSMC6	PSMC3	PSMC4	PSMC1	PSMC2	HSP90AB1	HSP90AA1	ACTR1A	DYNC1H1	PSMD12	PSMD11	PSMD14	PSMD13	YWHAE	YWHAG	TUBB4B	PPP1CB	RBBP4	PPP2R1A	SKP1	XPO1
Transcriptional regulation by RUNX3	0.0088	96	30	3	1	1	2.9706e-11	2.6736e-10	PSMD5	PSMD2	PSMD3	PSMD1	PSME1	PSME2	PSMA5	PSMA6	PSMA3	PSMA1	PSMA2	PSMA7	PSMB7	PSMB4	PSMB5	PSMB2	PSMB3	PSMB1	RPS27A	PSMC5	PSMC6	PSMC3	PSMC4	PSMC1	PSMC2	PSMD12	PSMD11	PSMD14	PSMD13	CTNNB1
G2/M Checkpoints	0.0138	151	38	4	1	2	3.7667e-11	3.39e-10	PSMD5	PSMD2	PSMD3	PSMD1	PSME1	PSME2	SFN	PSMA5	PSMA6	PSMA3	PSMA1	PSMA2	PSMA7	PSMB7	PSMB4	PSMB5	PSMB2	PSMB3	PSMB1	RPS27A	PSMC5	PSMC6	PSMC3	PSMC4	PSMC1	PSMC2	PSMD12	PSMD11	PSMD14	PSMD13	YWHAE	YWHAB	YWHAQ	YWHAG	YWHAH	YWHAZ	H2BC14	H4C1
Mitotic Anaphase	0.0215	235	49	8	1	2	3.8597e-11	3.4738e-10	PSMD5	PSMD2	PSMD3	PSMD1	PSME1	PSME2	TUBA1C	DYNLL2	PSMA5	PSMA6	PSMA3	PSMA1	PSMA2	PSMA7	PSMB7	PSMB4	PSMB5	PSMB2	PSMB3	PSMB1	RPS27A	PSMC5	PSMC6	PSMC3	PSMC4	PSMC1	PSMC2	KPNB1	RCC1	TMPO	SEC13	DYNC1H1	PSMD12	PSMD11	PSMD14	PSMD13	UBE2I	LMNB1	RAN	NUDC	TUBB2A
Processing of Capped Intron-Containing Pre-mRNA	0.0223	244	50	9	1	4	4.3979e-11	3.9581e-10	DDX39B	SRRT	SRSF3	SRSF7	SRSF9	FUS	SRSF1	U2AF1	U2AF2	HNRNPA1	HNRNPA0	HNRNPA3	EIF4A3	SNRPD2	SNRPD1	SNRPD3	DHX9	PCBP1	PCBP2	DHX15	SEC13	HNRNPA2B1	HNRNPUL1	PABPN1	HNRNPU	HNRNPR	SARNP	HNRNPL	HNRNPM	HNRNPK	HNRNPF	HNRNPC	SF3B2	SF3B3	SF3B1	SF3A3	SF3A1	SNRPB	PTBP1	SNRNP70	SNRPA1
Downstream TCR signaling	0.0095	104	31	4	1	0	4.404e-11	3.9636e-10	PSMD5	PSMD2	PSMD3	PSMD1	PSME1	PSME2	PSMA5	PSMA6	PSMA3	PSMA1	PSMA2	PSMA7	PSMB7	PSMB4	PSMB5	PSMB2	PSMB3	PSMB1	RPS27A	PSMC5	PSMC6	PSMC3	PSMC4	PSMC1	PSMC2	UBE2V1	PSMD12	PSMD11	PSMD14	PSMD13	SKP1
Mitotic Metaphase and Anaphase	0.0216	236	49	8	1	2	4.4521e-11	4.0069e-10	PSMD5	PSMD2	PSMD3	PSMD1	PSME1	PSME2	TUBA1C	DYNLL2	PSMA5	PSMA6	PSMA3	PSMA1	PSMA2	PSMA7	PSMB7	PSMB4	PSMB5	PSMB2	PSMB3	PSMB1	RPS27A	PSMC5	PSMC6	PSMC3	PSMC4	PSMC1	PSMC2	KPNB1	RCC1	TMPO	SEC13	DYNC1H1	PSMD12	PSMD11	PSMD14	PSMD13	UBE2I	LMNB1	RAN	NUDC	TUBB2A
TNFR2 non-canonical NF-kB pathway	0.0092	101	30	3	1	0	9.8266e-11	8.844e-10	PSMD5	PSMD2	PSMD3	PSMD1	PSME1	PSME2	PSMA5	PSMA6	PSMA3	PSMA1	PSMA2	PSMA7	PSMB7	PSMB4	PSMB5	PSMB2	PSMB3	PSMB1	RPS27A	PSMC5	PSMC6	PSMC3	PSMC4	PSMC1	PSMC2	PSMD12	PSMD11	PSMD14	PSMD13	SKP1
Pyruvate metabolism and Citric Acid (TCA) cycle	0.005	55	22	9	2	0	1.5035e-10	1.3531e-09	CS	DLD	FH	DLST	MDH2	SLC16A3	ACO2	ME1	ME2	BSG	SDHA	PDHA1	LDHB	LDHA	OGDH	GLO1	IDH3A	PDHB	SUCLG2	VDAC1	DLAT	IDH2
M Phase	0.0353	386	65	11	2	4	1.8867e-10	1.698e-09	PSMD5	PSMD2	PSMD3	PSMD1	EML4	PSME1	PSME2	SET	TUBA1C	DYNLL2	PSMA5	PSMA6	PSMA3	PSMA1	PSMA2	PSMA7	PSMB7	H3C15	PSMB4	PSMB5	PSMB2	PSMB3	PSMB1	RPS27A	PSMC5	PSMC6	PSMC3	PSMC4	PSMC1	PSMC2	KPNB1	NUMA1	HSP90AA1	H2AZ2	RCC1	TMPO	ACTR1A	SEC13	DYNC1H1	PSMD12	PSMD11
Gluconeogenesis	0.0031	34	17	2	5	2	7.0099e-10	5.6079e-09	PGAM1	MDH1	MDH2	PGK1	GOT1	GOT2	SLC25A1	GAPDH	SLC25A11	SLC25A13	PC	PCK2	ENO1	GPI	TPI1	ALDOC	ALDOA
G1/S Transition	0.012	131	33	4	1	0	7.1353e-10	5.7083e-09	PSMD5	PSMD2	PSMD3	PSMD1	PSME1	PSME2	PSMA5	PSMA6	PSMA3	PSMA1	PSMA2	PSMA7	PSMB7	PSMB4	PSMB5	PSMB2	PSMB3	PSMB1	RPS27A	PSMC5	PSMC6	PSMC3	PSMC4	PSMC1	PSMC2	PCNA	PSMD12	PSMD11	PSMD14	PSMD13	RBBP4	PPP2R1A	SKP1
Beta-catenin independent WNT signaling	0.0135	147	35	3	1	1	9.2518e-10	7.4015e-09	PSMD5	PSMD2	PSMD3	PSMD1	PSME1	PSME2	PSMA5	PSMA6	PSMA3	PSMA1	PSMA2	PSMA7	PSMB7	PSMB4	PSMB5	PSMB2	PSMB3	PSMB1	RPS27A	PSMC5	PSMC6	PSMC3	PSMC4	PSMC1	PSMC2	RAC1	PSMD12	PSMD11	PSMD14	PSMD13	CLTC	CLTA	PLCB3	PFN1	CTNNB1
Synthesis of DNA	0.011	120	31	4	1	0	1.3066e-09	1.0453e-08	PSMD5	PSMD2	PSMD3	PSMD1	PSME1	PSME2	PSMA5	PSMA6	PSMA3	PSMA1	PSMA2	PSMA7	PSMB7	PSMB4	PSMB5	PSMB2	PSMB3	PSMB1	RPS27A	PSMC5	PSMC6	PSMC3	PSMC4	PSMC1	PSMC2	PCNA	PSMD12	PSMD11	PSMD14	PSMD13	SKP1
Signaling by Hedgehog	0.0125	137	33	3	2	0	2.1127e-09	1.6902e-08	PSMD5	PSMD2	PSMD3	PSMD1	PSME1	PSME2	PRKAR2A	PSMA5	PSMA6	PSMA3	PSMA1	PSMA2	PSMA7	PSMB7	PSMB4	PSMB5	PSMB2	PSMB3	PSMB1	RPS27A	PSMC5	PSMC6	PSMC3	PSMC4	PSMC1	PSMC2	P4HB	VCP	PSMD12	PSMD11	PSMD14	PSMD13	SKP1
TCR signaling	0.0115	126	31	4	1	0	4.0059e-09	3.2047e-08	PSMD5	PSMD2	PSMD3	PSMD1	PSME1	PSME2	PSMA5	PSMA6	PSMA3	PSMA1	PSMA2	PSMA7	PSMB7	PSMB4	PSMB5	PSMB2	PSMB3	PSMB1	RPS27A	PSMC5	PSMC6	PSMC3	PSMC4	PSMC1	PSMC2	UBE2V1	PSMD12	PSMD11	PSMD14	PSMD13	SKP1
Signaling by Interleukins	0.0414	452	68	18	2	5	6.5175e-09	5.214e-08	PSMD5	PSMD2	PSMD3	PSMD1	PSME1	PSME2	ARF1	RPLP0	GSTO1	PSMA5	PSMA6	PSMA3	PSMA1	PSMA2	PSMA7	PSMB7	H3C15	PSMB4	PSMB5	PSMB2	PSMB3	PSMB1	RPS27A	PSMC5	PSMC6	PSMC3	PSMC4	PSMC1	PSMC2	FSCN1	HSP90B1	RAP1B	HNRNPDL	ITGB1	HSP90AA1	CDC42	P4HB	TALDO1	MIF	CANX	HNRNPA2B1
Interleukin-1 family signaling	0.0127	139	32	5	1	0	1.0532e-08	8.426e-08	PSMD5	PSMD2	PSMD3	PSMD1	PSME1	PSME2	PSMA5	PSMA6	PSMA3	PSMA1	PSMA2	PSMA7	PSMB7	PSMB4	PSMB5	PSMB2	PSMB3	PSMB1	RPS27A	PSMC5	PSMC6	PSMC3	PSMC4	PSMC1	PSMC2	UBE2V1	PSMD12	PSMD11	PSMD14	PSMD13	HMGB1	SKP1
Separation of Sister Chromatids	0.0157	172	36	3	1	0	1.4142e-08	1.1314e-07	PSMD5	PSMD2	PSMD3	PSMD1	PSME1	PSME2	DYNLL2	PSMA5	PSMA6	PSMA3	PSMA1	PSMA2	PSMA7	PSMB7	PSMB4	PSMB5	PSMB2	PSMB3	PSMB1	RPS27A	PSMC5	PSMC6	PSMC3	PSMC4	PSMC1	PSMC2	SEC13	DYNC1H1	PSMD12	PSMD11	PSMD14	PSMD13	NUDC	PPP2R1A	XPO1	MAPRE1
Mitotic G1 phase and G1/S transition	0.0136	149	33	4	1	0	1.5398e-08	1.2318e-07	PSMD5	PSMD2	PSMD3	PSMD1	PSME1	PSME2	PSMA5	PSMA6	PSMA3	PSMA1	PSMA2	PSMA7	PSMB7	PSMB4	PSMB5	PSMB2	PSMB3	PSMB1	RPS27A	PSMC5	PSMC6	PSMC3	PSMC4	PSMC1	PSMC2	PCNA	PSMD12	PSMD11	PSMD14	PSMD13	RBBP4	PPP2R1A	SKP1
TCF dependent signaling in response to WNT	0.0186	203	39	5	2	2	3.356e-08	2.6848e-07	PSMD5	PSMD2	PSMD3	PSMD1	PSME1	PSME2	PSMA5	PSMA6	PSMA3	PSMA1	PSMA2	PSMA7	PSMB7	H3C15	PSMB4	PSMB5	PSMB2	PSMB3	PSMB1	RPS27A	PSMC5	PSMC6	PSMC3	PSMC4	PSMC1	PSMC2	RUVBL1	H2AZ2	PSMD12	PSMD11	PSMD14	PSMD13	YWHAZ	H2BC14	H2AC18	PPP2R1A	H4C1	XPO1	CTNNB1
Folding of actin by CCT/TriC	0.0009	10	9	2	0	1	5.8905e-08	4.7124e-07	ACTB	CCT3	CCT2	CCT8	CCT7	CCT5	CCT4	TCP1	CCT6A
Signaling by NOTCH	0.0199	217	40	6	2	1	6.5879e-08	5.2703e-07	PSMD5	PSMD2	PSMD3	PSMD1	PSME1	PSME2	PSMA5	PSMA6	PSMA3	PSMA1	PSMA2	PSMA7	PSMB7	H3C15	PSMB4	PSMB5	PSMB2	PSMB3	PSMB1	RPS27A	PSMC5	PSMC6	PSMC3	PSMC4	PSMC1	PSMC2	H2AZ2	PSMD12	PSMD11	PSMD14	PSMD13	ATP2A2	YWHAZ	H2BC14	H2AC18	RAB6A	H4C1	SKP1	TMED2	YBX1
C-type lectin receptors (CLRs)	0.0132	144	31	4	1	0	7.756e-08	6.2048e-07	PSMD5	PSMD2	PSMD3	PSMD1	PSME1	PSME2	PSMA5	PSMA6	PSMA3	PSMA1	PSMA2	PSMA7	PSMB7	PSMB4	PSMB5	PSMB2	PSMB3	PSMB1	RPS27A	PSMC5	PSMC6	PSMC3	PSMC4	PSMC1	PSMC2	UBE2V1	PSMD12	PSMD11	PSMD14	PSMD13	SKP1
Citric acid cycle (TCA cycle)	0.002	22	12	6	1	0	8.8036e-08	7.0429e-07	CS	DLD	FH	DLST	MDH2	ACO2	ME2	SDHA	OGDH	IDH3A	SUCLG2	IDH2
Detoxification of Reactive Oxygen Species	0.0034	37	15	5	0	1	1.0333e-07	8.2663e-07	GSTP1	ERO1A	P4HB	CYCS	CAT	SOD2	SOD1	PRDX3	PRDX2	PRDX5	PRDX1	PRDX6	GSR	TXNRD1	TXN
Ub-specific processing proteases	0.0188	205	38	5	2	1	1.223e-07	8.5607e-07	PSMD5	PSMD2	PSMD3	PSMD1	PSME1	PSME2	PSMA5	PSMA6	PSMA3	PSMA1	PSMA2	PSMA7	PSMB7	PSMB4	PSMB5	PSMB2	PSMB3	PSMB1	RPS27A	PSMC5	PSMC6	PSMC3	PSMC4	PSMC1	PSMC2	RUVBL1	PSMD12	PSMD11	PSMD14	PSMD13	H2BC14	H2AC18	USP5	VDAC3	VDAC2	VDAC1	TOMM70	USP14
Asparagine N-linked glycosylation	0.0262	286	47	10	2	2	1.344e-07	9.4077e-07	ARF4	ARF1	DYNLL2	RPS27A	ARCN1	PSMC1	GFPT1	CAPZB	RAD23B	DDOST	SEC22B	SEC23A	GANAB	MOGS	SEC31A	CALR	ACTR1A	NANS	SPTAN1	SEC13	CANX	DYNC1H1	VCP	TMED10	STT3A	PRKCSH	RPN2	RPN1	ASGR1	COPZ1	USO1	LMAN1	LMAN2	UGGT1	SCFD1	MLEC	SPTBN1	TMED2	TMED7	COPG1	PDIA3
Prefoldin mediated transfer of substrate to CCT/TriC	0.0026	28	13	4	0	2	1.605e-07	1.1235e-06	TUBA1C	ACTB	CCT3	CCT2	CCT8	CCT7	CCT5	CCT4	TUBB2A	TCP1	TUBB4B	TUBB6	CCT6A
PTEN Regulation	0.0145	158	32	3	1	0	1.8358e-07	1.2851e-06	PSMD5	PSMD2	PSMD3	PSMD1	PSME1	PSME2	PSMA5	PSMA6	PSMA3	PSMA1	PSMA2	PSMA7	PSMB7	PSMB4	PSMB5	PSMB2	PSMB3	PSMB1	RPS27A	PSMC5	PSMC6	PSMC3	PSMC4	PSMC1	PSMC2	PSMD12	PSMD11	PSMD14	PSMD13	RBBP4	VAPA	MAPK1
Cell Cycle Checkpoints	0.0252	275	45	4	2	1	2.7932e-07	1.9553e-06	PSMD5	PSMD2	PSMD3	PSMD1	PSME1	PSME2	SFN	DYNLL2	PSMA5	PSMA6	PSMA3	PSMA1	PSMA2	PSMA7	PSMB7	PSMB4	PSMB5	PSMB2	PSMB3	PSMB1	RPS27A	PSMC5	PSMC6	PSMC3	PSMC4	PSMC1	PSMC2	SEC13	DYNC1H1	PSMD12	PSMD11	PSMD14	PSMD13	YWHAE	YWHAB	YWHAQ	YWHAG	YWHAH	YWHAZ	H2BC14	NUDC
S Phase	0.0148	162	32	4	1	0	3.1463e-07	2.2024e-06	PSMD5	PSMD2	PSMD3	PSMD1	PSME1	PSME2	PSMA5	PSMA6	PSMA3	PSMA1	PSMA2	PSMA7	PSMB7	PSMB4	PSMB5	PSMB2	PSMB3	PSMB1	RPS27A	PSMC5	PSMC6	PSMC3	PSMC4	PSMC1	PSMC2	PCNA	PSMD12	PSMD11	PSMD14	PSMD13	RBBP4	SKP1
FCERI mediated NF-kB activation	0.0144	157	31	4	1	0	4.8369e-07	3.3858e-06	PSMD5	PSMD2	PSMD3	PSMD1	PSME1	PSME2	PSMA5	PSMA6	PSMA3	PSMA1	PSMA2	PSMA7	PSMB7	PSMB4	PSMB5	PSMB2	PSMB3	PSMB1	RPS27A	PSMC5	PSMC6	PSMC3	PSMC4	PSMC1	PSMC2	UBE2V1	PSMD12	PSMD11	PSMD14	PSMD13	SKP1
Formation of tubulin folding intermediates by CCT/TriC	0.0024	26	12	4	0	2	5.0727e-07	3.5509e-06	TUBA1C	CCT3	CCT2	CCT8	CCT7	CCT5	CCT4	TUBB2A	TCP1	TUBB4B	TUBB6	CCT6A
Cell Cycle, Mitotic	0.0485	530	70	12	3	4	5.1704e-07	3.6193e-06	PSMD5	PSMD2	PSMD3	PSMD1	EML4	PSME1	PSME2	SET	TUBA1C	DYNLL2	PSMA5	PSMA6	PSMA3	PSMA1	PSMA2	PSMA7	PSMB7	H3C15	PSMB4	PSMB5	PSMB2	PSMB3	PSMB1	RPS27A	PSMC5	PSMC6	PSMC3	PSMC4	PSMC1	PSMC2	KPNB1	HSP90AB1	NUMA1	HSP90AA1	H2AZ2	RCC1	TMPO	ACTR1A	SEC13	PCNA	DYNC1H1
TP53 Regulates Metabolic Genes	0.0081	89	22	8	0	2	6.5487e-07	4.5841e-06	MT-CO2	SFN	COX4I1	COX5B	COX5A	G6PD	CYCS	YWHAE	YWHAB	YWHAQ	YWHAG	YWHAH	YWHAZ	GLS	PRDX2	PRDX5	PRDX1	GPI	GSR	LRPPRC	TXNRD1	TXN
Cooperation of Prefoldin and TriC/CCT in actin and tubulin folding	0.003	33	13	4	0	2	9.8859e-07	6.9201e-06	TUBA1C	ACTB	CCT3	CCT2	CCT8	CCT7	CCT5	CCT4	TUBB2A	TCP1	TUBB4B	TUBB6	CCT6A
Glucose metabolism	0.0084	92	22	3	5	2	1.1179e-06	7.8255e-06	PGAM1	MDH1	MDH2	PGK1	GOT1	GOT2	SLC25A1	GAPDH	SLC25A11	SLC25A13	PC	PCK2	SEC13	ENO1	GPI	TPI1	PKM	PFKL	PFKP	PPP2R1A	ALDOC	ALDOA
Metabolism of nucleotides	0.0091	100	23	8	0	1	1.2271e-06	8.5899e-06	ATIC	GMPS	UPP1	PAICS	APRT	CAD	HPRT1	ADK	PFAS	GART	GSR	AK1	AK2	AK4	GLRX	TXNRD1	IMPDH2	PNP	TXN	GUK1	NME2	NME1	CMPK1
Signaling by WNT	0.0275	301	46	5	2	2	1.2999e-06	9.0996e-06	PSMD5	PSMD2	PSMD3	PSMD1	PSME1	PSME2	PSMA5	PSMA6	PSMA3	PSMA1	PSMA2	PSMA7	PSMB7	H3C15	PSMB4	PSMB5	PSMB2	PSMB3	PSMB1	RPS27A	PSMC5	PSMC6	PSMC3	PSMC4	PSMC1	PSMC2	RUVBL1	H2AZ2	RAC1	PSMD12	PSMD11	PSMD14	PSMD13	YWHAZ	H2BC14	H2AC18	VPS35	CLTC	CLTA	PLCB3	PPP2R1A
Transcriptional regulation by RUNX1	0.0199	218	36	5	2	1	3.5451e-06	2.4816e-05	PSMD5	PSMD2	PSMD3	PSMD1	PSME1	PSME2	PSMA5	PSMA6	PSMA3	PSMA1	PSMA2	PSMA7	PSMB7	H3C15	PSMB4	PSMB5	PSMB2	PSMB3	PSMB1	RPS27A	PSMC5	PSMC6	PSMC3	PSMC4	PSMC1	PSMC2	H2AZ2	LGALS3	PSMD12	PSMD11	PSMD14	PSMD13	DPY30	H2BC14	H2AC18	H4C1
RHO GTPases activate PKNs	0.0058	63	17	3	1	3	3.8729e-06	2.711e-05	MYL6	SFN	H3C15	H2AZ2	RAC1	YWHAE	YWHAB	YWHAQ	YWHAG	YWHAH	YWHAZ	H2BC14	H2AC18	PPP1CB	H4C1	MYH10	MYH9
Signaling by the B Cell Receptor (BCR)	0.016	175	31	4	1	0	4.3217e-06	3.0252e-05	PSMD5	PSMD2	PSMD3	PSMD1	PSME1	PSME2	PSMA5	PSMA6	PSMA3	PSMA1	PSMA2	PSMA7	PSMB7	PSMB4	PSMB5	PSMB2	PSMB3	PSMB1	RPS27A	PSMC5	PSMC6	PSMC3	PSMC4	PSMC1	PSMC2	PPIA	PSMD12	PSMD11	PSMD14	PSMD13	SKP1
Mitochondrial Fatty Acid Beta-Oxidation	0.0035	38	13	3	0	1	4.5049e-06	3.1534e-05	ECHS1	ECI1	DECR1	ACADM	NDUFAB1	ACAA2	ACOT13	ACOT7	HADHB	HADHA	HADH	ACADVL	DBI
Respiratory electron transport, ATP synthesis by chemiosmotic coupling, and heat production by uncoupling proteins.	0.0114	125	25	11	1	2	4.8846e-06	3.4192e-05	UQCRC1	MT-CO2	UQCRC2	COX4I1	ETFA	ETFB	COX5B	COX5A	NDUFAB1	SDHA	CYC1	NDUFV1	CYCS	NDUFS3	NDUFS1	LRPPRC	TRAP1	ATP5F1A	ATP5F1B	ATP5PD	ATP5PB	ATP5F1C	ATP5F1D	ATP5PO	ATP5MG
Apoptotic execution phase	0.0048	52	15	5	0	2	6.5233e-06	3.914e-05	H1-5	KPNB1	DNM1L	DSP	SPTAN1	BCAP31	HMGB2	HMGB1	LMNB1	PLEC	VIM	GSN	LMNA	CTNNB1	CASP6
Deubiquitination	0.0258	282	42	6	3	1	6.9264e-06	4.1558e-05	PSMD5	PSMD2	PSMD3	PSMD1	PSME1	PSME2	PSMA5	PSMA6	PSMA3	PSMA1	PSMA2	PSMA7	PSMB7	PSMB4	PSMB5	PSMB2	PSMB3	PSMB1	RPS27A	PSMC5	PSMC6	PSMC3	PSMC4	PSMC1	PSMC2	RUVBL1	RAD23B	ACTB	TRIM25	VCP	PSMD12	PSMD11	PSMD14	PSMD13	H2BC14	H2AC18	USP5	VDAC3	VDAC2	VDAC1	TOMM70
ER to Golgi Anterograde Transport	0.0124	136	26	6	0	0	6.9526e-06	4.1716e-05	ARF4	ARF1	DYNLL2	ARCN1	CAPZB	SEC22B	SEC23A	SEC31A	ACTR1A	SPTAN1	SEC13	DYNC1H1	TMED10	COPZ1	USO1	LMAN1	LMAN2	SCFD1	SPTBN1	TMED2	TMED7	COPG1	NSF	COPB2	COPA	COPB1
RHO GTPase Effectors	0.0251	274	41	8	2	5	7.9848e-06	4.7909e-05	MYL6	IQGAP1	IQGAP2	SFN	DYNLL2	H3C15	FLNA	ARPC2	ITGB1	ACTR3	ACTR2	CDC42	H2AZ2	ACTB	RAC1	SEC13	CTTN	DYNC1H1	YWHAE	YWHAB	YWHAQ	YWHAG	YWHAH	YWHAZ	H2BC14	H2AC18	NUDC	PPP1CB	CFL1	KLC1	PPP2R1A	H4C1	PFN1	PFN2	XPO1	MAPRE1	CTNNB1	MYH10	DIAPH1	MYH9	MAPK1
N-glycan trimming in the ER and Calnexin/Calreticulin cycle	0.0032	35	12	3	2	0	1.0173e-05	6.1038e-05	RPS27A	PSMC1	RAD23B	GANAB	MOGS	CALR	CANX	VCP	PRKCSH	UGGT1	MLEC	PDIA3
COPI-mediated anterograde transport	0.0076	83	19	5	0	0	1.0776e-05	6.4654e-05	ARF4	ARF1	DYNLL2	ARCN1	CAPZB	ACTR1A	SPTAN1	DYNC1H1	TMED10	COPZ1	USO1	SPTBN1	TMED2	TMED7	COPG1	NSF	COPB2	COPA	COPB1
Interconversion of nucleotide di- and triphosphates	0.0027	30	11	6	0	0	1.2831e-05	7.6986e-05	GSR	AK1	AK2	AK4	GLRX	TXNRD1	TXN	GUK1	NME2	NME1	CMPK1
Fatty acid metabolism	0.0162	177	30	6	0	3	1.4034e-05	8.4206e-05	SCP2	HACD3	LTA4H	FASN	ECHS1	ACLY	SLC25A1	HSD17B12	ECI1	ECI2	DECR1	ACADM	HSD17B4	AKR1C3	NDUFAB1	ACAA2	ACAA1	ACOT13	ACOT7	HADHB	HADHA	ACSL4	ACSL3	CBR1	PTGES2	PTGES3	HADH	ALDH3A2	ACADVL	DBI
Pyruvate metabolism	0.0028	31	11	3	1	0	1.7286e-05	0.00010371	DLD	SLC16A3	ME1	BSG	PDHA1	LDHB	LDHA	GLO1	PDHB	VDAC1	DLAT
Cristae formation	0.0028	31	11	6	1	1	1.7286e-05	0.00010371	IMMT	ATP5F1A	ATP5F1B	ATP5PD	ATP5PB	ATP5F1C	ATP5F1D	ATP5PO	CHCHD3	ATP5MG	HSPA9
RAF/MAP kinase cascade	0.0253	276	40	6	1	0	2.0924e-05	0.00012555	PSMD5	PSMD2	PSMD3	PSMD1	PSME1	PSME2	IQGAP1	PSMA5	PSMA6	PSMA3	PSMA1	PSMA2	PSMA7	PSMB7	PSMB4	PSMB5	PSMB2	PSMB3	PSMB1	RPS27A	PSMC5	PSMC6	PSMC3	PSMC4	PSMC1	PSMC2	RAP1B	SPTAN1	PEBP1	VCL	PSMD12	PSMD11	PSMD14	PSMD13	YWHAB	PPP1CB	PHB	PPP2R1A	SPTBN1	MAPK1
MAPK family signaling cascades	0.0298	326	45	7	2	0	2.0967e-05	0.0001258	PSMD5	PSMD2	PSMD3	PSMD1	PSME1	PSME2	IQGAP1	PSMA5	PSMA6	PSMA3	PSMA1	PSMA2	PSMA7	PSMB7	PSMB4	PSMB5	PSMB2	PSMB3	PSMB1	RPS27A	PSMC5	PSMC6	PSMC3	PSMC4	PSMC1	PSMC2	RAP1B	CDC42	IGF2BP1	RAC1	SPTAN1	PEBP1	VCL	PSMD12	PSMD11	PSMD14	PSMD13	YWHAB	PPP1CB	PHB	PPP2R1A
Fc epsilon receptor (FCERI) signaling	0.0192	210	33	4	1	0	2.3721e-05	0.00014233	PSMD5	PSMD2	PSMD3	PSMD1	PSME1	PSME2	PSMA5	PSMA6	PSMA3	PSMA1	PSMA2	PSMA7	PSMB7	PSMB4	PSMB5	PSMB2	PSMB3	PSMB1	RPS27A	PSMC5	PSMC6	PSMC3	PSMC4	PSMC1	PSMC2	RAC1	UBE2V1	PSMD12	PSMD11	PSMD14	PSMD13	SKP1	MAPK1
Biological oxidations	0.0203	222	34	6	2	1	2.9764e-05	0.00017858	GSTK1	CYB5R3	SULT1A4	GSTM3	GSTO1	GSTP1	HSP90AB1	CYB5B	CES1	ACY1	AKR1A1	AHCY	GCLC	SULT2A1	ADH5	ABHD10	ESD	UGT1A1	UGT1A6	CMBL	CYP27A1	POR	MGST3	MGST1	CYP2S1	UGDH	PTGES3	COMT	CNDP2	EPHX1	ALDH2	ALDH1A1	UGP2	ALDH1B1
Beta oxidation of octanoyl-CoA to hexanoyl-CoA	0.0005	5	5	2	0	0	3.2967e-05	0.0001978	ECHS1	ACADM	HADHB	HADHA	HADH
MAPK1/MAPK3 signaling	0.0258	282	40	6	1	0	3.3412e-05	0.00020047	PSMD5	PSMD2	PSMD3	PSMD1	PSME1	PSME2	IQGAP1	PSMA5	PSMA6	PSMA3	PSMA1	PSMA2	PSMA7	PSMB7	PSMB4	PSMB5	PSMB2	PSMB3	PSMB1	RPS27A	PSMC5	PSMC6	PSMC3	PSMC4	PSMC1	PSMC2	RAP1B	SPTAN1	PEBP1	VCL	PSMD12	PSMD11	PSMD14	PSMD13	YWHAB	PPP1CB	PHB	PPP2R1A	SPTBN1	MAPK1
Golgi-to-ER retrograde transport	0.0107	117	22	4	0	0	4.3891e-05	0.00026335	ARF4	ARF1	DYNLL2	PAFAH1B3	PAFAH1B2	ARCN1	CAPZB	SEC22B	SURF4	ACTR1A	DYNC1H1	TMED10	COPZ1	KLC1	RAB6A	TMED2	TMED7	COPG1	NSF	COPB2	COPA	COPB1
Chk1/Chk2(Cds1) mediated inactivation of Cyclin B:Cdk1 complex	0.0012	13	7	1	0	1	4.6648e-05	0.00027989	SFN	YWHAE	YWHAB	YWHAQ	YWHAG	YWHAH	YWHAZ
Mitochondrial calcium ion transport	0.0021	23	9	6	1	0	4.7462e-05	0.00028477	LETM1	PMPCA	PHB2	PHB	AFG3L2	VDAC3	VDAC2	VDAC1	STOML2
Formation of ATP by chemiosmotic coupling	0.0016	18	8	4	1	1	5.1883e-05	0.0003113	ATP5F1A	ATP5F1B	ATP5PD	ATP5PB	ATP5F1C	ATP5F1D	ATP5PO	ATP5MG
Metabolism of carbohydrates	0.0267	292	40	7	7	3	7.0047e-05	0.00042028	XYLB	HEXB	PGAM1	RPS27A	MDH1	MDH2	TKFC	PGK1	GOT1	GOT2	SLC25A1	PGM1	GAPDH	SLC25A11	SLC25A13	PRPS2	PC	TALDO1	PCK2	AKR1B1	SEC13	AKR1A1	G6PD	ENO1	GPI	PYGB	TPI1	TKT	PGD	SORD	PKM	PFKL	PFKP	PPP2R1A	ALDOC	ALDOA	SLC2A1	DCXR	ALDH1A1	UGP2
mitochondrial fatty acid beta-oxidation of unsaturated fatty acids	0.0005	6	5	3	0	0	7.7438e-05	0.00046463	ECI1	DECR1	ACADM	HADHB	HADHA
Beta oxidation of decanoyl-CoA to octanoyl-CoA-CoA	0.0005	6	5	2	0	0	7.7438e-05	0.00046463	ECHS1	ACADM	HADHB	HADHA	HADH
Mitochondrial protein import	0.0059	65	15	7	2	1	8.0979e-05	0.00048587	CS	PMPCA	ACO2	SLC25A13	CYC1	TIMM44	TIMM13	VDAC1	TOMM70	TOMM40	ATP5F1A	ATP5F1B	CHCHD3	HSPA9	HSPD1
Cytokine Signaling in Immune system	0.0644	704	77	20	3	5	0.00010116	0.00056316	PSMD5	PSMD2	PSMD3	PSMD1	PSME1	PSME2	ARF1	RPLP0	GSTO1	PSMA5	PSMA6	PSMA3	PSMA1	PSMA2	PSMA7	PSMB7	H3C15	PSMB4	PSMB5	PSMB2	PSMB3	PSMB1	FLNA	FLNB	RPS27A	PSMC5	PSMC6	PSMC3	PSMC4	PSMC1	PSMC2	FSCN1	KPNB1	HSP90B1	RAP1B	HNRNPDL	ITGB1	HSP90AA1	CDC42	P4HB	EIF4A1
HSP90 chaperone cycle for steroid hormone receptors (SHR)	0.0035	38	11	2	2	1	0.00010476	0.00056316	DYNLL2	HSP90AB1	CAPZB	HSP90AA1	ACTR1A	DYNC1H1	HSPA1B	STIP1	DNAJA2	PTGES3	HSPA8
Activation of BAD and translocation to mitochondria	0.0014	15	7	1	0	1	0.00011263	0.00056316	SFN	YWHAE	YWHAB	YWHAQ	YWHAG	YWHAH	YWHAZ
Nucleobase biosynthesis	0.0014	15	7	0	0	1	0.00011263	0.00056316	ATIC	GMPS	PAICS	CAD	PFAS	GART	IMPDH2
Chaperone Mediated Autophagy	0.0019	21	8	2	2	0	0.00014835	0.00074174	RPS27A	HSP90AB1	HSP90AA1	EEF1A1	PLIN3	PARK7	LAMP2	HSPA8
RHO GTPases activate PAKs	0.0019	21	8	1	0	1	0.00014835	0.00074174	MYL6	FLNA	CDC42	RAC1	CTTN	PPP1CB	MYH10	MYH9
mitochondrial fatty acid beta-oxidation of saturated fatty acids	0.001	11	6	2	0	1	0.00015122	0.00075612	ECHS1	ACADM	HADHB	HADHA	HADH	ACADVL
Platelet degranulation	0.0117	128	22	6	3	2	0.00015579	0.00077895	FLNA	ACTN1	ACTN4	TAGLN2	TF	CALU	CAP1	PPIA	VCL	LGALS3BP	SOD1	ANXA5	CFL1	LAMP2	PSAP	ALB	WDR1	PFN1	MANF	OLA1	ALDOA	HSPA5
Neddylation	0.0215	235	33	3	1	2	0.00019032	0.00095158	PSMD5	PSMD2	PSMD3	PSMD1	PSME1	PSME2	PSMA5	DDB1	PSMA6	PSMA3	PSMA1	PSMA2	PSMA7	PSMB7	PSMB4	PSMB5	PSMB2	PSMB3	PSMB1	RPS27A	PSMC5	PSMC6	PSMC3	PSMC4	PSMC1	PSMC2	PSMD12	PSMD11	PSMD14	PSMD13	CAND1	ELOB	SKP1
Transport to the Golgi and subsequent modification	0.0153	167	26	6	0	0	0.00019365	0.00096824	ARF4	ARF1	DYNLL2	ARCN1	CAPZB	SEC22B	SEC23A	SEC31A	ACTR1A	SPTAN1	SEC13	DYNC1H1	TMED10	COPZ1	USO1	LMAN1	LMAN2	SCFD1	SPTBN1	TMED2	TMED7	COPG1	NSF	COPB2	COPA	COPB1
[truncated: 108 more columns]
