# Supplementary material for: Proteomic response of A549 lung cancer cell line to protein-polysaccharide complex Venetin-1 isolated from earthworm coelomic fluid
Source: Front Mol Biosci. 2023 Jun 8;10:1128320. doi: 10.3389/fmolb.2023.1128320 (PMC10292018; doi:10.3389/fmolb.2023.1128320)
Supplement: Supplementary file 6 [file Table1.XLSX]

## Sheet: fc
Supplementary Table ST1 Quantitaive results
N	Uniprot ID	Protein name	Median BEAS-2B+	Median BEAS-2B-	Median A549+	Median A549-	Fold change BEAS-2B (BEAS-2B+_x/y_BEAS-2B-)	Fold change A549 (A549+_x/y_A549-)	Student's T-test Significant BEAS-2B+_BEAS-2B-	Student's T-test p-value BEAS-2B+_BEAS-2B-	Student's T-test q-value BEAS-2B+_BEAS-2B-	Student's T-test Difference BEAS-2B+_BEAS-2B-	Student's T-test Test statistic BEAS-2B+_BEAS-2B-	Student's T-test Significant A549+_A549-	Student's T-test p-value A549+_A549-	Student's T-test q-value A549+_A549-	Student's T-test Difference A549+_A549-	Student's T-test Test statistic A549+_A549-
1	Q15149	Plectin	86710.6	87764.9	468055	563245	0.987987	0.830997		0.652855	0.871426	0.0497704	0.485285	+	0.00736823	0.0396262	-0.252803	-5.02329
2	P49327	Fatty acid synthase	302137	321999	86140.9	172060	0.938316	0.500646		0.0132359	0.155127	-0.0941931	-4.24261		0.621448	0.771697	-0.300804	-0.534302
3	Q01082	Spectrin beta chain, non-erythrocytic 1	241973	260292	375488	333982	0.929621	1.12428		0.175637	0.492451	-0.0977001	-1.64344		0.948051	0.973112	0.0129693	0.0693346
4	Q13813	Spectrin alpha chain, non-erythrocytic 1	97377.1	99050.2	60964.4	30000	0.983109	2.03215		0.726588	0.899641	-0.0412617	-0.375158		0.033936	0.0890262	1.22154	3.16759
5	Q09666	Neuroblast differentiation-associated protein AHNAK	403599	476167	1.81515e+06	2132718	0.8476	0.851095		0.144599	0.457401	-0.154244	-1.80969		0.205107	0.333944	-0.278828	-1.51186
6	P35579	Myosin-9	323693	334333	779225	762673	0.968174	1.0217		0.318114	0.651662	-0.0538508	-1.13946		0.241395	0.386118	0.104053	1.37404
7	P78527	DNA-dependent protein kinase catalytic subunit	105525	78033.3	113901	86286.4	1.35231	1.32004		0.0400907	0.247038	0.345706	2.99623		0.16845	0.28146	0.811434	1.67901
8	O75369	Filamin-B	255695	231941	210201	263076	1.10242	0.79901		0.123134	0.419103	0.129745	1.94875		0.0793797	0.158797	-0.268866	-2.33998
9	Q00610	Clathrin heavy chain 1	268496	250131	554981	498139	1.07342	1.11411		0.18045	0.495443	0.0695534	1.62046		0.0676456	0.140848	0.17409	2.48777
10	P46940	Ras GTPase-activating-like protein IQGAP1	122304	119687	336503	293364	1.02186	1.14705		0.431132	0.77526	0.0306842	0.874662		0.062372	0.132138	0.294513	2.56402
11	O43707	Alpha-actinin-4	367194	374999	353163	425805	0.979187	0.829401		0.0281592	0.204682	-0.028745	-3.36556		0.0377029	0.092761	-0.222657	-3.05879
12	Q14204	Cytoplasmic dynein 1 heavy chain 1	115823	76789.2	88478.2	75317	1.50832	1.17474		0.957541	0.980888	-0.0437155	-0.0566495		0.371499	0.53675	0.351755	1.00561
13	P13639	Elongation factor 2	1.58801e+06	1.65405e+06	1.03369e+06	1403730	0.960071	0.736388		0.0808864	0.356447	-0.0492827	-2.32282	+	0.000440964	0.0326316	-0.445302	-10.6452
14	P42704	Leucine-rich PPR motif-containing protein, mitochondrial	56345.6	46415.7	106955	77942.6	1.21393	1.37223		0.174252	0.490368	0.269842	1.65017		0.159675	0.271185	0.518709	1.72467
15	P14625	Endoplasmin	1.17212e+06	1.15187e+06	1.3267e+06	687566	1.01758	1.92956		0.688395	0.887094	0.0194988	0.431424	+	0.000330978	0.031	0.948463	11.4592
16	P07900	Heat shock protein HSP 90-alpha	1.20952e+06	1.1833e+06	554893	498149	1.02216	1.11391		0.221999	0.551542	0.0377986	1.4449		0.838379	0.925035	0.0324605	0.217615
17	P10809	60 kDa heat shock protein, mitochondrial	5.22355e+06	4853882	4.31811e+06	3.47595e+06	1.07616	1.24228		0.00350127	0.121	0.100274	6.17122	+	3.59034e-05	0.0206667	0.325918	20.1362
18	P11021	Endoplasmic reticulum chaperone BiP	956286	791434	2968213	684305	1.2083	4.33756		0.0737954	0.350738	0.262606	2.40698	+	1.23358e-07	0	2.11328	83.4915
19	P14618	Pyruvate kinase PKM	3.0983e+06	3246612	4.05196e+06	4709129	0.954319	0.860447		0.0602669	0.317364	-0.135583	-2.59655	+	0.00674379	0.0407525	-0.212074	-5.15014
20	P02545	Prelamin-A/C	945144	1.02102e+06	4.56794e+06	4707462	0.925684	0.970362		0.00677352	0.145514	-0.126245	-5.14378		0.275321	0.41901	-0.0269788	-1.26261
21	P68371	Tubulin beta-4B chain	576533	618287	668794	704570	0.932467	0.949222		0.0287447	0.205156	-0.0941957	-3.3434		0.0610531	0.131237	-0.126509	-2.58425
22	P05787	Keratin, type II cytoskeletal 8	5616346	5.43215e+06	3.202e+06	3.54871e+06	1.03391	0.9023		0.155565	0.473258	0.0377884	1.74697	+	0.0116742	0.0489106	-0.127712	-4.40187
23	P07237	Protein disulfide-isomerase	242652	255091	699239	822759	0.951235	0.849872		0.780481	0.910957	-0.0265376	-0.298084		0.0646633	0.136652	-0.273988	-2.53002
24	Q08211	ATP-dependent RNA helicase A	329198	298058	254876	240312	1.10448	1.06061		0.18444	0.492483	0.108785	1.60188		0.252683	0.398966	0.0777365	1.33536
25	P11142	Heat shock cognate 71 kDa protein	2341393	2.37023e+06	1.76659e+06	2.23342e+06	0.987835	0.790982		0.132314	0.439286	-0.0301024	-1.88631	+	0.00125497	0.0221333	-0.330858	-8.11318
26	P38646	Stress-70 protein, mitochondrial	1.07834e+06	1048528	1.62575e+06	1.13206e+06	1.02843	1.43609		0.302619	0.641819	0.0988146	1.18215	+	0.000173245	0.0190769	0.546676	13.5193
27	Q14315	Filamin-C	6293.7	4740.47	215435	195829	1.32765	1.10012		0.265041	0.602561	0.891293	1.2949		0.578166	0.751701	0.240514	0.604431
28	P60709	Actin, cytoplasmic 1	271659	236731	461611	564669	1.14754	0.81749		0.356588	0.702333	0.183756	1.04117		0.21066	0.337075	-0.21144	-1.48925
29	Q9P2E9	Ribosome-binding protein 1	47391.7	48572.1	31473.1	61141.2	0.975698	0.514761		0.437937	0.777154	-0.12378	-0.860699		0.0807099	0.159545	-0.721583	-2.32481
30	P68104	Elongation factor 1-alpha 1	1.44608e+06	1327165	1.18877e+06	1.21888e+06	1.0896	0.975292		0.0595447	0.315594	0.0923888	2.608		0.246536	0.394377	-0.0415128	-1.35621
31	P08727	Keratin, type I cytoskeletal 19	1.99336e+06	2306564	92578.4	379357	0.864211	0.24404		0.0158298	0.167226	-0.228564	-4.02264		0.0135683	0.0565113	-1.93091	-4.21164
32	P17987	T-complex protein 1 subunit alpha	315653	304547	265293	323074	1.03647	0.821154		0.698732	0.886132	0.033802	0.416041	+	0.000798503	0.0213714	-0.294971	-9.13018
33	Q99798	Aconitate hydratase, mitochondrial	58692.8	70911.7	579155	535830	0.827689	1.08085		0.16631	0.486662	-0.326979	-1.68991	+	0.00916972	0.0438947	0.142243	4.72027
34	Q9Y4L1	Hypoxia up-regulated protein 1	82452.6	54994.1	172070	81306.1	1.4993	2.11632		0.084695	0.363904	0.62217	2.28098	+	0.00303771	0.0302778	1.16098	6.41319
35	P55072	Transitional endoplasmic reticulum ATPase	206709	224043	386158	454232	0.922634	0.850133		0.0358701	0.22584	-0.135267	-3.11005	+	0.00575635	0.0365161	-0.245904	-5.38319
36	O60701	UDP-glucose 6-dehydrogenase	26580.2	98849.5	879998	791480	0.268896	1.11184		0.313725	0.646112	-0.936447	-1.15135		0.0565542	0.123124	0.20369	2.65722
37	P07814	Bifunctional glutamate/proline--tRNA ligase	96813.2	88854.6	58665.2	65702.2	1.08957	0.892895		0.996311	0.996947	-0.00123342	-0.00491836		0.304876	0.459859	-0.234868	-1.17581
38	P53396	ATP-citrate synthase	97794	99789.7	128310	117121	0.980001	1.09553		0.477281	0.801709	0.0568975	0.783207		0.56274	0.74124	0.0937487	0.630254
39	P29401	Transketolase	1.36447e+06	1.26384e+06	910566	791781	1.07962	1.15002		0.0129946	0.158	0.105235	4.26569	+	0.000679565	0.0206667	0.182064	9.52047
40	P05023	Sodium/potassium-transporting ATPase subunit alpha-1	755635	737174	407147	336363	1.02504	1.21044		0.160846	0.482127	0.0746269	1.71842		0.0772813	0.157546	0.218593	2.36452
41	P05783	Keratin, type I cytoskeletal 18	2.68664e+06	2.39134e+06	2.22528e+06	2349610	1.12348	0.947085		0.00787737	0.142974	0.150905	4.9292		0.0960478	0.183635	-0.0494442	-2.16779
42	P13667	Protein disulfide-isomerase A4	727449	725159	399756	194029	1.00316	2.06029		0.761113	0.908681	-0.00978279	-0.325508	+	0.00257414	0.0254706	1.08332	6.70549
43	P04075	Fructose-bisphosphate aldolase A	2831357	3.44343e+06	1.24446e+06	2.40428e+06	0.82225	0.517604		2.85064e-05	0.116	-0.296264	-21.3412	+	7.87532e-06	0	-0.94213	-29.4877
44	P50990	T-complex protein 1 subunit theta	662958	613348	683093	680728	1.08088	1.00347		0.00980366	0.155733	0.108963	4.63048		0.684082	0.820237	0.0206941	0.437877
45	P78371	T-complex protein 1 subunit beta	366850	352206	337500	390876	1.04158	0.863443		0.0793537	0.361707	0.0731996	2.34028		0.0325441	0.0861915	-0.173976	-3.21145
46	P06576	ATP synthase subunit beta, mitochondrial	1.30922e+06	1298161	2.57871e+06	1.86362e+06	1.00852	1.38371		0.917817	0.968544	-0.00171789	-0.109852	+	0.000202097	0.0165333	0.444306	12.9991
47	P50395	Rab GDP dissociation inhibitor beta	342872	317779	142515	131450	1.07896	1.08417		0.0911147	0.371086	0.102256	2.21503		0.761151	0.876915	-0.103182	-0.325453
48	P04406	Glyceraldehyde-3-phosphate dehydrogenase	4.02142e+06	4350985	3.87319e+06	4435751	0.924256	0.873175		0.162647	0.482604	-0.104653	-1.70892		0.479351	0.667725	-0.0974579	-0.77927
49	P08670	Vimentin	46240	54397	2438368	2392785	0.850047	1.01905		0.584105	0.838289	0.414398	0.594611		0.140934	0.248961	0.0458527	1.83179
50	P22314	Ubiquitin-like modifier-activating enzyme 1	266138	284231	119349	185983	0.936344	0.64172		0.832044	0.932594	-0.0625839	-0.226324		0.584217	0.756996	-0.286788	-0.594427
51	P48643	T-complex protein 1 subunit epsilon	265791	259637	252262	222085	1.0237	1.13588		0.650695	0.872227	-0.109013	-0.488611		0.374832	0.541792	0.331377	0.997833
52	P40939	Trifunctional enzyme subunit alpha, mitochondrial	94510.7	90434.1	177153	164977	1.04508	1.0738		0.654873	0.87144	0.0245527	0.482184		0.0365438	0.0932	0.16195	3.09086
53	P13010	X-ray repair cross-complementing protein 5	341936	341883	287176	246172	1.00016	1.16657		0.756562	0.908564	-0.0126273	-0.331994		0.115994	0.209994	0.155465	2.00092
54	P11413	Glucose-6-phosphate 1-dehydrogenase	604373	606276	75042.1	56086.2	0.996861	1.33798		0.690303	0.885677	-0.0112445	-0.428575		0.426775	0.600861	0.481167	0.883698
55	P12956	X-ray repair cross-complementing protein 6	467041	444854	245753	236222	1.04987	1.04035		0.128946	0.431291	0.104314	1.90865		0.541598	0.731211	0.0844332	0.666444
56	P07355	Annexin A2	890583	1.00911e+06	3.81107e+06	4.08405e+06	0.882546	0.93316		0.00783783	0.146737	-0.158538	-4.93623		0.434071	0.606689	-0.0712255	-0.868611
57	P30101	Protein disulfide-isomerase A3	847919	853937	468592	325844	0.992953	1.43809		0.995392	0.99705	0.000172297	0.00614456	+	0.00361413	0.03095	0.498816	6.11824
58	P00558	Phosphoglycerate kinase 1	1.52807e+06	1.91771e+06	2.566e+06	3.24582e+06	0.796821	0.790554		0.0139313	0.167143	-0.299399	-4.17885	+	0.00790837	0.0385455	-0.319083	-4.92371
59	P02787	Serotransferrin	48945.8	51555.2	24001.7	85338.7	0.949386	0.281252		0.481313	0.806033	-0.654292	-0.775551	+	0.00578562	0.0361277	-1.71948	-5.3756
60	P31939	Bifunctional purine biosynthesis protein ATIC	381223	364877	229385	286562	1.0448	0.800473		0.664122	0.87285	0.0209611	0.468037		0.0656153	0.139215	-0.450521	-2.5163
61	P11586	C-1-tetrahydrofolate synthase, cytoplasmic	248397	267935	290080	253045	0.92708	1.14636		0.078644	0.364284	-0.0767625	-2.3485		0.668005	0.811326	-0.139425	-0.462131
62	P15311	Ezrin	289377	287420	1.14716e+06	1.2879e+06	1.00681	0.890721		0.569608	0.850235	0.0490538	0.618699		0.0149548	0.0582446	-0.16585	-4.09166
63	P49368	T-complex protein 1 subunit gamma	388656	368794	368383	383192	1.05386	0.961354		0.55338	0.836066	0.0842508	0.646158		0.785417	0.888234	-0.0384801	-0.29114
64	Q14974	Importin subunit beta-1	148579	129673	113002	58757.1	1.1458	1.92322		0.510764	0.812203	0.10578	0.721063		0.0407018	0.095871	0.73069	2.98092
65	Q9HC35	Echinoderm microtubule-associated protein-like 4	123920	67208.2	135265	95531.1	1.84382	1.41592		0.131553	0.441864	0.86524	1.8913		0.246668	0.393758	0.354977	1.35576
66	P55060	Exportin-2	160844	148309	192821	149950	1.08452	1.28591		0.183808	0.492664	0.117024	1.60479		0.164923	0.277695	0.298327	1.69706
67	P0DMV9	Heat shock 70 kDa protein 1B	507053	365650	693760	452848	1.38672	1.53199		0.00575286	0.132588	0.466475	5.3841	+	0.00591245	0.035375	0.547235	5.34323
68	P49588	Alanine--tRNA ligase, cytoplasmic	105080	116368	32072.4	52423.1	0.902998	0.611798		0.812646	0.930854	-0.0412057	-0.253129		0.0534919	0.118197	-0.56402	-2.71082
69	Q99832	T-complex protein 1 subunit eta	469506	455023	493425	459595	1.03183	1.07361		0.692386	0.882628	0.016681	0.42547		0.343244	0.508148	0.409273	1.07413
70	P00367	Glutamate dehydrogenase 1, mitochondrial	247198	247322	465842	431658	0.9995	1.07919		0.503983	0.812823	0.0395788	0.733395		0.0706561	0.148529	0.210857	2.44722
71	Q86VP6	Cullin-associated NEDD8-dissociated protein 1	121239	133846	159427	155028	0.905805	1.02838		0.7557	0.90902	0.102075	0.333223		0.538814	0.73007	0.130997	0.671283
72	P25705	ATP synthase subunit alpha, mitochondrial	976134	959184	1.85077e+06	1.37815e+06	1.01767	1.34294		0.953367	0.979641	0.00139236	0.0622273	+	0.000681688	0.02	0.475801	9.51278
73	P49748	Very long-chain specific acyl-CoA dehydrogenase, mitochondrial	187099	220419	53734.9	85528.3	0.848833	0.62827		0.00246591	0.114105	-0.246716	-6.78316		0.356722	0.518845	-0.313644	-1.04084
74	P13645	Keratin, type I cytoskeletal 10	422765	346433	278247	1.16993e+06	1.22034	0.237832		0.000593139	0.0622222	0.280328	9.86163	+	0.000667979	0.0221429	-2.38701	-9.56298
75	P00338	L-lactate dehydrogenase A chain	2.78944e+06	3.19976e+06	1606170	2.37119e+06	0.871767	0.677369		0.000937381	0.0776	-0.202338	-8.75685	+	2.28009e-05	0	-0.589835	-22.5754
76	P06733	Alpha-enolase	4564567	4760486	4.24273e+06	5574964	0.958845	0.761032		0.0293242	0.204217	-0.0519263	-3.32198	+	0.000653488	0.022963	-0.390393	-9.61746
77	P04264	Keratin, type II cytoskeletal 1	394324	253245	247792	2.14479e+06	1.55708	0.115532		0.000295497	0.0593333	0.63618	11.7969	+	5.106e-06	0	-3.12267	-32.8737
78	P52272	Heterogeneous nuclear ribonucleoprotein M	443445	442912	366213	295146	1.0012	1.24078		0.687477	0.887025	0.0167007	0.432795	+	0.0116284	0.049719	0.279507	4.40693
79	Q14764	Major vault protein	60378.9	83459.5	190372	188960	0.723452	1.00747		0.331133	0.675524	-0.755837	-1.10505		0.609275	0.77321	0.106272	0.553702
80	O60488	Long-chain-fatty-acid--CoA ligase 4	24890.9	35157	154401	128854	0.707995	1.19826		0.17309	0.489393	-0.457585	-1.65587		0.698694	0.823397	-0.123583	-0.416098
81	P21333	Filamin-A	67238.4	70270.1	63573.9	53421.4	0.956857	1.19005		0.68637	0.886951	0.0586363	0.434451		0.891283	0.94173	0.0654278	0.145596
82	P07384	Calpain-1 catalytic subunit	277013	291851	138393	147144	0.94916	0.940526		0.916177	0.970117	-0.0158246	-0.112056		0.663658	0.809169	-0.0607033	-0.468745
83	P15924	Desmoplakin	11494.1	14958.9	21710.1	26923.6	0.76838	0.806362		0.43277	0.776874	-0.733769	-0.871286		0.706875	0.829005	-0.283268	-0.404008
84	Q16822	Phosphoenolpyruvate carboxykinase [GTP], mitochondrial	93097.5	94572.2	95987.8	98041.8	0.984406	0.97905		0.950719	0.977402	0.0189034	0.0657674		0.866461	0.938021	0.0662886	0.179242
85	Q7KZF4	Staphylococcal nuclease domain-containing protein 1	397340	435963	246361	201268	0.911406	1.22404		0.162288	0.484553	-0.153214	-1.7108		0.252474	0.399555	0.383886	1.33606
86	P09874	Poly [ADP-ribose] polymerase 1	216122	223915	121435	117645	0.965197	1.03221		0.747259	0.904189	-0.0421257	-0.345305		0.616936	0.772078	0.0511106	0.541465
87	P58107	Epiplakin	29171.9	37573.6	6858.24	7822.42	0.776393	0.876742		0.649232	0.871026	-0.257191	-0.490867		0.795751	0.899529	-0.179865	-0.276656
88	Q12906	Interleukin enhancer-binding factor 3	313566	315124	249531	276228	0.995057	0.903351		0.295415	0.628866	-0.0671488	-1.2027		0.820721	0.916569	-0.0380885	-0.241944
89	P52209	6-phosphogluconate dehydrogenase, decarboxylating	737109	701402	299026	315554	1.05091	0.947624		0.604105	0.844813	0.0241788	0.562016		0.561947	0.742108	-0.0839577	-0.631595
90	Q14697	Neutral alpha-glucosidase AB	293175	328333	225427	227309	0.892921	0.991722		0.0899713	0.372832	-0.112572	-2.22639		0.870992	0.93695	0.0292104	0.173083
91	P06744	Glucose-6-phosphate isomerase	404998	409448	600716	978822	0.98913	0.613714		0.90669	0.96309	-0.00869306	-0.124817	+	0.000173471	0.0177143	-0.741137	-13.5148
92	P23141	Liver carboxylesterase 1	85210.7	65049.8	38072.1	22968.6	1.30993	1.65757		0.637597	0.869493	0.147037	0.508918		0.278694	0.423685	0.534564	1.25227
93	P16435	NADPH--cytochrome P450 reductase	149482	157398	188559	178790	0.949707	1.05464		0.446758	0.781841	-0.101246	-0.842858		0.387376	0.553934	0.0943197	0.969093
94	P40227	T-complex protein 1 subunit zeta	302664	286655	284600	260664	1.05585	1.09183		0.46022	0.783382	0.0393804	0.816165		0.135784	0.241289	0.156754	1.86391
95	P61978	Heterogeneous nuclear ribonucleoprotein K	926513	894753	772627	715299	1.0355	1.08015		0.124036	0.421302	0.0483418	1.94239		0.514903	0.703796	0.0722726	0.713595
96	P09525	Annexin A4	113151	121540	2145513	1.8338e+06	0.930975	1.16998		0.566354	0.848702	-0.0707385	-0.624161	+	0.000589165	0.0258333	0.256793	9.87878
97	P49411	Elongation factor Tu, mitochondrial	911587	873495	738876	559808	1.04361	1.31988		0.152509	0.469545	0.0391261	1.76397	+	0.000128558	0.0248	0.407118	14.5845
98	P08238	Heat shock protein HSP 90-beta	1.10284e+06	1.23145e+06	919282	1.1445e+06	0.895563	0.803218		0.0153378	0.176897	-0.151063	-4.06087	+	0.00619078	0.0411134	-0.266987	-5.27507
99	Q06210	Glutamine--fructose-6-phosphate aminotransferase [isomerizing] 1	227509	184084	193015	152428	1.2359	1.26627		0.0789785	0.363436	0.24835	2.34462		0.0276872	0.0797079	0.332245	3.38383
100	O75874	Isocitrate dehydrogenase [NADP] cytoplasmic	496483	470318	151213	121709	1.05563	1.24241		0.211497	0.543272	0.0733706	1.48589		0.552048	0.735982	0.16226	0.648437
101	Q12931	Heat shock protein 75 kDa, mitochondrial	281251	286532	138708	89166.6	0.981568	1.55561		0.369637	0.7142	-0.0761909	-1.00998		0.0613142	0.130641	0.692339	2.5802
102	Q00839	Heterogeneous nuclear ribonucleoprotein U	381266	347665	237149	230574	1.09665	1.02852		0.0545666	0.304918	0.130069	2.69161		0.629541	0.778787	0.0445976	0.521532
103	Q14651	Plastin-1	125056	131796	369158	289669	0.948857	1.27442		0.117938	0.404343	-0.115892	-1.98638		0.0356216	0.0907208	0.357703	3.11724
104	O60218	Aldo-keto reductase family 1 member B10	2214106	2.41782e+06	41520.7	44380.6	0.915744	0.93556		0.248063	0.578893	-0.0874125	-1.35098		0.952788	0.975237	0.0119041	0.063002
105	P04843	Dolichyl-diphosphooligosaccharide--protein glycosyltransferase subunit 1	297418	329741	206476	204974	0.901975	1.00733		0.0355289	0.232825	-0.182277	-3.11993		0.381249	0.548979	0.107772	0.98303
106	O00410	Importin-5	118141	97792	49303.9	79689.1	1.20808	0.618704		0.155523	0.475174	0.214351	1.7472		0.60918	0.774121	-0.479728	-0.553854
107	P11940	Polyadenylate-binding protein 1	363419	376718	277653	323046	0.964696	0.859485		0.0205158	0.198873	-0.0551294	-3.71769		0.549407	0.736496	-0.110623	-0.652965
108	P36776	Lon protease homolog, mitochondrial	162334	150726	178167	92522.5	1.07701	1.92566		0.275567	0.616085	0.255954	1.26185		0.0365962	0.0927363	0.854768	3.08938
109	P34932	Heat shock 70 kDa protein 4	87959.6	92510.8	106299	55661.7	0.950803	1.90973		0.76952	0.904692	-0.044747	-0.313568		0.236644	0.381654	0.844964	1.39086
110	P54886	Delta-1-pyrroline-5-carboxylate synthase	102536	114410	27873.4	41922.9	0.896214	0.664874		0.114398	0.403569	-0.192788	-2.01307		0.384839	0.552843	-0.323153	-0.97484
111	P41250	Glycine--tRNA ligase	231499	182088	184070	80664.6	1.27136	2.28192		0.00144257	0.0957333	0.355593	7.82126		0.0727245	0.151565	0.855979	2.42049
112	P19338	Nucleolin	1322970	1.30509e+06	873030	899319	1.0137	0.970769		0.500392	0.811879	0.0184466	0.739976		0.280109	0.423606	-0.0418034	-1.24797
113	P60174	Triosephosphate isomerase	1.96007e+06	2.27532e+06	2.43524e+06	2.97565e+06	0.861447	0.818389		0.0104415	0.148	-0.184584	-4.54699	+	0.00107882	0.0242927	-0.324399	-8.44123
114	P05141	ADP/ATP translocase 2	206705	200499	410452	373851	1.03095	1.0979		0.21214	0.543172	0.0526918	1.48332		0.107808	0.198425	0.142485	2.06526
115	P35232	Prohibitin	377235	368141	717898	407656	1.0247	1.76104		0.76581	0.906392	0.0104561	0.318829	+	0.000964136	0.0191795	0.776759	8.69279
116	P35527	Keratin, type I cytoskeletal 9	126491	116656	82271.5	1215856	1.0843	0.0676655		0.0499481	0.286276	0.14436	2.77746	+	4.94777e-08	0	-3.93255	-104.923
117	O75367	Core histone macro-H2A.1	269866	246631	323197	270607	1.09421	1.19434		0.292232	0.623929	0.101285	1.21192	+	0.0030322	0.0307042	0.231756	6.41633
118	P40926	Malate dehydrogenase, mitochondrial	1435275	1.41578e+06	2.13802e+06	1.56074e+06	1.01377	1.36988		0.776506	0.907134	-0.0220865	-0.30369	+	0.00677664	0.0403529	0.479893	5.14312
119	P00966	Argininosuccinate synthase	54055.5	58527	326973	205705	0.9236	1.58952		0.933906	0.973979	-0.0213194	-0.0882685		0.0161584	0.0567172	0.564592	3.99789
120	P60842	Eukaryotic initiation factor 4A-I	259420	209346	268466	190060	1.23919	1.41253		0.00440189	0.127714	0.33038	5.79738	+	0.0114248	0.0509831	0.44094	4.42968
121	P35908	Keratin, type II cytoskeletal 2 epidermal	56696.8	50980.9	32865.4	551395	1.11212	0.059604		0.539804	0.825295	0.167689	0.66956	+	0.00455797	0.0351556	-3.81838	-5.74217
122	P34897	Serine hydroxymethyltransferase, mitochondrial	733098	766696	380081	380276	0.956178	0.999487		0.0265082	0.204916	-0.0855077	-3.43113		0.413702	0.586227	0.0733407	0.911271
123	P31943	Heterogeneous nuclear ribonucleoprotein H	224784	229744	247050	188619	0.97841	1.30978		0.651597	0.871744	0.0450974	0.487221		0.042036	0.0983091	0.422846	2.9484
124	P55157	Microsomal triglyceride transfer protein large subunit	33383.7	5901.48	4681.16	12973.5	5.65683	0.360826		0.212686	0.544305	1.52696	1.48115		0.429032	0.601917	-0.744135	-0.879008
125	Q01813	ATP-dependent 6-phosphofructokinase, platelet type	45487.7	55514.9	183964	183131	0.819379	1.00455		0.180025	0.496487	-0.235649	-1.62246		0.876425	0.93808	-0.0198472	-0.165707
126	P04083	Annexin A1	538689	511296	238086	244701	1.05358	0.972967		0.0192285	0.200431	0.0848789	3.79243		0.834732	0.923598	-0.0278657	-0.222626
127	P48735	Isocitrate dehydrogenase [NADP], mitochondrial	541394	513103	531308	369312	1.05514	1.43864		0.500135	0.813159	0.0472031	0.740449		0.0357908	0.0908081	0.436271	3.11234
128	P00352	Retinal dehydrogenase 1	217349	213474	29473.1	39489.8	1.01815	0.746348		0.425793	0.774265	0.128923	0.885745		0.12591	0.22894	-0.736868	-1.92934
129	P26641	Elongation factor 1-gamma	636661	592196	447098	455902	1.07509	0.980689		0.00203916	0.0955556	0.106605	7.13626		0.839281	0.924995	-0.0199693	-0.216377
130	O43175	D-3-phosphoglycerate dehydrogenase	460343	426756	336049	258006	1.0787	1.30248		0.128945	0.43326	0.106158	1.90866	+	0.00546047	0.035956	0.326701	5.46271
131	Q16555	Dihydropyrimidinase-related protein 2	239776	247537	159948	184612	0.968645	0.866401		0.57943	0.841879	0.0595849	0.602336		0.0676024	0.141373	-0.176427	-2.48837
132	O60506	Heterogeneous nuclear ribonucleoprotein Q	357833	325571	247873	188079	1.09909	1.31792		0.00486675	0.126621	0.131193	5.63945		0.21381	0.339205	0.573747	1.47669
133	P07195	L-lactate dehydrogenase B chain	2.30156e+06	2.3312e+06	651547	841173	0.987282	0.77457		0.429791	0.776623	-0.017149	-0.877436		0.0381884	0.092932	-0.39928	-3.0457
134	Q92841	Probable ATP-dependent RNA helicase DDX17	72440.8	80877.7	109359	95300.2	0.895683	1.14752		0.145327	0.459866	-0.166232	-1.80537		0.15762	0.272359	0.393194	1.73575
135	P30740	Leukocyte elastase inhibitor	247661	229461	42136.3	33630.9	1.07932	1.2529		0.269377	0.609767	0.0941092	1.28114		0.962698	0.980452	0.0233459	0.0497616
136	P48163	NADP-dependent malic enzyme	176694	161480	26022.2	39474.6	1.09421	0.659213		0.488187	0.805543	0.18679	0.762613		0.179107	0.295047	-0.606155	-1.6268
137	P14868	Aspartate--tRNA ligase, cytoplasmic	206691	217140	260725	276544	0.951882	0.942795		0.488012	0.808051	-0.083388	-0.76294		0.377642	0.546524	-0.107285	-0.991325
138	P54577	Tyrosine--tRNA ligase, cytoplasmic	181296	160243	83210.5	97251.5	1.13139	0.855621		0.217652	0.545632	0.406727	1.46162		0.947643	0.974831	0.0344632	0.0698803
139	P22102	Trifunctional purine biosynthetic protein adenosine-3	106637	108749	61115.8	29607.5	0.980573	2.0642		0.577325	0.847775	-0.0830879	-0.605828		0.274973	0.419187	1.06482	1.26369
140	P00505	Aspartate aminotransferase, mitochondrial	394878	402083	419892	360947	0.982078	1.1633		0.917746	0.969302	-0.00920423	-0.109948		0.314478	0.468261	0.226036	1.1493
141	P12814	Alpha-actinin-1	143344	140355	64570.2	74903.8	1.0213	0.862041		0.0605352	0.317662	0.0300102	2.59233		0.461713	0.640503	-0.330611	-0.813243
142	Q13200	26S proteasome non-ATPase regulatory subunit 2	50774.9	66144.6	41776.2	26956.9	0.767634	1.54974		0.282082	0.618135	-0.354197	-1.242		0.223511	0.35765	0.512128	1.43915
143	P55084	Trifunctional enzyme subunit beta, mitochondrial	219056	194839	194006	136542	1.1243	1.42085		0.431843	0.775253	0.111286	0.873196		0.84818	0.933097	0.103619	0.204181
144	P23526	Adenosylhomocysteinase	399781	378095	472609	477843	1.05736	0.989045		0.502697	0.811439	0.0508658	0.735749		0.635327	0.782853	-0.0748202	-0.512463
145	P22626	Heterogeneous nuclear ribonucleoproteins A2/B1	1.12242e+06	1.10934e+06	953461	1.15523e+06	1.01179	0.825346		0.197644	0.517166	0.0299994	1.54324	+	0.00120281	0.0226364	-0.281704	-8.20408
146	P41252	Isoleucine--tRNA ligase, cytoplasmic	230141	187395	169776	60681.5	1.22811	2.79782		0.0094884	0.157488	0.338732	4.67423	+	0.00113409	0.0237143	1.40636	8.33156
147	P63244	Receptor of activated protein C kinase 1	544409	544130	493744	512577	1.00051	0.96326		0.652389	0.871599	0.0447063	0.486003		0.197259	0.320817	-0.0814514	-1.54489
148	P16615	Sarcoplasmic/endoplasmic reticulum calcium ATPase 2	112343	105657	64004.9	26439.5	1.06328	2.42081		0.390182	0.741806	0.171391	0.962774		0.0844685	0.166929	1.04327	2.28341
149	O43776	Asparagine--tRNA ligase, cytoplasmic	344224	255855	106987	28953.1	1.34539	3.69517		0.690532	0.883394	0.267998	0.428234		0.0543061	0.120618	1.53124	2.69623
150	P30153	Serine/threonine-protein phosphatase 2A 65 kDa regulatory subunit A alpha isoform	31974.4	35163.8	69601.8	25860.9	0.9093	2.69139		0.455085	0.776659	-0.121225	-0.826272		0.0830893	0.165849	1.15213	2.29835
151	Q13838	Spliceosome RNA helicase DDX39B	78792.1	85203.5	102202	86198.5	0.924751	1.18566		0.0575175	0.310317	-0.144129	-2.64104		0.0242276	0.0683237	0.318784	3.53014
152	P06396	Gelsolin	22611.7	18577.8	386630	390146	1.21713	0.990987		0.933481	0.974866	0.0399876	0.088838		0.455332	0.632065	0.114509	0.825784
153	O14980	Exportin-1	22204.4	19126.4	13111.4	7017.27	1.16093	1.86844		0.88045	0.950678	-0.039059	-0.160251		0.698146	0.824182	0.343602	0.41691
154	O00299	Chloride intracellular channel protein 1	573520	547626	242487	214434	1.04728	1.13082		0.532821	0.822988	0.03486	0.681759		0.640324	0.787843	0.0944481	0.50467
155	P27824	Calnexin	443206	425007	375095	342388	1.04282	1.09552		0.307014	0.648788	0.0651067	1.16984		0.0452341	0.102844	0.120779	2.87513
156	Q9UQ80	Proliferation-associated protein 2G4	619387	630784	584819	657440	0.981933	0.88954		0.587051	0.841661	-0.0301793	-0.589766		0.209136	0.334685	-0.226683	-1.49539
157	P04844	Dolichyl-diphosphooligosaccharide--protein glycosyltransferase subunit 2	104485	123639	87263.6	68383.9	0.845085	1.27608		0.0445326	0.270128	-0.225957	-2.89068		0.0714826	0.149231	0.386849	2.43644
158	P54136	Arginine--tRNA ligase, cytoplasmic	115485	115697	162413	110011	0.998163	1.47633		0.469087	0.793142	0.160335	0.798919		0.27594	0.419239	0.401265	1.2607
159	P50991	T-complex protein 1 subunit delta	420686	392509	477817	465092	1.07179	1.02736		0.0775002	0.36039	0.156667	2.36192		0.620214	0.770826	0.0227572	0.536258
160	P22234	Multifunctional protein ADE2	435701	428430	66738.4	68493.8	1.01697	0.974372		0.177948	0.495798	0.0252775	1.63232		0.979896	0.987276	-0.00784588	-0.026809
161	P17174	Aspartate aminotransferase, cytoplasmic	118056	103907	42323.1	55161.4	1.13617	0.767258		0.620926	0.853353	0.0685482	0.535128		0.163264	0.276925	-0.840404	-1.70569
162	P55786	Puromycin-sensitive aminopeptidase	86101.5	76957.8	122560	115191	1.11881	1.06397		0.00108889	0.101333	0.186811	8.42074		0.590786	0.762048	0.205421	0.583644
163	P36578	60S ribosomal protein L4	605098	634348	377446	369090	0.953891	1.02264		0.946824	0.977525	-0.00537618	-0.0709752		0.802499	0.902027	-0.029623	-0.267237
164	P28838	Cytosol aminopeptidase	151011	158361	208379	164554	0.953582	1.26633		0.388214	0.739039	-0.109906	-0.967201		0.188292	0.306622	0.286397	1.58434
165	P30837	Aldehyde dehydrogenase X, mitochondrial	137562	137897	34441.6	36101.7	0.99757	0.954015		0.994191	0.996998	-0.0013148	-0.00774602		0.943692	0.972673	-0.0254046	-0.0751655
166	Q15365	Poly(rC)-binding protein 1	248632	238929	405800	350755	1.04061	1.15693		0.730935	0.900438	0.0195198	0.368847		0.530404	0.719574	0.176071	0.686008
167	Q15084	Protein disulfide-isomerase A6	461277	470930	348861	222581	0.979501	1.56735		0.867649	0.948447	0.0109552	0.177626	+	4.27169e-05	0.0177143	0.660803	19.273
168	P00390	Glutathione reductase, mitochondrial	345074	369805	226452	304898	0.933124	0.742715		0.472445	0.797487	-0.0448716	-0.792454		0.0916678	0.177756	-0.340118	-2.20959
169	Q16881	Thioredoxin reductase 1, cytoplasmic	126219	126072	57737.2	40863.4	1.00116	1.41293		0.659002	0.871374	0.0929101	0.475854		0.0346602	0.0890408	0.663397	3.1456
170	O75390	Citrate synthase, mitochondrial	431271	452744	933906	709593	0.95257	1.31611		0.0251913	0.20655	-0.0827859	-3.487	+	0.00339094	0.0307532	0.429768	6.22508
171	P27797	Calreticulin	481588	465813	628806	521323	1.03387	1.20618		0.577199	0.848965	0.0468191	0.606036		0.0149158	0.0586667	0.277979	4.09485
172	P13674	Prolyl 4-hydroxylase subunit alpha-1	17449.8	59725.8	81052.5	209321	0.292165	0.387217		0.0531055	0.300706	-1.43055	-2.71783	+	0.000574004	0.0269565	-1.41411	-9.94557
173	P02786	Transferrin receptor protein 1	58165.7	44106.1	65747.9	42809.8	1.31877	1.53582		0.0973227	0.384242	0.546747	2.15602		0.446497	0.622036	0.608141	0.843381
174	Q9BWD1	Acetyl-CoA acetyltransferase, cytosolic	120089	115922	51543.4	39211.2	1.03595	1.31451		0.887821	0.952616	-0.0120977	-0.150275		0.223306	0.358169	0.996953	1.43993
175	Q3LXA3	Triokinase/FMN cyclase	24470.4	26170.2	18135.2	30219.5	0.93505	0.600117		0.965843	0.983378	0.0213629	0.0455619		0.496054	0.685237	-0.296654	-0.747974
176	P30038	Delta-1-pyrroline-5-carboxylate dehydrogenase, mitochondrial	42302.4	56507.5	18471	20567.8	0.748616	0.898054		0.0739996	0.349253	-0.564324	-2.40444		0.686564	0.820595	0.243032	0.434162
177	Q9Y3I0	RNA-splicing ligase RtcB homolog	142700	136475	95294	76969.4	1.04561	1.23808		0.368328	0.712971	0.0696265	1.01307		0.0294725	0.0812826	0.335437	3.31658
178	P30041	Peroxiredoxin-6	1.7994e+06	1.82621e+06	517747	484740	0.985318	1.06809		0.307809	0.645436	-0.0261447	-1.16763		0.0563069	0.124112	0.0913906	2.66142
179	P19224	UDP-glucuronosyltransferase 1-6	176061	194394	177471	136212	0.905692	1.3029		0.00437473	0.132444	-0.152472	-5.80724	+	0.00698368	0.0407692	0.448509	5.09978
180	P08758	Annexin A5	426230	253367	842476	1.22271e+06	1.68226	0.689025		0.705563	0.888944	0.26134	0.405942	+	0.00206863	0.0246	-0.495259	-7.10905
181	Q99623	Prohibitin-2	494625	516069	865254	652957	0.958447	1.32513		0.445977	0.782086	-0.0465469	-0.844425	+	0.00377903	0.0309524	0.400513	6.04437
182	Q9UJS0	Calcium-binding mitochondrial carrier protein Aralar2	41926.6	52774	65588.5	49050.2	0.794455	1.33717		0.756938	0.906646	-0.0844529	-0.331457		0.176949	0.291317	0.460838	1.63711
183	Q96HE7	ERO1-like protein alpha	175805	219528	98041.3	175986	0.800834	0.557098		0.0868452	0.365435	-0.375811	-2.25828		0.0790794	0.159354	-0.659323	-2.34345
184	Q9P2J5	Leucine--tRNA ligase, cytoplasmic	71941.7	67128.8	81670.5	28434.3	1.0717	2.87225		0.240455	0.569523	0.380125	1.37734		0.0224726	0.0678571	1.47115	3.6142
185	P08183	ATP-dependent translocase ABCB1	94332.6	16003.7	292089	194775	5.89443	1.49962		0.255319	0.584878	1.49287	1.32657	+	0.000137767	0.0225455	0.563211	14.3304
186	P02768	Albumin	69875.1	78923.4	355213	282634	0.885354	1.25679		0.0266986	0.202476	-0.229204	-3.42332		0.203179	0.332377	0.195036	1.51985
187	P14550	Aldo-keto reductase family 1 member A1	76207.2	76849.1	195991	220303	0.991647	0.889643		0.954714	0.979886	-0.0225563	-0.0604271		0.012332	0.0549841	-0.147995	-4.33182
188	P29692	Elongation factor 1-delta	536262	539196	364580	368243	0.994557	0.990053		0.607769	0.844529	-0.0140273	-0.55612		0.583841	0.75741	-0.0211455	-0.595047
189	P14866	Heterogeneous nuclear ribonucleoprotein L	331270	344894	259822	227013	0.960499	1.14453		0.259983	0.596584	-0.0609169	-1.31123		0.35191	0.512603	0.215361	1.0526
190	Q96KP4	Cytosolic non-specific dipeptidase	280960	292583	39131	24466.6	0.960274	1.59937		0.113235	0.402384	-0.0616589	-2.02204		0.248111	0.395836	0.373543	1.35082
191	Q16891	MICOS complex subunit MIC60	219889	202608	354865	284497	1.08529	1.24734		0.306391	0.64911	0.273455	1.17157		0.0270952	0.079	0.340147	3.40727
192	P51812	Ribosomal protein S6 kinase alpha-3	26312.8	17598.7	28470	30565.8	1.49516	0.931432		0.814324	0.930262	0.212529	0.250801		0.387133	0.554681	-0.275059	-0.969641
193	P62937	Peptidyl-prolyl cis-trans isomerase A	3.2601e+06	3429707	4.10706e+06	3490926	0.950548	1.1765		0.192624	0.506846	-0.0453173	-1.56505	+	0.00225366	0.0250625	0.222333	6.94846
194	P54819	Adenylate kinase 2, mitochondrial	332720	315657	842388	611026	1.05405	1.37864		0.360348	0.703612	0.0367508	1.03208	+	0.000435042	0.0344444	0.486553	10.6823
195	Q06323	Proteasome activator complex subunit 1	249658	267831	45669.9	64997.4	0.932148	0.702641		0.273117	0.61185	-0.0905813	-1.26944		0.521133	0.707614	-0.191224	-0.702435
196	P09211	Glutathione S-transferase P	2258557	2.22046e+06	1.94858e+06	2.14228e+06	1.01716	0.909582		0.0890075	0.373708	0.039739	2.23609	+	0.00416826	0.0327907	-0.142636	-5.88469
197	P09327	Villin-1	144264	112799	22625.8	14242.6	1.27895	1.5886		0.00992513	0.152348	0.342973	4.61408		0.0167709	0.0583673	0.556182	3.95334
198	O00567	Nucleolar protein 56	134652	101255	127740	84812.4	1.32983	1.50614		0.0613326	0.313313	0.375639	2.57992	+	0.00325022	0.0302933	0.540984	6.297
199	P21796	Voltage-dependent anion-selective channel protein 1	342377	347266	921320	648521	0.985923	1.42065		0.896021	0.956047	0.00744184	0.139198	+	0.00435527	0.0338391	0.455668	5.81435
200	P09622	Dihydrolipoyl dehydrogenase, mitochondrial	89799.6	90440.5	82524.8	67255.1	0.992914	1.22704		0.4769	0.803188	-0.0217158	-0.783931		0.0957058	0.183412	0.355642	2.17097
201	Q07065	Cytoskeleton-associated protein 4	54967.1	68646.7	50517.6	32128.5	0.800724	1.57236		0.545517	0.829923	-0.144938	-0.659662		0.329975	0.487311	0.418396	1.10806
202	P43243	Matrin-3	137932	300275	255917	75557.1	0.459354	3.38707		0.759605	0.907808	-0.304109	-0.327654		0.189843	0.307357	1.09928	1.57738
203	Q9NYU2	UDP-glucose:glycoprotein glucosyltransferase 1	57389.6	57716.2	79793.1	62565.8	0.994341	1.27535		0.378647	0.719852	-0.582665	-0.989006		0.65545	0.801774	0.256182	0.481297
204	Q9NZI8	Insulin-like growth factor 2 mRNA-binding protein 1	17266.3	20298.3	18137.1	15799.8	0.850626	1.14793		0.852046	0.942945	-0.152318	-0.198894		0.967301	0.979847	-0.0529486	-0.0436154
205	P26599	Polypyrimidine tract-binding protein 1	344018	366341	334575	289126	0.939065	1.15719		0.618699	0.855892	-0.0467637	-0.538661		0.0123039	0.0544	0.239766	4.33472
206	P53621	Coatomer subunit alpha	91078.7	82480.6	100571	66292.4	1.10424	1.51709		0.0616327	0.313541	0.217642	2.5753		0.0129536	0.0560308	0.70541	4.26966
207	P51659	Peroxisomal multifunctional enzyme type 2	320276	318586	140550	111698	1.00531	1.25831		0.684494	0.886352	0.0536461	0.437261		0.249771	0.396	0.301147	1.34518
208	P40925	Malate dehydrogenase, cytoplasmic	362419	318118	281722	360342	1.13926	0.781819		0.0272459	0.201553	0.19662	3.40125		0.107362	0.198935	-0.390297	-2.06892
209	Q92597	Protein NDRG1	95099.4	216913	95050.2	183593	0.438423	0.517723		0.000152226	0.089	-1.15946	-13.9715	+	0.00809161	0.0381982	-1.05386	-4.89179
210	P26639	Threonine--tRNA ligase 1, cytoplasmic	42862.2	31879	39409	48901.5	1.34453	0.805885		0.15935	0.47898	0.352979	1.72641		0.266884	0.410074	-0.367795	-1.28902
211	P13804	Electron transfer flavoprotein subunit alpha, mitochondrial	273606	280379	224900	133151	0.975844	1.68905		0.181846	0.491579	-0.0688559	-1.61391	+	0.00126947	0.0216522	0.684488	8.08873
212	Q9Y617	Phosphoserine aminotransferase	411434	346297	339294	278440	1.1881	1.21855		0.000376747	0.0508571	0.254227	11.0847		0.530005	0.72053	0.194435	0.686711
213	P17858	ATP-dependent 6-phosphofructokinase, liver type	73540.6	76129.6	39517.4	37476.6	0.965992	1.05446		0.814691	0.929546	-0.088728	-0.250292		0.610294	0.772699	0.146737	0.552069
214	Q6P2Q9	Pre-mRNA-processing-splicing factor 8	29478	32163.7	28069.8	10305.2	0.9165	2.72385		0.827157	0.932222	-0.0253833	-0.233058		0.0868398	0.169705	1.20558	2.25834
215	P62424	60S ribosomal protein L7a	589975	508446	575635	618843	1.16035	0.930178		0.00397019	0.13104	0.204993	5.96354		0.0150352	0.0587429	-0.120087	-4.08512
216	P08133	Annexin A6	56880.4	30352.6	69051.3	85865	1.87399	0.804184		0.437171	0.776531	1.17982	0.862262		0.824443	0.91601	-0.087733	-0.236803
217	P02771	Alpha-fetoprotein	131091	194955	560016	480784	0.67242	1.1648		0.00397688	0.126	-0.529785	-5.96081		0.168526	0.280738	0.154943	1.67863
218	P31930	Cytochrome b-c1 complex subunit 1, mitochondrial	120261	117174	279046	171579	1.02635	1.62634		0.435247	0.777522	0.0605971	0.866198	+	0.000447676	0.031	0.718487	10.6039
219	O43852	Calumenin	185442	183977	171692	201437	1.00796	0.852339		0.371153	0.716354	0.0686626	1.00642		0.124333	0.227757	-0.204421	-1.94031
220	Q99460	26S proteasome non-ATPase regulatory subunit 1	119041	135369	86449.2	93530.1	0.879376	0.924292		0.198302	0.517307	-0.129396	-1.54043		0.940026	0.97369	-0.0205186	-0.0800718
221	Q92499	ATP-dependent RNA helicase DDX1	176059	154034	82232.7	51021.9	1.14299	1.61171		0.830004	0.933645	0.132976	0.229134		0.15665	0.270981	1.0599	1.74103
222	Q13268	Dehydrogenase/reductase SDR family member 2, mitochondrial	24086.3	26585.8	13937.6	25426	0.905985	0.548164		0.678029	0.881864	-0.118733	-0.446972		0.0401456	0.0947222	-1.13549	-2.99484
223	P31948	Stress-induced-phosphoprotein 1	318840	287616	207069	251236	1.10856	0.824203		0.521017	0.819807	0.0703049	0.702642		0.0273681	0.0796384	-0.374062	-3.39639
224	P05455	Lupus La protein	170073	151943	159603	151743	1.11932	1.0518		0.171933	0.494165	0.336588	1.66158		0.305826	0.460016	0.21037	1.17315
225	Q9HDC9	Adipocyte plasma membrane-associated protein	45815.2	61001.2	98354.9	124183	0.751053	0.792014		0.371431	0.715258	-0.339727	-1.00577		0.344476	0.510222	-0.220818	-1.07104
226	P23528	Cofilin-1	1.1005e+06	1.16743e+06	1.12004e+06	1.19035e+06	0.942671	0.94093		0.0106119	0.14656	-0.0924206	-4.52573		0.0173595	0.0594667	-0.0941925	-3.91234
227	P36871	Phosphoglucomutase-1	68895.2	74308.4	95180	78387.8	0.927152	1.21422		0.142304	0.45297	-0.246297	-1.82346		0.69722	0.825603	0.197227	0.418285
228	P62258	14-3-3 protein epsilon	804242	782878	492478	602854	1.02729	0.81691		0.0799435	0.361797	0.0611687	2.33352	+	0.0114658	0.0501333	-0.257907	-4.42506
229	P05091	Aldehyde dehydrogenase, mitochondrial	123150	131700	151648	103788	0.93508	1.46114		0.530583	0.825764	-0.123149	-0.685693		0.54353	0.731766	0.338238	0.663097
230	P45954	Short/branched chain specific acyl-CoA dehydrogenase, mitochondrial	66760.2	50083.7	90315.8	61555.8	1.33297	1.46722		0.478252	0.801015	0.433805	0.781359		0.100875	0.189747	0.458605	2.1241
231	Q01518	Adenylyl cyclase-associated protein 1	102215	103473	124710	171292	0.987848	0.728055		0.497724	0.8099	-0.0688445	-0.744889	+	0.00372455	0.0298313	-0.512049	-6.06833
232	P43490	Nicotinamide phosphoribosyltransferase	90904.8	87776.5	9827.07	20720.7	1.03564	0.474264		0.825582	0.932994	-0.0735839	-0.23523		0.665332	0.810019	-0.281785	-0.466194
233	P50454	Serpin H1	149010	124592	262700	367525	1.19599	0.714781		0.108272	0.398441	0.30058	2.06147		0.0205677	0.0649441	-0.412645	-3.7148
234	P23396	40S ribosomal protein S3	959856	1.01404e+06	856042	999347	0.946566	0.856601		0.0759225	0.358384	-0.0805874	-2.38081		0.0384285	0.0924831	-0.245377	-3.0393
235	P23246	Splicing factor, proline- and glutamine-rich	352427	300635	303980	340514	1.17228	0.892711		0.0458486	0.273153	0.253262	2.86175		0.206629	0.330584	-0.1663	-1.5056
236	P35580	Myosin-10	28387.1	18454.1	22634.2	14590.5	1.53825	1.5513		0.13589	0.434557	1.14265	1.86324		0.573248	0.750348	0.307971	0.612613
237	P09651	Heterogeneous nuclear ribonucleoprotein A1	1.09235e+06	1.05707e+06	899798	935582	1.03337	0.961753		0.223296	0.548575	0.0554441	1.43997		0.144045	0.251627	-0.0835209	-1.81299
238	Q92616	eIF-2-alpha kinase activator GCN1	8993.74	6532.34	12133.3	10363.9	1.3768	1.17073		0.813248	0.93026	0.191335	0.252293		0.404941	0.575426	0.659489	0.930161
239	Q9BUF5	Tubulin beta-6 chain	315616	43170.5	206845	243598	7.31093	0.849124		0.365827	0.711087	1.74543	1.01899		0.428466	0.603008	-0.143981	-0.880182
240	P05388	60S acidic ribosomal protein P0	554230	512541	408006	454603	1.08134	0.8975		0.271865	0.609673	0.0950476	1.27334		0.0485641	0.111777	-0.118891	-2.80499
241	P16152	Carbonyl reductase [NADPH] 1	190721	197533	49546.9	46581.8	0.965515	1.06365		0.19712	0.517701	-0.115344	-1.54549		0.504828	0.694191	0.0700766	0.731853
242	Q8NBS9	Thioredoxin domain-containing protein 5	221258	230593	51360.7	57634.9	0.959519	0.891139		0.638373	0.869893	0.0889473	0.507708		0.521305	0.706722	-0.377343	-0.702129
243	Q13263	Transcription intermediary factor 1-beta	321046	321106	168125	199552	0.999812	0.842512		0.573935	0.849353	-0.0573025	-0.611468		0.117965	0.213357	-0.266225	-1.98618
244	O95573	Long-chain-fatty-acid--CoA ligase 3	42401.2	46904.7	43530.8	23533.8	0.903986	1.84971		0.443169	0.77982	-0.26461	-0.850082		0.249198	0.394942	0.813514	1.34712
245	P32322	Pyrroline-5-carboxylate reductase 1, mitochondrial	112751	125289	62063.4	54577.9	0.899924	1.13715		0.120909	0.413283	-0.124498	-1.96465		0.324594	0.481028	0.121994	1.12217
246	P13797	Plastin-3	89412.5	92914.9	329611	288903	0.962305	1.14091		0.648833	0.87155	-0.174182	-0.491484		0.544263	0.732294	0.28664	0.661828
247	Q9Y4W6	AFG3-like protein 2	60354.2	47757.8	215513	156361	1.26376	1.3783		0.015355	0.173898	0.306508	4.05951	+	0.00178831	0.0268235	0.484482	7.38951
248	P07602	Prosaposin	355824	342142	631774	637127	1.03999	0.991598		0.540563	0.825205	0.0469799	0.66824		0.577297	0.754376	0.0648537	0.605873
249	P37802	Transgelin-2	405290	395956	323109	370935	1.02358	0.871066		0.424416	0.772933	0.0296694	0.888621		0.0297737	0.0815135	-0.238448	-3.30571
250	Q9Y230	RuvB-like 2	183296	172137	387666	332732	1.06483	1.1651		0.338621	0.678458	0.075484	1.08581		0.778432	0.887218	-0.108067	-0.300972
251	P37268	Squalene synthase	22170.4	26000.6	24980.6	133411	0.852686	0.187246		0.231222	0.560551	-0.862079	-1.41046		0.051154	0.114176	-1.70089	-2.75419
252	Q14195	Dihydropyrimidinase-related protein 3	33477.4	44218.4	362566	332988	0.757093	1.08882		0.864535	0.947374	-0.14319	-0.181862		0.964334	0.981025	-0.00633876	-0.0475767
253	Q92945	Far upstream element-binding protein 2	251977	266935	130039	127000	0.943964	1.02393		0.395025	0.741581	-0.0479813	-0.951958		0.930065	0.968382	-0.0167389	-0.0934159
254	O60437	Periplakin	8572.76	4240.53	56908.5	68165.2	2.02162	0.834862		0.770123	0.90381	-0.42952	-0.312714		0.136265	0.241092	-0.453825	-1.86086
255	P18669	Phosphoglycerate mutase 1	417982	462038	488705	619745	0.904649	0.788559		0.0229622	0.205067	-0.20731	-3.58998		0.324255	0.481091	-0.240135	-1.12307
256	P39023	60S ribosomal protein L3	284567	265569	166216	213095	1.07154	0.780009		0.0154418	0.171	0.118481	4.05266		0.0196527	0.0622532	-0.305634	-3.76716
257	P35222	Catenin beta-1	114303	90416.1	33723.9	30058	1.26419	1.12196		0.0216194	0.207333	0.392945	3.65795		0.678094	0.815581	-0.344821	-0.446875
258	P61158	Actin-related protein 3	121814	123375	130373	127179	0.987347	1.02512		0.738109	0.900662	0.0234248	0.358472		0.595695	0.764448	-0.148322	-0.575636
259	P08195	4F2 cell-surface antigen heavy chain	252922	197762	94671.7	56019.1	1.27892	1.68999		0.0949964	0.384247	0.477876	2.17762		0.157789	0.271895	0.749017	1.73483
260	P37837	Transaldolase	866785	850531	317298	449412	1.01911	0.70603		0.9495	0.977253	0.00297228	0.0673969	+	0.00312336	0.0294595	-0.49236	-6.36519
261	P20700	Lamin-B1	207984	210043	181506	249730	0.990199	0.726809		0.693763	0.88411	-0.0253461	-0.423421	+	0.00590357	0.0357474	-0.488844	-5.34547
262	O75533	Splicing factor 3B subunit 1	80662.2	92405.7	76522.6	79773.4	0.872914	0.95925		0.0194842	0.198866	-0.201644	-3.77712		0.520629	0.708196	0.10468	0.703335
263	Q12905	Interleukin enhancer-binding factor 2	199321	195554	154950	150490	1.01926	1.02964		0.358623	0.703637	0.0504373	1.03624		0.499214	0.686976	0.100979	0.742143
264	Q15029	116 kDa U5 small nuclear ribonucleoprotein component	63360.3	21191.1	61954.8	59146.6	2.98994	1.04748		0.102532	0.393348	1.42649	2.10964		0.676162	0.814801	0.392431	0.449786
265	Q99714	3-hydroxyacyl-CoA dehydrogenase type-2	63071.4	50436	199639	99026.9	1.25052	2.016		0.0964949	0.38876	0.462709	2.16364	+	0.00401016	0.0320471	0.940603	5.94725
266	P30086	Phosphatidylethanolamine-binding protein 1	917941	843719	439942	563843	1.08797	0.780256		0.148128	0.462529	0.0723152	1.78897	+	0.000519995	0.0295238	-0.361944	-10.2026
267	P07099	Epoxide hydrolase 1	271469	264069	54846.7	43516.2	1.02802	1.26037		0.611991	0.846451	0.0298506	0.549353		0.133063	0.23983	0.471569	1.88142
268	P22695	Cytochrome b-c1 complex subunit 2, mitochondrial	41961.3	23456.3	94994.9	48291.8	1.78891	1.9671		0.200588	0.524539	0.504976	1.53072		0.0976872	0.188026	0.693263	2.15268
269	Q16658	Fascin	273295	303299	162370	189913	0.901076	0.854971		0.0296541	0.205892	-0.15829	-3.31001		0.0725257	0.152116	-0.199285	-2.42302
270	P61247	40S ribosomal protein S3a	823404	791218	724853	723409	1.04068	1.002		0.165728	0.485483	0.0448112	1.6929		0.884316	0.936762	-0.00708961	-0.155017
271	P11766	Alcohol dehydrogenase class-3	116815	95803.2	123127	91940.1	1.21932	1.33921		0.0689156	0.332828	0.292114	2.47042		0.106482	0.196696	0.294896	2.07619
272	P26640	Valine--tRNA ligase	136896	130776	92567.1	68326.7	1.0468	1.35477		0.454112	0.778426	0.0476659	0.828198		0.108225	0.19634	0.612875	2.06185
273	P30084	Enoyl-CoA hydratase, mitochondrial	316670	311658	165399	85044.4	1.01608	1.94486		0.754029	0.907131	-0.024463	-0.33561		0.101774	0.189842	0.824768	2.11622
274	P18124	60S ribosomal protein L7	187335	170655	255211	290484	1.09774	0.878571		0.00932069	0.161238	0.149452	4.69822		0.544597	0.732012	-0.116522	-0.661252
275	Q00325	Phosphate carrier protein, mitochondrial	467200	473393	709946	596594	0.986919	1.19		0.629379	0.861082	-0.0287132	-0.521786		0.0131246	0.057374	0.281033	4.25319
276	Q13011	Delta(3,5)-Delta(2,4)-dienoyl-CoA isomerase, mitochondrial	400448	469505	159306	119064	0.852916	1.33799		0.0325187	0.218809	-0.213842	-3.21227		0.206236	0.330876	0.45842	1.50721
277	P62701	40S ribosomal protein S4, X isoform	374776	379720	331863	281227	0.98698	1.18005		0.846877	0.940385	-0.00805283	-0.205964		0.11071	0.201281	0.182227	2.04185
278	Q13724	Mannosyl-oligosaccharide glucosidase	36787.1	6909.52	35558.8	19919.1	5.32412	1.78516		0.133308	0.435595	1.76245	1.87982		0.436185	0.609132	0.874794	0.864278
279	Q9Y265	RuvB-like 1	64840.3	66823.6	103118	89064.8	0.970319	1.15779		0.338204	0.680592	-0.0375986	-1.08687		0.205714	0.332594	0.380668	1.50935
280	Q02878	60S ribosomal protein L6	887798	644411	459141	300466	1.37769	1.5281		0.346665	0.686599	0.209875	1.06557	+	0.00339834	0.030359	0.545703	6.2214
281	O94979	Protein transport protein Sec31A	22337.3	227075	33638.7	34377.9	0.0983696	0.978498		0.566198	0.849727	-1.06774	-0.624425		0.955313	0.976127	-0.0895446	-0.0596264
282	P28331	NADH-ubiquinone oxidoreductase 75 kDa subunit, mitochondrial	63601.9	78500.2	87618	83695.5	0.810213	1.04687		0.0761481	0.357474	-0.401735	-2.37808		0.364678	0.532086	0.228343	1.02172
283	P38117	Electron transfer flavoprotein subunit beta	434081	443507	321177	284019	0.978746	1.13083		0.802456	0.925801	0.0155532	0.267298		0.120078	0.218117	0.424095	1.97067
284	Q06830	Peroxiredoxin-1	2.09119e+06	2.20518e+06	2.37888e+06	2.44916e+06	0.948311	0.971306		0.0613283	0.315669	-0.108981	-2.57999		0.279996	0.424459	-0.0512301	-1.24831
285	P13798	Acylamino-acid-releasing enzyme	197723	199368	17843.8	16080.9	0.991748	1.10962		0.717005	0.898528	-0.0141563	-0.389133		0.905588	0.951935	0.0514743	0.126301
286	Q9Y678	Coatomer subunit gamma-1	3197.87	9178.27	21522.7	26037.7	0.348418	0.826599		0.892594	0.954089	-0.173012	-0.143825		0.98247	0.986809	0.00975005	0.0233766
287	P39656	Dolichyl-diphosphooligosaccharide--protein glycosyltransferase 48 kDa subunit	128259	153955	136323	97724.7	0.833096	1.39497		0.0548636	0.3	-0.194489	-2.68638		0.181101	0.296755	0.34105	1.6174
288	Q9UNM6	26S proteasome non-ATPase regulatory subunit 13	52882.6	57646.6	71449.6	63932.3	0.917358	1.11758		0.0524223	0.300475	-0.120273	-2.73038		0.289731	0.434476	0.428307	1.21924
289	P0DMN0	Sulfotransferase 1A4	13557.9	12664	8110	5314.25	1.07059	1.52608		0.596264	0.841031	-0.490113	-0.574712		0.423261	0.596395	0.815628	0.891041
290	P45880	Voltage-dependent anion-selective channel protein 2	590989	596712	1.65579e+06	1.34867e+06	0.990408	1.22772		0.943221	0.978679	-0.00208664	-0.0757958	+	0.0110559	0.0474188	0.363338	4.4722
291	P31946	14-3-3 protein beta/alpha	349941	298602	556069	573970	1.17193	0.968812		0.0613146	0.318061	0.197151	2.5802		0.214824	0.339542	-0.104635	-1.47269
292	P15880	40S ribosomal protein S2	713173	713188	667797	639563	0.999978	1.04415		0.928015	0.972097	-0.00389036	-0.0961653		0.409927	0.582058	0.110257	0.919369
293	P08865	40S ribosomal protein SA	936077	962281	750290	835608	0.972769	0.897896		0.513133	0.810201	-0.0268021	-0.716783		0.0186971	0.0596387	-0.145976	-3.82506
294	P12277	Creatine kinase B-type	116143	156073	37141.9	40952.6	0.744159	0.906949		0.35043	0.692705	-0.235711	-1.05624		0.862658	0.93768	0.102794	0.184417
295	P78417	Glutathione S-transferase omega-1	403825	423894	101395	62783.3	0.952657	1.61501		0.452794	0.77795	-0.0452735	-0.830811		0.109299	0.196964	1.21	2.05315
296	P31040	Succinate dehydrogenase [ubiquinone] flavoprotein subunit, mitochondrial	91684.5	106490	193165	148223	0.860967	1.3032		0.0563641	0.30672	-0.382399	-2.66045		0.0205201	0.06535	0.425346	3.71745
297	Q9NTK5	Obg-like ATPase 1	116929	121981	109403	79993.5	0.958581	1.36764		0.512487	0.811261	-0.0721372	-0.717949		0.0418285	0.098758	0.490837	2.95338
298	O60664	Perilipin-3	62094.3	48533.9	102810	132709	1.2794	0.774699		0.541709	0.82636	0.227163	0.666251		0.0840092	0.166748	-0.261935	-2.28835
299	P24752	Acetyl-CoA acetyltransferase, mitochondrial	143917	157165	151614	78569.8	0.915707	1.92967		0.78125	0.90936	-0.0342229	-0.297001		0.108308	0.195745	0.859928	2.06117
300	P51149	Ras-related protein Rab-7a	285397	285484	332492	426399	0.999698	0.779766		0.696942	0.88578	-0.121557	-0.418697		0.271044	0.416378	-0.206993	-1.2759
301	P49321	Nuclear autoantigenic sperm protein	96336	100713	12141.9	9206.39	0.956536	1.31886		0.483761	0.805226	-0.0266806	-0.770926		0.694671	0.824623	0.276086	0.422071
302	Q00341	Vigilin	14528.8	19266.7	31160	19836.8	0.754091	1.57082		0.756776	0.907666	-0.105168	-0.331688		0.191214	0.30801	0.964968	1.57128
303	Q9Y6C9	Mitochondrial carrier homolog 2	81105.8	80075.4	208489	111304	1.01287	1.87314		0.670946	0.877227	-0.0830825	-0.457671		0.0134424	0.0569394	1.1209	4.22326
304	P51991	Heterogeneous nuclear ribonucleoprotein A3	544262	520231	596713	547976	1.04619	1.08894		0.6971	0.884561	0.0211557	0.418463		0.0435084	0.099426	0.101231	2.91389
305	Q9NSE4	Isoleucine--tRNA ligase, mitochondrial	24992.5	25048.4	15418.8	11052.1	0.997768	1.3951		0.704812	0.890156	0.0503012	0.40705		0.302259	0.459227	0.960505	1.18317
306	P22392	Nucleoside diphosphate kinase B	279172	285700	278930	310653	0.977148	0.89788		0.456117	0.777233	-0.0411771	-0.824233	+	0.0117788	0.0485161	-0.197236	-4.39041
307	P17655	Calpain-2 catalytic subunit	17798.7	9408.52	83660.1	89987.9	1.89177	0.929682		0.392776	0.741159	0.786535	0.956967		0.513102	0.701253	-0.280296	-0.716839
308	P28066	Proteasome subunit alpha type-5	169506	186126	81417.6	91985.9	0.910705	0.885111		0.690416	0.884623	-0.0878143	-0.428407		0.661382	0.807613	-0.0753377	-0.472216
309	O43143	Pre-mRNA-splicing factor ATP-dependent RNA helicase DHX15	181143	176725	119052	141626	1.025	0.840612		0.228654	0.560703	0.0511449	1.41991		0.431738	0.603967	-0.149193	-0.873412
310	P15121	Aldo-keto reductase family 1 member B1	301137	298091	117914	120394	1.01022	0.979409		0.675644	0.88111	-0.0263195	-0.450568		0.742091	0.862655	0.0717284	0.352733
311	Q16531	DNA damage-binding protein 1	36744.6	31027.8	34800.8	39669.1	1.18425	0.877278		0.00263622	0.10781	0.248393	6.66273		0.374468	0.542141	-0.21019	-0.99868
312	P15559	NAD(P)H dehydrogenase [quinone] 1	1.35555e+06	1.40955e+06	104805	137115	0.961691	0.76436		0.132466	0.435398	-0.0554593	-1.88531		0.0384626	0.0920385	-0.385897	-3.0384
313	P36952	Serpin B5	232560	221272	22444.6	16557.8	1.05102	1.35552		0.243809	0.571702	0.087066	1.36562		0.234139	0.376818	0.289919	1.39986
314	Q9Y696	Chloride intracellular channel protein 4	39407.3	25317.2	165768	164291	1.55654	1.009		0.333062	0.679154	0.389586	1.10006		0.597307	0.765643	0.0469596	0.573016
315	P62140	Serine/threonine-protein phosphatase PP1-beta catalytic subunit	63108.9	62878.5	87437.1	77069.7	1.00366	1.13452		0.506479	0.813993	0.0784925	0.728843		0.943232	0.974619	0.0313667	0.0757816
316	P06703	Protein S100-A6	26905.8	22909.6	89202.6	63575.4	1.17443	1.4031		0.495285	0.810209	0.371357	0.749397		0.552002	0.736933	0.315767	0.648515
317	Q9Y2X3	Nucleolar protein 58	128744	116614	113303	119241	1.10401	0.950202		0.282714	0.616485	0.29371	1.2401		0.419091	0.590154	-0.213565	-0.899819
318	P11310	Medium-chain specific acyl-CoA dehydrogenase, mitochondrial	77677.4	69564	495414	391257	1.11663	1.26621		0.187541	0.499247	0.44345	1.58773		0.0492929	0.112752	0.529687	2.79038
319	P62195	26S proteasome regulatory subunit 8	67303.6	105660	56379.8	50697.7	0.636985	1.11208		0.451149	0.777145	-0.378355	-0.834081		0.579734	0.752637	0.348674	0.601832
320	P07858	Cathepsin B	51683	70969.3	183753	235655	0.728244	0.779755		0.0461683	0.271571	-0.419374	-2.85486		0.0376257	0.0932157	-0.424269	-3.06089
321	P63104	14-3-3 protein zeta/delta	931483	977061	1.7396e+06	1.62766e+06	0.953352	1.06877		0.0804342	0.357275	-0.0817998	-2.32793		0.199813	0.326218	0.094202	1.534
322	P07910	Heterogeneous nuclear ribonucleoproteins C1/C2	682870	695947	656201	540691	0.98121	1.21363		0.221847	0.55287	-0.0827669	-1.44547	+	0.000636857	0.0238462	0.268075	9.68187
323	P78330	Phosphoserine phosphatase	39500.1	25159.2	308074	201046	1.57	1.53236		0.289017	0.622178	0.416845	1.22134		0.848321	0.932125	0.0878913	0.203988
324	O00571	ATP-dependent RNA helicase DDX3X	104144	81120.6	145055	72306.5	1.28382	2.00611		0.0832607	0.35959	0.504254	2.29648	+	0.000569305	0.0281818	1.03433	9.96671
325	O43390	Heterogeneous nuclear ribonucleoprotein R	98677	90297.1	65780.7	53689.8	1.0928	1.2252		0.170342	0.492424	0.081316	1.6695		0.559832	0.73883	0.116107	0.635176
326	P84077	ADP-ribosylation factor 1	355060	313267	371878	400650	1.13341	0.928187		0.0826324	0.359878	0.149501	2.30337		0.0516159	0.11415	-0.147908	-2.74544
327	Q15181	Inorganic pyrophosphatase	150074	147191	202363	157470	1.01959	1.28508		0.414491	0.757748	0.0751807	0.909589		0.0126056	0.0550937	0.350528	4.304
328	P27348	14-3-3 protein theta	366500	401682	974322	1.04008e+06	0.912413	0.936779		0.873988	0.945264	-0.0179939	-0.169015		0.336017	0.497299	-0.104658	-1.09246
329	P23284	Peptidyl-prolyl cis-trans isomerase B	1.40701e+06	1.4002e+06	809330	605842	1.00486	1.33588		0.620012	0.854877	0.0061156	0.536577		0.0281695	0.0796022	0.499067	3.36517
330	P07339	Cathepsin D	74558.7	85556.7	74203.4	268791	0.871453	0.276064		0.831691	0.93343	-0.0476087	-0.22681		0.0260223	0.0736	-1.62509	-3.45135
331	P52597	Heterogeneous nuclear ribonucleoprotein F	62504.3	71591.6	55922.4	46795.8	0.873068	1.19503		0.608611	0.844206	-0.0990855	-0.554768		0.342203	0.50832	0.22486	1.07674
332	P11177	Pyruvate dehydrogenase E1 component subunit beta, mitochondrial	88199.4	113974	196580	159065	0.773854	1.23585		0.149422	0.464379	-0.419088	-1.7815		0.0719563	0.151007	0.466517	2.43032
333	P38919	Eukaryotic initiation factor 4A-III	194534	185464	190789	242918	1.04891	0.785404		0.980528	0.993383	-0.00556183	-0.0259669		0.478792	0.667539	-0.311538	-0.780332
334	Q15233	Non-POU domain-containing octamer-binding protein	137938	156535	181123	121979	0.881198	1.48487		0.704237	0.890482	-0.0581951	-0.407898		0.144947	0.253661	0.416262	1.80762
335	P31937	3-hydroxyisobutyrate dehydrogenase, mitochondrial	68707.7	80506.8	198479	120353	0.85344	1.64914		0.107234	0.399604	-0.332377	-2.06997	+	0.0116467	0.0493115	0.600597	4.4049
336	P62333	26S proteasome regulatory subunit 10B	101187	96994.6	83209	76757.5	1.04323	1.08405		0.512355	0.812098	0.16717	0.718187		0.854047	0.934472	0.0662406	0.19616
337	Q9UMS4	Pre-mRNA-processing factor 19	48929.2	49082.6	183781	72050.1	0.996875	2.55075		0.435357	0.776231	0.377268	0.865971		0.164788	0.278166	0.950652	1.69775
338	Q8WUM4	Programmed cell death 6-interacting protein	32725.7	38974.9	65825	39162.2	0.839661	1.68083		0.217086	0.549748	-0.579459	-1.46383		0.43902	0.612347	0.468194	0.858493
339	P49419	Alpha-aminoadipic semialdehyde dehydrogenase	68884.6	69295	199923	193929	0.994077	1.03091		0.667481	0.873178	0.132084	0.462927		0.536666	0.72843	-0.077088	-0.675028
340	Q99536	Synaptic vesicle membrane protein VAT-1 homolog	71997.1	82879	203096	253313	0.868702	0.801759		0.940937	0.978071	-0.0317192	-0.0788523		0.200398	0.326336	-0.273572	-1.53152
341	P27695	DNA-(apurinic or apyrimidinic site) endonuclease	138272	166255	125316	133241	0.831685	0.940518		0.117036	0.406338	-0.248389	-1.9931		0.402385	0.572954	-0.0442772	-0.935736
342	P67936	Tropomyosin alpha-4 chain	160560	186727	92772.4	97139.2	0.859867	0.955046		0.000278367	0.0712	-0.219604	-11.9786		0.204145	0.333101	-0.132171	-1.51584
343	Q15393	Splicing factor 3B subunit 3	53128.8	63575.2	50231.7	48518	0.835684	1.03532		0.678283	0.879651	-0.0858561	-0.44659		0.525633	0.713148	0.187289	0.694436
344	Q8NC51	Plasminogen activator inhibitor 1 RNA-binding protein	271340	286477	144448	246623	0.947161	0.585704		0.0532146	0.2982	-0.104417	-2.71585	+	0.00242499	0.0262424	-0.689252	-6.81364
345	P11498	Pyruvate carboxylase, mitochondrial	9460.78	11183.1	20278.8	6880.2	0.84599	2.94741		0.417805	0.762242	-0.815483	-0.902541		0.405129	0.574785	0.693444	0.929751
346	Q15046	Lysine--tRNA ligase	157936	136480	66308	60693	1.15721	1.09251		0.0442709	0.27263	0.237766	2.89655		0.265207	0.408091	0.137238	1.29437
347	Q08257	Quinone oxidoreductase	228646	239729	260908	266808	0.953768	0.977889		0.918285	0.965519	0.0122954	0.109224		0.344783	0.509449	-0.207517	-1.07027
348	Q07021	Complement component 1 Q subcomponent-binding protein, mitochondrial	472069	449140	88730.5	73529.2	1.05105	1.20674		0.0618864	0.310657	0.0784829	2.57141		0.108103	0.196939	0.37745	2.06285
349	P46977	Dolichyl-diphosphooligosaccharide--protein glycosyltransferase subunit STT3A	74554.2	154046	136831	148226	0.483975	0.923121		0.0617269	0.312147	-0.773378	-2.57385		0.697948	0.824954	-0.105998	-0.417204
350	Q9H4A4	Aminopeptidase B	81236.9	70383.7	30243.6	44176.9	1.1542	0.684603		0.385558	0.732512	0.201322	0.973208		0.540829	0.730866	-0.59467	-0.667779
351	P00492	Hypoxanthine-guanine phosphoribosyltransferase	168367	157282	202170	269323	1.07048	0.750659		0.63905	0.868271	-0.0891012	-0.506654		0.0327248	0.0863069	-0.592421	-3.20563
352	O00469	Procollagen-lysine,2-oxoglutarate 5-dioxygenase 2	10081.8	27960.1	19555.9	18288.6	0.360577	1.06929		0.230103	0.560168	-1.13044	-1.41457		0.532957	0.723132	-0.648724	-0.681521
353	P53618	Coatomer subunit beta	32084.8	27553	43634.1	27069	1.16447	1.61196		0.111149	0.39608	0.223672	2.03837		0.0874324	0.169653	0.494758	2.25219
354	Q9BZZ5	Apoptosis inhibitor 5	69490.4	66950.7	54932.1	17240.8	1.03793	3.18617		0.411893	0.753182	0.092728	0.915145		0.102591	0.189062	1.26723	2.10913
355	Q16698	2,4-dienoyl-CoA reductase, mitochondrial	161301	169628	174225	140627	0.950912	1.23892		0.210522	0.543061	-0.088995	-1.4898		0.0239773	0.068	0.394252	3.54167
356	P30048	Thioredoxin-dependent peroxide reductase, mitochondrial	426943	404489	332563	268646	1.05551	1.23792		0.885054	0.953712	0.0119527	0.154018		0.0670809	0.140797	0.307635	2.49561
357	Q9BSJ8	Extended synaptotagmin-1	53135.2	51563	58144.8	44398.5	1.03049	1.30961		0.689372	0.885841	0.0269403	0.429965	+	0.00363899	0.0301951	0.436477	6.10684
358	Q02218	2-oxoglutarate dehydrogenase, mitochondrial	63869.2	58408.4	120276	84766.1	1.09349	1.41891		0.594545	0.844478	0.0671307	0.577509		0.0140027	0.0571176	0.416105	4.17251
359	P49591	Serine--tRNA ligase, cytoplasmic	91445.3	59653.1	154916	113494	1.53295	1.36497		0.435836	0.775159	0.243154	0.864992		0.0798283	0.159208	0.391127	2.33483
360	Q1KMD3	Heterogeneous nuclear ribonucleoprotein U-like protein 2	103938	95567.3	150979	108223	1.08759	1.39508		0.175636	0.494248	0.302399	1.64344		0.13881	0.244687	0.312972	1.84489
361	Q16851	UTP--glucose-1-phosphate uridylyltransferase	77939.8	90121.6	44888.4	62490.3	0.864829	0.718326		0.64566	0.872246	-0.104429	-0.496388	+	0.00652057	0.0415758	-0.464938	-5.19901
362	O95831	Apoptosis-inducing factor 1, mitochondrial	95970.7	79539.9	57851.4	82238.5	1.20657	0.703459		0.46746	0.790864	0.336104	0.802064		0.158569	0.27179	-0.658776	-1.73061
363	P10768	S-formylglutathione hydrolase	112970	111257	44592.9	27707.1	1.0154	1.60944		0.581607	0.841889	0.0440629	0.598734		0.265486	0.408207	1.46626	1.29348
364	P28074	Proteasome subunit beta type-5	243141	231964	176624	178722	1.04818	0.988259		0.483278	0.80715	0.065436	0.771839		0.772828	0.885912	0.0333029	0.308886
365	P11387	DNA topoisomerase 1	99069	118400	113591	40738	0.836733	2.78833		0.987983	0.995875	-0.00529925	-0.0160235		0.160421	0.272354	1.02429	1.72069
366	P04632	Calpain small subunit 1	128036	130123	176478	167470	0.98396	1.05379		0.606959	0.845646	-0.0400906	-0.557421		0.347304	0.511081	0.396664	1.06398
367	Q99829	Copine-1	53530.5	49246.9	32819.4	21121.2	1.08698	1.55386		0.238234	0.570941	0.256115	1.38519	+	0.00693223	0.0399612	0.685459	5.1104
368	P62249	40S ribosomal protein S16	1.19239e+06	1.17126e+06	996576	1.14563e+06	1.01805	0.869892		0.333618	0.678569	0.03206	1.09862		0.0280359	0.0800444	-0.172301	-3.3703
369	P42330	Aldo-keto reductase family 1 member C3	138338	174086	21146.5	15042.1	0.794652	1.40582		0.425014	0.77298	-0.234128	-0.887371		0.386186	0.554143	0.313945	0.971785
370	Q9UJZ1	Stomatin-like protein 2, mitochondrial	71732.7	88384.6	36588.8	27443.4	0.811597	1.33325		0.466271	0.789835	-0.266004	-0.804368	+	0.0083762	0.0411786	0.395911	4.84393
371	Q9UL46	Proteasome activator complex subunit 2	137783	76691.3	33894.1	30501.9	1.79659	1.11121		0.172754	0.490855	0.575822	1.65752		0.480055	0.66793	0.298459	0.777933
372	Q99497	Parkinson disease protein 7	158358	149606	106307	82244.5	1.0585	1.29257		0.376466	0.719379	-0.249048	-0.994044	+	0.00882092	0.0416283	0.363706	4.77296
373	P62805	Histone H4	6.42193e+06	6015181	6652295	6910245	1.06762	0.962671		0.109588	0.39598	0.0826041	2.05082		0.172608	0.287276	-0.0668704	-1.65825
374	P06748	Nucleophosmin	1.00275e+06	888040	985678	951207	1.12917	1.03624		0.0193022	0.197394	0.167179	3.788		0.0641347	0.135118	0.0795733	2.53774
375	P56470	Galectin-4	1074227	937079	856622	966254	1.14636	0.886539		0.250347	0.576402	0.145712	1.34322		0.0202251	0.0631447	-0.189051	-3.73407
376	P42765	3-ketoacyl-CoA thiolase, mitochondrial	205501	206269	97915.9	86226.4	0.996274	1.13557		0.978441	0.993764	-0.0013326	-0.0287505		0.0509508	0.114202	0.240597	2.75806
377	P27144	Adenylate kinase 4, mitochondrial	105931	117486	608823	391798	0.901655	1.55392		0.509845	0.814967	-0.127505	-0.722728	+	0.00192722	0.0268364	0.659333	7.24423
378	O95202	Mitochondrial proton/calcium exchanger protein	29613.7	25804.9	25517.5	19083.5	1.1476	1.33715		0.158521	0.476912	0.287938	1.73087		0.831766	0.924365	-0.178299	-0.226707
379	P00387	NADH-cytochrome b5 reductase 3	114608	116671	329392	309790	0.98232	1.06328		0.538083	0.824892	-0.0874914	-0.672556		0.673268	0.814101	0.0514673	0.454157
380	P10515	Dihydrolipoyllysine-residue acetyltransferase component of pyruvate dehydrogenase complex, mitochondrial	96968.9	84073.3	46199.7	76338.5	1.15339	0.605195		0.830776	0.933806	0.097216	0.22807		0.41559	0.587561	-0.722358	-0.907247
381	P62280	40S ribosomal protein S11	181479	238609	245694	191147	0.760571	1.28536		0.237079	0.572012	-0.226693	-1.38931	+	0.00566411	0.036913	0.312262	5.40743
382	Q99795	Cell surface A33 antigen	351987	527132	21538	24761.7	0.667741	0.869811		0.0357655	0.230449	-0.525822	-3.11307		0.799928	0.900302	-0.277382	-0.270822
383	P04792	Heat shock protein beta-1	338167	272395	591525	751165	1.24146	0.787477		0.00113699	0.0935385	0.354271	8.32599	+	0.00257405	0.0258507	-0.309783	-6.70555
384	P36542	ATP synthase subunit gamma, mitochondrial	289562	275343	598655	401699	1.05164	1.49031		0.282246	0.616858	0.155629	1.24151	+	0.00205005	0.0254483	0.560007	7.12615
385	P05198	Eukaryotic translation initiation factor 2 subunit 1	143313	122610	82383.7	113440	1.16885	0.726233		0.131755	0.44036	0.252585	1.88997		0.456868	0.633202	-0.24742	-0.822752
386	P62241	40S ribosomal protein S8	567265	566497	535951	546686	1.00136	0.980363		0.872884	0.946119	-0.00327746	-0.170513		0.519897	0.707834	-0.0482121	-0.704641
387	P20618	Proteasome subunit beta type-1	120167	135576	58098.9	66545.7	0.886346	0.873067		0.405864	0.750231	-0.105374	-0.928155		0.854828	0.932774	-0.0393009	-0.195095
388	P47897	Glutamine--tRNA ligase	47329	35341.3	36552.8	39755.3	1.3392	0.919444		0.163331	0.483406	0.478806	1.70533		0.7584	0.874932	0.17493	0.329371
389	P36551	Oxygen-dependent coproporphyrinogen-III oxidase, mitochondrial	22864.6	34023.9	75106	54074.3	0.672016	1.38894		0.0687854	0.335139	-0.643963	-2.47218		0.0126527	0.0546667	0.435191	4.29929
390	P0DP25	Calmodulin-3	574863	530706	928696	923907	1.08321	1.00518		0.0127318	0.151547	0.107882	4.29142		0.876561	0.93723	0.0113837	0.165524
391	P17980	26S proteasome regulatory subunit 6A	154159	136500	107200	133176	1.12937	0.80495		0.27679	0.618434	0.187113	1.25809	+	0.0108678	0.0470345	-0.358524	-4.49455
392	Q15459	Splicing factor 3A subunit 1	38757	46526	23462.6	44690	0.833018	0.525008		0.20764	0.539714	-0.196747	-1.50147		0.156941	0.271132	-0.897808	-1.73944
393	P27816	Microtubule-associated protein 4	43887.1	48126.9	65390.9	85309.3	0.911902	0.766516		0.260401	0.595209	-0.0909904	-1.30987		0.610721	0.770895	-0.132259	-0.551385
394	Q03154	Aminoacylase-1	51384.8	51118.8	53941.2	80058.9	1.0052	0.673769		0.790164	0.915352	-0.037124	-0.284478		0.948341	0.971145	-0.0388997	-0.0689471
395	P07737	Profilin-1	1.12737e+06	1.15776e+06	1.13583e+06	991062	0.973746	1.14607		0.658603	0.872357	0.0347125	0.476465		0.270272	0.416058	0.167114	1.27832
396	P46781	40S ribosomal protein S9	740236	735447	771932	744895	1.00651	1.0363		0.818691	0.929446	-0.010526	-0.244753		0.190681	0.308153	0.0907694	1.57364
397	P09429	High mobility group protein B1	758161	744525	586459	718082	1.01831	0.816702		0.948876	0.978121	0.00365257	0.0682319	+	0.00170304	0.0279184	-0.317881	-7.48577
398	P60660	Myosin light polypeptide 6	447908	492571	1.03423e+06	957964	0.909328	1.07961		0.00660663	0.147	-0.141295	-5.17993		0.24863	0.394983	0.0712318	1.34905
399	P49721	Proteasome subunit beta type-2	191853	195383	98184.1	98560	0.981929	0.996186		0.428094	0.776041	0.126726	0.880954		0.849198	0.931669	0.0704327	0.202788
400	O76021	Ribosomal L1 domain-containing protein 1	191051	126545	131767	53418.6	1.50974	2.46669		0.0803777	0.359522	0.435582	2.32857		0.0394194	0.0918302	1.25883	3.01337
401	Q9GZU2	Paternally-expressed gene 3 protein	10049.3	4649.8	7111.42	36042.1	2.16124	0.197309		0.38171	0.723235	0.883116	0.981973		0.13011	0.235419	-1.49665	-1.90086
402	P10599	Thioredoxin	2.13912e+06	2.19128e+06	535742	414030	0.976198	1.29397		0.342304	0.68258	-0.0417824	-1.07649	+	0.00180008	0.0283846	0.361541	7.37667
403	P09972	Fructose-bisphosphate aldolase C	147795	214256	156137	288622	0.689806	0.540976		0.0119596	0.152	-0.654517	-4.37091	+	0.00205448	0.0250169	-0.845899	-7.12206
404	Q96AG4	Leucine-rich repeat-containing protein 59	362930	331148	274750	307017	1.09597	0.894899		0.094469	0.383503	0.131378	2.18261		0.11912	0.216694	-0.114878	-1.97766
405	P22676	Calretinin	43685.9	46690.1	7525.65	4622.55	0.935659	1.62803		0.873286	0.945679	-0.0286624	-0.169967		0.9822	0.987911	-0.0134805	-0.0237367
406	Q08945	FACT complex subunit SSRP1	10731.6	19094	32782	50938.1	0.56204	0.643565		0.692356	0.88385	-0.392746	-0.425515		0.755514	0.873228	0.357253	0.333489
407	O75083	WD repeat-containing protein 1	53946.9	60742.4	50637	40113.2	0.888126	1.26235		0.568554	0.849316	-0.102126	-0.620466		0.260933	0.404882	0.872674	1.30814
408	P32969	60S ribosomal protein L9	330479	326578	284962	274018	1.01195	1.03994		0.770856	0.902452	0.0123564	0.311676		0.606823	0.773249	0.0401173	0.55764
409	Q13162	Peroxiredoxin-4	354860	78481	317138	322992	4.52161	0.981876		0.165083	0.485504	1.44444	1.69623		0.751494	0.872611	0.526192	0.339236
410	Q71DI3	Histone H3.2	114760	100252	104814	14537.5	1.14471	7.20989		0.723797	0.899489	-0.475467	-0.379219		0.0366705	0.0922772	3.1745	3.0873
411	O14818	Proteasome subunit alpha type-7	461970	427234	234268	313016	1.08131	0.748422		0.098846	0.38287	0.151798	2.14218		0.135075	0.240742	-0.499492	-1.86844
412	P07686	Beta-hexosaminidase subunit beta	18303.8	21178.9	31963.5	5338.37	0.864249	5.9875		0.492923	0.810224	0.426536	0.753779		0.0481307	0.111134	2.05611	2.8138
413	Q9UHD8	Septin-9	98457.4	106734	82818.8	108178	0.922451	0.765582		0.32732	0.669722	-0.174091	-1.115	+	0.00210319	0.0238065	-0.417087	-7.07774
414	P63241	Eukaryotic translation initiation factor 5A-1	581824	616779	393685	326561	0.943325	1.20555		0.377831	0.720061	-0.0407276	-0.990888		0.0435652	0.0989821	0.209103	2.91259
415	Q04760	Lactoylglutathione lyase	92049.6	93500.2	49482	47975.9	0.984486	1.03139		0.89922	0.956285	0.0291309	0.134882		0.846561	0.932917	0.0316321	0.206396
416	P62826	GTP-binding nuclear protein Ran	1.62746e+06	1.64501e+06	1.08542e+06	1.40335e+06	0.989327	0.773447		0.47158	0.796953	-0.0173677	-0.794116		0.0305681	0.0835269	-0.298707	-3.27765
417	P32119	Peroxiredoxin-2	1.1021e+06	1.22827e+06	315805	416109	0.897278	0.758948		0.116776	0.408311	-0.141432	-1.99504		0.0215732	0.066	-0.327646	-3.66037
418	P35237	Serpin B6	98997.5	94320.9	86210.6	54548	1.04958	1.58045		0.180893	0.493092	0.119774	1.61837		0.258298	0.402622	0.38369	1.31674
419	O43242	26S proteasome non-ATPase regulatory subunit 3	41924.9	46645.8	39987.6	36926.7	0.898794	1.08289		0.281583	0.618286	-0.127639	-1.24351		0.943479	0.973645	-0.0123707	-0.07545
420	Q15392	Delta(24)-sterol reductase	13818.7	5799.34	10474.3	8101.36	2.3828	1.29291		0.173832	0.490849	1.03989	1.65223		0.913198	0.95543	-0.121359	-0.11606
421	Q9H9B4	Sideroflexin-1	129157	122288	54795.3	39438.6	1.05617	1.38938		0.504353	0.811795	0.106103	0.732719		0.12838	0.233291	0.389101	1.91247
422	P12004	Proliferating cell nuclear antigen	49387.9	39062.6	159166	210828	1.26433	0.754956		0.395349	0.739685	0.949533	0.95124		0.0293744	0.0817268	-0.439907	-3.32015
423	P30044	Peroxiredoxin-5, mitochondrial	484262	579517	1.13097e+06	1.00528e+06	0.83563	1.12503		0.271531	0.610129	-0.199541	-1.27438		0.551151	0.736238	0.112082	0.649972
424	P25786	Proteasome subunit alpha type-1	583560	646892	373152	419035	0.902098	0.890504		0.17868	0.496086	-0.0949465	-1.62883		0.350829	0.511869	-0.0990715	-1.05525
425	O75489	NADH dehydrogenase [ubiquinone] iron-sulfur protein 3, mitochondrial	52151.2	45005.9	108800	73034.9	1.15877	1.4897		0.137518	0.438121	0.455783	1.85295		0.0169715	0.0588108	0.638764	3.93918
426	Q9Y224	RNA transcription, translation and transport factor protein	112783	122084	82113	83628	0.923821	0.981884		0.462552	0.785283	-0.0931346	-0.811604		0.836246	0.923753	0.0401545	0.220545
427	P25398	40S ribosomal protein S12	532244	551685	452894	527672	0.96476	0.858287		0.0277925	0.20307	-0.0809924	-3.37973	+	0.00170902	0.02736	-0.216372	-7.47883
428	P19105	Myosin regulatory light chain 12A	146219	167460	322971	322304	0.873156	1.00207		0.183483	0.493167	-0.150552	-1.6063		0.518184	0.707132	0.102706	0.707705
429	P07741	Adenine phosphoribosyltransferase	99120.9	87255.3	23004.6	29738.5	1.13599	0.773563		0.0811835	0.352834	0.252334	2.31947		0.17904	0.294886	-0.702529	-1.62712
430	P51858	Hepatoma-derived growth factor	194951	199834	185065	187726	0.975562	0.985821		0.729124	0.899171	0.0437908	0.371475		0.347787	0.509616	-0.0574112	-1.06278
431	Q9H7Z7	Prostaglandin E synthase 2	31262.5	32759.3	160326	110665	0.95431	1.44875		0.625565	0.858504	-0.0745026	-0.527793	+	0.00218469	0.0254603	0.566949	7.00635
432	Q15691	Microtubule-associated protein RP/EB family member 1	34599.5	26523.2	65611.3	86532	1.3045	0.758232		0.375633	0.719061	0.603042	0.995974		0.147257	0.256746	-0.373306	-1.79403
433	P18206	Vinculin	58155.4	46845.3	28649.4	26804.5	1.24144	1.06883		0.345868	0.687261	0.188431	1.06755		0.948174	0.972109	0.0288118	0.0691706
434	P47756	F-actin-capping protein subunit beta	90226.8	95939.9	141059	166538	0.940451	0.847007		0.762889	0.908358	-0.0533193	-0.32298		0.799711	0.901185	-0.0576089	-0.271126
435	P49257	Protein ERGIC-53	57914.3	52808.9	67595.4	97498.8	1.09668	0.693295		0.435011	0.778627	0.47486	0.866682		0.930454	0.967521	0.0709394	0.0928943
436	P24534	Elongation factor 1-beta	184794	151450	123096	153281	1.22016	0.803074		0.019909	0.199652	0.350976	3.7522		0.326319	0.481023	-0.484166	-1.11763
437	P62263	40S ribosomal protein S14	343351	344948	256177	320933	0.995371	0.798227		0.447998	0.779367	-0.044529	-0.840372		0.826281	0.916819	-0.0734018	-0.234266
438	P54727	UV excision repair protein RAD23 homolog B	315308	300052	134015	135689	1.05085	0.987662		0.128462	0.433615	0.0977453	1.91192		0.309722	0.465817	-0.282984	-1.16234
439	P07148	Fatty acid-binding protein, liver	21946.8	19792.7	23144.9	72839.9	1.10883	0.317751		0.770171	0.902655	0.184607	0.312647	+	0.00196042	0.0263571	-1.74477	-7.21142
440	P11216	Glycogen phosphorylase, brain form	77110.4	82162.5	80585.4	69383.3	0.938511	1.16145		0.597362	0.841337	0.119447	0.572927		0.853488	0.93483	0.0665223	0.196925
441	Q5VYK3	Proteasome adapter and scaffold protein ECM29	9257.48	7986.19	8706.38	3769.12	1.15919	2.30992		0.974131	0.99123	-0.0103486	-0.034501		0.141259	0.248275	0.99056	1.82981
442	P60900	Proteasome subunit alpha type-6	336320	338868	223289	188553	0.992481	1.18422		0.405923	0.748661	-0.480648	-0.928026		0.258096	0.403212	0.715794	1.31741
443	P53007	Tricarboxylate transport protein, mitochondrial	76301.5	65164.2	104719	35360.5	1.17091	2.96146		0.963068	0.9824	0.0164722	0.0492678		0.0764281	0.156171	1.53146	2.37471
444	O60763	General vesicular transport factor p115	48910.5	43469.1	26745.3	30221.8	1.12518	0.884967		0.238191	0.572342	0.576331	1.38535		0.867761	0.935858	0.103619	0.177473
445	P62906	60S ribosomal protein L10a	853695	774404	594054	673251	1.10239	0.882366		0.00828668	0.1502	0.123309	4.85877	+	0.000764331	0.0187879	-0.181067	-9.23453
446	P04040	Catalase	84464.3	92470.7	83935.8	78034.9	0.913416	1.07562		0.510512	0.814884	-0.0996933	-0.72152		0.870248	0.937127	-0.0181624	-0.174093
447	P13489	Ribonuclease inhibitor	70535.9	75060.5	37590.2	29652.2	0.93972	1.2677		0.695693	0.885495	-0.0604684	-0.420552		0.317315	0.472267	1.33638	1.14161
448	P56537	Eukaryotic translation initiation factor 6	60372.4	73720.9	119438	93463.4	0.818932	1.27791		0.70752	0.889529	-0.291236	-0.403057		0.303981	0.459898	0.194848	1.17832
449	P46777	60S ribosomal protein L5	531336	530831	424565	505958	1.00095	0.839131		0.322425	0.659683	0.0829207	1.12792		0.0887262	0.17313	-0.199003	-2.23894
450	P30085	UMP-CMP kinase	65652.3	66567.7	151705	80512.6	0.986249	1.88424		0.542936	0.827396	-0.0880232	-0.664124		0.0457583	0.104389	0.815901	2.8637
451	O95373	Importin-7	26264.7	27117.1	82314.9	61082.3	0.968564	1.34761		0.596216	0.842331	0.112647	0.57479		0.147178	0.257182	0.376393	1.7945
452	P09661	U2 small nuclear ribonucleoprotein A'	92241.3	109609	69482	99127.5	0.841549	0.700936		0.00626332	0.144914	-0.258568	-5.25793		0.207537	0.330394	-0.371721	-1.50189
453	O60547	GDP-mannose 4,6 dehydratase	162789	160468	30447.9	37079.9	1.01446	0.821141		0.663529	0.873583	0.0677929	0.46894		0.517804	0.707451	-0.28263	-0.708386
454	Q9UIJ7	GTP:AMP phosphotransferase AK3, mitochondrial	77919.8	86533.1	66389.4	172570	0.900462	0.384709		0.418838	0.763434	-0.47556	-0.900354		0.517027	0.706981	-0.869469	-0.70978
455	P00568	Adenylate kinase isoenzyme 1	240011	238100	208692	148988	1.00803	1.40074		0.545765	0.829157	-0.0308666	-0.659235		0.184398	0.301421	0.343144	1.60208
456	Q15631	Translin	37388.2	49542.2	38956.2	43535.5	0.754674	0.894815		0.279918	0.618565	-0.361057	-1.24855		0.873657	0.937478	0.0265036	0.169464
457	P05556	Integrin beta-1	146528	145606	319784	370648	1.00633	0.86277		0.45455	0.777488	0.125992	0.82733		0.0341727	0.0893196	-0.15911	-3.16035
458	P55884	Eukaryotic translation initiation factor 3 subunit B	116068	107304	104640	29796.6	1.08167	3.5118		0.645735	0.871127	-0.149491	-0.496272		0.0146705	0.0574015	1.648	4.11513
459	Q9NZM1	Myoferlin	10199.7	8103.2	21060.4	18244.9	1.25873	1.15432		0.2808	0.618924	1.9247	1.24587		0.617539	0.772055	0.084603	0.540506
460	P48047	ATP synthase subunit O, mitochondrial	399982	411452	801310	560255	0.972125	1.43026		0.0024922	0.1084	-0.0432129	-6.76391	+	0.000124178	0.031	0.497784	14.7134
461	P62750	60S ribosomal protein L23a	315963	272903	226434	225707	1.15779	1.00322		0.70511	0.889716	0.0766029	0.40661		0.430029	0.603026	-0.44258	-0.876942
462	Q6NUK1	Calcium-binding mitochondrial carrier protein SCaMC-1	52825	50551.2	156024	99768.9	1.04498	1.56386		0.852526	0.942146	0.019742	0.198238		0.0236178	0.0676235	0.647788	3.5585
463	Q99879	Histone H2B type 1-M	2.22907e+06	2.06069e+06	2006712	1.42664e+06	1.08171	1.4066		0.0361608	0.226059	0.137599	3.10172		0.0340617	0.0887461	0.453011	3.16374
464	P07954	Fumarate hydratase, mitochondrial	116292	112429	62704.7	50857.6	1.03436	1.23295		0.636981	0.870131	-0.0395699	-0.509879		0.153703	0.266475	0.657954	1.75729
465	Q53GQ0	Very-long-chain 3-oxoacyl-CoA reductase	63085.1	48038.1	44027	28939.1	1.31323	1.52137		0.643181	0.870373	0.130185	0.500231		0.323285	0.480144	0.528804	1.12564
466	P56192	Methionine--tRNA ligase, cytoplasmic	33516.3	18352.2	27447	30228	1.82628	0.907997		0.0240467	0.204208	0.750722	3.53846		0.449246	0.622387	0.643895	0.837876
467	P22307	Non-specific lipid-transfer protein	164614	179733	215026	221806	0.915884	0.969432		0.577375	0.846814	-0.0736345	-0.605745		0.237332	0.381031	-0.0482826	-1.3884
468	Q14980	Nuclear mitotic apparatus protein 1	18502.9	20788.5	6564.76	14042.9	0.890052	0.467478		0.28354	0.615231	-0.396316	-1.23762		0.102363	0.189354	-1.21767	-2.1111
469	Q15717	ELAV-like protein 1	149079	163099	149485	146979	0.91404	1.01705		0.240248	0.570134	-0.153214	-1.37807		0.643014	0.788589	0.0567265	0.500491
470	P14314	Glucosidase 2 subunit beta	158331	168067	79777.7	107435	0.942072	0.742568		0.607019	0.844712	-0.0414473	-0.557325		0.554262	0.737323	-0.173599	-0.644651
471	P62269	40S ribosomal protein S18	792388	775984	679579	751743	1.02114	0.904005		0.404698	0.750429	0.0330455	0.930688		0.554212	0.738254	-0.0659383	-0.644738
472	Q96QK1	Vacuolar protein sorting-associated protein 35	47630.3	30332	50339.7	23525.5	1.5703	2.1398		0.107605	0.397732	0.478157	2.06692		0.176924	0.29205	1.04999	1.63723
473	Q96I99	Succinate--CoA ligase [GDP-forming] subunit beta, mitochondrial	94684.4	95766.3	84576.4	96939.5	0.988703	0.872465		0.223282	0.550258	-0.0499287	-1.44002		0.417014	0.587624	-0.102362	-0.904219
474	Q14847	LIM and SH3 domain protein 1	76414.5	112965	107587	145832	0.676446	0.737746		0.204917	0.534301	-0.756969	-1.51264		0.0746915	0.1534	-0.319047	-2.39585
475	P26038	Moesin	19658	18212.2	119387	127806	1.07939	0.934131		0.798104	0.922162	-0.294205	-0.273369		0.879736	0.937467	0.0311813	0.16122
476	O75521	Enoyl-CoA delta isomerase 2	25872	44278.1	21118.6	255274	0.584306	0.0827291		0.0097667	0.159273	-0.908255	-4.63552		0.346691	0.511042	-2.38442	-1.0655
477	P50502	Hsc70-interacting protein	383721	396021	257837	323718	0.968941	0.796486		0.530727	0.824539	-0.0305665	-0.68544		0.120746	0.219837	-0.453526	-1.96582
478	P48506	Glutamate--cysteine ligase catalytic subunit	43956.7	89800.9	42911.7	41714.4	0.48949	1.0287		0.502658	0.812883	-0.384556	-0.735819		0.988908	0.991017	-0.0156104	-0.0147906
479	O15144	Actin-related protein 2/3 complex subunit 2	83607.4	91839.1	90214.9	79850.2	0.910369	1.1298		0.0243643	0.203443	-0.124312	-3.52389		0.704805	0.828176	0.173497	0.40706
480	P60228	Eukaryotic translation initiation factor 3 subunit E	62169.2	57126	39093	32621.8	1.08828	1.19837		0.917911	0.967545	-0.0159057	-0.109726		0.724056	0.843589	0.0709829	0.378842
481	Q9NQW7	Xaa-Pro aminopeptidase 1	32073.2	17086.6	27676	25009	1.8771	1.10664		0.182444	0.490676	0.629148	1.61112		0.402298	0.573725	0.0972195	0.935926
482	Q9Y5B9	FACT complex subunit SPT16	37093.3	37723.5	54682.5	81868.2	0.983293	0.667933		0.84632	0.941151	0.0321951	0.206727		0.0359551	0.0909749	-0.506236	-3.10761
483	O00231	26S proteasome non-ATPase regulatory subunit 11	125292	139206	121009	150021	0.90005	0.806615		0.740559	0.898356	0.0584939	0.35494		0.630989	0.779651	-0.138186	-0.519257
484	Q9HC38	Glyoxalase domain-containing protein 4	33748.2	45161.8	25008	6745.4	0.747273	3.70742		0.946354	0.978011	0.0531511	0.0716045		0.433931	0.607307	0.972871	0.868897
485	P09382	Galectin-1	24817	37184.1	2.35007e+06	2.30082e+06	0.667408	1.02141		0.0610998	0.319664	-0.535728	-2.58352		0.263761	0.406262	0.0844402	1.299
486	P41091	Eukaryotic translation initiation factor 2 subunit 3	54408	53287.6	35755.6	45471.1	1.02102	0.786337		0.896023	0.954927	0.0147963	0.139194		0.0476354	0.110341	-0.293325	-2.82398
487	P39687	Acidic leucine-rich nuclear phosphoprotein 32 family member A	32982.1	46351.9	20432.5	29054.9	0.71156	0.703238		0.609697	0.844279	-0.198547	-0.553026		0.0983873	0.189055	-0.656716	-2.14632
488	P35606	Coatomer subunit beta'	63925.2	28012.2	68989.4	44109.2	2.28205	1.56406		0.537761	0.825679	0.442892	0.673117		0.204852	0.334173	0.531707	1.51291
489	P62979	Ubiquitin-40S ribosomal protein S27a	903147	764143	880651	1.20081e+06	1.18191	0.733381		0.0104938	0.146939	0.214665	4.54042	+	0.00103759	0.0249	-0.402159	-8.5277
490	P26368	Splicing factor U2AF 65 kDa subunit	150687	146502	130220	107349	1.02857	1.21305		0.510693	0.813625	0.201468	0.721191		0.05708	0.123431	0.271664	2.64835
491	Q06520	Bile salt sulfotransferase	16938.5	20883.4	40607.6	35230.7	0.811099	1.15262		0.613569	0.84887	-0.360385	-0.546831		0.125147	0.227966	0.459176	1.93463
492	P22087	rRNA 2'-O-methyltransferase fibrillarin	213658	176300	193945	170308	1.2119	1.13879		0.0357971	0.228121	0.250367	3.11216		0.184749	0.301825	0.145249	1.60046
493	O75947	ATP synthase subunit d, mitochondrial	183322	177813	234092	220953	1.03099	1.05947		0.738595	0.897741	-0.0315825	-0.357771		0.814414	0.912172	0.023208	0.250677
494	Q9Y277	Voltage-dependent anion-selective channel protein 3	146644	154496	245018	191707	0.949178	1.27808		0.185711	0.495065	-0.110954	-1.59605	+	0.00701404	0.040381	0.364903	5.09356
495	P31947	14-3-3 protein sigma	378553	419000	139237	144704	0.903469	0.962219		0.0103809	0.151149	-0.12466	-4.55464		0.273872	0.420098	-0.100777	-1.26709
496	Q15436	Protein transport protein Sec23A	16993.7	31974	27333.3	23027.8	0.531486	1.18697		0.309473	0.643322	-1.35492	-1.16302		0.0990106	0.188243	0.291019	2.14069
497	P36957	Dihydrolipoyllysine-residue succinyltransferase component of 2-oxoglutarate dehydrogenase complex, mitochondrial	197840	198426	319037	216752	0.997044	1.47189		0.448974	0.778169	-0.0371443	-0.83842		0.0233508	0.0680237	0.550447	3.57119
498	P35241	Radixin	10239.1	14551.4	46221.5	16095.6	0.70365	2.87169		0.881564	0.950807	-0.197773	-0.158743		0.340656	0.506272	1.05901	1.08065
499	P00491	Purine nucleoside phosphorylase	79357.9	73987.8	9226.99	23502.3	1.07258	0.392599		0.690627	0.882169	0.0426642	0.428093		0.212846	0.340055	-1.95408	-1.48051
500	Q12874	Splicing factor 3A subunit 3	57704.1	57237.5	56361	55053.6	1.00815	1.02375		0.365696	0.712224	0.0533695	1.0193		0.550244	0.736197	0.318325	0.651528
501	O14979	Heterogeneous nuclear ribonucleoprotein D-like	149554	160907	120395	118550	0.929443	1.01557		0.833763	0.932559	-0.0212593	-0.223959		0.510423	0.69967	-0.140017	-0.72168
502	P51648	Aldehyde dehydrogenase family 3 member A2	94491.2	176979	40350.5	113743	0.533911	0.354751		0.430671	0.775976	-0.397398	-0.875616		0.449631	0.621883	-0.613161	-0.837108
503	P35613	Basigin	151824	149336	37456.5	24863.3	1.01666	1.5065		0.886303	0.952368	-0.017374	-0.152327		0.862722	0.936563	-0.160176	-0.184331
504	Q08380	Galectin-3-binding protein	105777	75402.3	76311.5	49559.6	1.40284	1.53979		0.209253	0.542284	0.664214	1.49492		0.614434	0.773229	0.416591	0.54545
505	P61224	Ras-related protein Rap-1b	169669	160786	389545	296977	1.05525	1.3117		0.735524	0.899432	0.107456	0.362206		0.13762	0.242978	0.326213	1.85232
506	P40121	Macrophage-capping protein	30320.8	33734.6	153621	161595	0.898804	0.950651		0.825405	0.933842	0.0942723	0.235475		0.172877	0.286365	-0.107401	-1.65692
507	Q9UGI8	Testin	140499	116215	234286	182057	1.20896	1.28688		0.00191891	0.1075	0.277054	7.25255		0.0796512	0.159052	0.306829	2.33686
508	P54578	Ubiquitin carboxyl-terminal hydrolase 14	70782.8	66238.5	60724.9	82035	1.0686	0.740231		0.532553	0.824388	0.0411587	0.68223		0.446918	0.62187	-0.305103	-0.842536
509	Q96AE4	Far upstream element-binding protein 1	163938	145689	140903	140828	1.12526	1.00053		0.143521	0.455136	0.10659	1.81613		0.419478	0.590124	0.17621	0.899002
510	P61160	Actin-related protein 2	178347	153567	175200	164179	1.16137	1.06713		0.525765	0.822639	0.10015	0.694201		0.428618	0.602346	0.15752	0.879867
511	P07108	Acyl-CoA-binding protein	221983	223824	248613	242197	0.991774	1.02649		0.686302	0.888067	-0.0174294	-0.434553		0.347526	0.510745	0.0681712	1.06343
512	Q99613	Eukaryotic translation initiation factor 3 subunit C	54744.5	51592.5	34225	19092.9	1.06109	1.79255		0.535777	0.825478	-0.322108	-0.676581		0.142556	0.249967	0.60527	1.82194
513	Q14247	Src substrate cortactin	134740	132360	141605	153484	1.01798	0.922602		0.584483	0.838248	0.0348587	0.593989		0.365989	0.53235	-0.186757	-1.0186
514	P12268	Inosine-5'-monophosphate dehydrogenase 2	106319	117787	101553	118560	0.902646	0.856554		0.00345626	0.126261	-0.133005	-6.19294		0.0541233	0.120163	-0.388356	-2.69948
515	P31949	Protein S100-A11	125750	116645	246048	296893	1.07806	0.828743		0.239914	0.571554	0.0633596	1.37925		0.0328273	0.0858526	-0.302649	-3.20235
516	Q04837	Single-stranded DNA-binding protein, mitochondrial	295118	276052	351542	278556	1.06907	1.26202		0.410261	0.754121	0.156278	0.918651	+	0.000139296	0.0206667	0.340927	14.2903
517	P35998	26S proteasome regulatory subunit 7	93155.5	96395.4	67077.8	67045.2	0.96639	1.00049		0.731055	0.898184	0.105817	0.368674		0.555401	0.735112	0.358276	0.642708
518	P46939	Utrophin	2054.47	1062.72	11973.8	15785.2	1.93323	0.758544		0.247842	0.579615	1.16632	1.35174		0.0954362	0.183659	-0.321927	-2.1735
519	O00429	Dynamin-1-like protein	8360.71	10871.6	19330.2	10157.1	0.769038	1.90313		0.577771	0.845067	-0.194971	-0.605086		0.205594	0.333893	0.755713	1.50985
520	Q9ULV4	Coronin-1C	103077	93597.9	143820	117542	1.10127	1.22356		0.6887	0.885855	-0.245025	-0.430968		0.779007	0.88545	-0.0909538	-0.300162
521	P45974	Ubiquitin carboxyl-terminal hydrolase 5	24573.3	31959.4	22578.8	28721.4	0.768893	0.786131		0.362078	0.704773	-0.215991	-1.02793		0.208429	0.334059	-0.672667	-1.49826
522	P43686	26S proteasome regulatory subunit 6B	102414	87017.6	90611.5	87509.4	1.17693	1.03545		0.182367	0.492392	0.371497	1.61148		0.824135	0.916708	-0.0952565	-0.237227
523	Q9Y6M1	Insulin-like growth factor 2 mRNA-binding protein 2	26693.2	25175.8	30505.6	36165.4	1.06027	0.843501		0.731053	0.899381	0.0686839	0.368677		0.748472	0.871041	0.179867	0.343566
524	P30626	Sorcin	61258.4	61238.1	70116.4	64480.5	1.00033	1.0874		0.980428	0.994396	-0.0147765	-0.0261003		0.531986	0.723076	-0.365726	-0.683225
525	Q9NR30	Nucleolar RNA helicase 2	62954.1	79201.8	29140.3	21635	0.794857	1.34691		0.598088	0.840338	-0.117986	-0.571749		0.352945	0.51429	0.748216	1.05006
526	P62316	Small nuclear ribonucleoprotein Sm D2	145413	142909	175600	183041	1.01752	0.959352		0.395346	0.741262	0.297222	0.951246		0.971202	0.98277	0.00225957	0.0384091
527	P61604	10 kDa heat shock protein, mitochondrial	609190	633803	1.62529e+06	940764	0.961167	1.72763		0.0547628	0.302439	-0.110386	-2.68816	+	0.00115199	0.0231628	0.847554	8.29745
528	P05387	60S acidic ribosomal protein P2	607767	576151	450631	528339	1.05488	0.852921		0.547076	0.829347	0.0703595	0.656974		0.0210062	0.0655854	-0.244239	-3.69068
529	P16104	Histone H2AX	6102.74	15208.3	22027.6	3791.96	0.401277	5.80901		0.0681329	0.335748	-1.6573	-2.48107		0.262729	0.4046	1.52746	1.30233
530	P60981	Destrin	165145	181510	161446	164058	0.909836	0.984073		0.0228585	0.207838	-0.171432	-3.59506		0.493451	0.682325	-0.0773691	-0.752797
531	P14324	Farnesyl pyrophosphate synthase	116820	140518	107284	97810	0.831355	1.09686		0.0926825	0.375136	-0.257863	-2.19971		0.967966	0.979613	-0.0103245	-0.042728
532	P00403	Cytochrome c oxidase subunit 2	162982	167456	55056.3	30039.8	0.973284	1.83278		0.988773	0.995423	0.00195503	0.0149699	+	0.000894186	0.0202162	0.811881	8.8652
533	P27635	60S ribosomal protein L10	115099	90769.9	68575.9	80091.4	1.26803	0.856221		0.196277	0.51556	0.277517	1.54913		0.123175	0.225078	-0.179747	-1.94845
534	Q99436	Proteasome subunit beta type-7	73546.8	77959.6	4903.98	48551.5	0.943396	0.101006		0.336271	0.68033	-1.58483	-1.09181		0.347659	0.510322	-1.61439	-1.0631
535	P62081	40S ribosomal protein S7	179846	194977	183191	153086	0.922393	1.19665		0.593982	0.845101	-0.0790412	-0.578426		0.0994675	0.187987	0.377	2.1366
536	P49821	NADH dehydrogenase [ubiquinone] flavoprotein 1, mitochondrial	21138.2	29132.5	53555.4	31994.4	0.725588	1.6739		0.578159	0.843535	-0.480501	-0.604443		0.259606	0.402855	1.37218	1.31246
537	P30040	Endoplasmic reticulum resident protein 29	121282	128100	90932.9	47672.5	0.946778	1.90745		0.514007	0.811404	-0.0515493	-0.715207		0.347998	0.508379	0.490753	1.06226
538	Q01469	Fatty acid-binding protein 5	289538	295861	14028.5	13602.3	0.978631	1.03134		0.488676	0.805382	-0.0475737	-0.761697		0.918349	0.95736	0.0782827	0.109138
539	P42167	Lamina-associated polypeptide 2, isoforms beta/gamma	141900	131768	79228.2	62036.6	1.0769	1.27712		0.507792	0.814201	0.108902	0.726452		0.377469	0.547268	0.86681	0.991723
540	P07306	Asialoglycoprotein receptor 1	12946.5	17496	18179.7	30773.7	0.739971	0.590754		0.375134	0.719095	-0.429818	-0.997133		0.181048	0.297484	-0.843142	-1.61764
541	P13861	cAMP-dependent protein kinase type II-alpha regulatory subunit	9851.35	16455.8	23766.4	12952.6	0.598654	1.83488		0.529886	0.827211	-0.351536	-0.68692		0.696306	0.825584	0.525246	0.419641
542	P21964	Catechol O-methyltransferase	26829	52134.2	28154.1	21702.1	0.514614	1.2973		2.66761e-05	0.232	-0.961554	-21.7008		0.614223	0.774128	0.571489	0.545788
543	Q9BQG0	Myb-binding protein 1A	48587.4	22878.6	21622.8	13284.2	2.1237	1.62771		0.0198677	0.202588	0.865422	3.7546		0.938187	0.973306	0.0602706	0.0825345
544	P62191	26S proteasome regulatory subunit 4	48713	34233.9	45410	37685.5	1.42295	1.20497		0.487598	0.808758	0.261125	0.763716		0.395501	0.563876	0.482511	0.950902
545	P63000	Ras-related C3 botulinum toxin substrate 1	400891	408641	470426	435443	0.981034	1.08034		0.556443	0.839517	0.0626653	0.640933		0.205886	0.33212	0.0870024	1.50864
546	P18621	60S ribosomal protein L17	636628	641514	326569	506736	0.992383	0.644457		0.229635	0.560976	-0.0157134	-1.41629	+	0.00066957	0.0213793	-0.569465	-9.55709
547	O14745	Na(+)/H(+) exchange regulatory cofactor NHE-RF1	117733	159438	142825	163267	0.738427	0.874795		0.0481736	0.282351	-0.367804	-2.81292		0.738929	0.858095	0.0938988	0.357289
548	Q9BRF8	Serine/threonine-protein phosphatase CPPED1	17485.2	18712.1	8358.07	12663.4	0.934433	0.66002		0.660744	0.87239	0.379417	0.47319		0.585587	0.758371	-0.258625	-0.592172
549	Q9HB71	Calcyclin-binding protein	236128	275191	87669.5	118730	0.858053	0.738393		0.0482074	0.279896	-0.276464	-2.81223		0.132692	0.240159	-0.367987	-1.88384
550	P05026	Sodium/potassium-transporting ATPase subunit beta-1	279463	268430	106631	96202.3	1.0411	1.10841		0.373392	0.718	0.0416673	1.00119		0.982734	0.985924	-0.0161085	-0.0230244
551	P25815	Protein S100-P	62807.3	84245.1	12260.3	4715.97	0.74553	2.59974		0.244765	0.575143	-0.376129	-1.36231		0.178819	0.294763	0.970267	1.62817
552	Q9Y2B0	Protein canopy homolog 2	154405	126739	133072	104287	1.21829	1.27601		0.14651	0.461333	0.402678	1.7984		0.221783	0.353568	0.39398	1.44572
553	P39019	40S ribosomal protein S19	250224	260470	192527	207846	0.960664	0.926297		0.0449233	0.268509	-0.0648429	-2.88198		0.0417028	0.099211	-0.142377	-2.95641
554	P09417	Dihydropteridine reductase	79095.7	85158.6	40992.1	87075.7	0.928804	0.470764		0.577413	0.845459	-0.117845	-0.605681		0.180526	0.298228	-0.633058	-1.6201
555	Q01105	Protein SET	282350	263415	205986	225543	1.07188	0.913292		0.0219754	0.204493	0.0897611	3.63945		0.13437	0.240417	-0.0936858	-1.87296
556	P12532	Creatine kinase U-type, mitochondrial	61791.8	60776	3727.56	5933	1.01671	0.628276		0.398263	0.740888	0.0558055	0.944789		0.91948	0.957173	0.0885251	0.10762
557	P06753	Tropomyosin alpha-3 chain	165541	174315	236939	229793	0.949669	1.0311		0.208223	0.540401	-0.0698484	-1.49909		0.427694	0.60258	0.0305119	0.881786
558	P16422	Epithelial cell adhesion molecule	63401.7	81517.9	22977.7	9423.87	0.777764	2.43824		0.190521	0.505324	-0.476715	-1.57436		0.0494441	0.113804	1.28229	2.78738
559	Q9NR45	Sialic acid synthase	64983.3	38459.3	25070	10145.8	1.68967	2.47096		0.278384	0.618341	0.637634	1.25321		0.287598	0.432183	0.882064	1.22553
560	Q13185	Chromobox protein homolog 3	138497	151629	98979.1	93246.6	0.913393	1.06148		0.00285932	0.112182	-0.154075	-6.51872		0.649131	0.792188	-0.0760422	-0.491023
561	P80723	Brain acid soluble protein 1	3940.01	7180.74	100572	98501	0.548691	1.02102		0.312643	0.646993	-0.671043	-1.15431		0.947813	0.973861	0.00894165	0.0696534
562	P30050	60S ribosomal protein L12	357978	324242	160642	174928	1.10404	0.918332		0.13237	0.437333	0.139626	1.88594		0.0830272	0.166419	-0.1524	-2.29903
563	Q16836	Hydroxyacyl-coenzyme A dehydrogenase, mitochondrial	54486.2	63099.1	54248.6	49687	0.863501	1.09181		0.80973	0.932256	-0.0473916	-0.257176		0.309749	0.464915	0.255218	1.16226
564	O76003	Glutaredoxin-3	61856.3	64065.8	75956.1	46658	0.965511	1.62793		0.738287	0.899471	0.0769993	0.358215		0.0570027	0.123429	0.762757	2.64965
565	Q96C19	EF-hand domain-containing protein D2	49976.9	62256.4	99349.1	130676	0.802759	0.760272		0.00107056	0.110545	-0.290785	-8.45821	+	0.011459	0.0505546	-0.341546	-4.42582
566	P18085	ADP-ribosylation factor 4	286892	256343	198072	155485	1.11917	1.2739		0.277608	0.616695	0.120177	1.25559		0.171498	0.285668	0.331409	1.66374
567	P09543	2',3'-cyclic-nucleotide 3'-phosphodiesterase	21776.4	16678.1	45799.2	42771.3	1.30569	1.07079		0.212771	0.542582	0.272923	1.48081		0.812302	0.911675	0.0348139	0.253606
568	P55809	Succinyl-CoA:3-ketoacid coenzyme A transferase 1, mitochondrial	38091.6	36424.2	46791.7	34552.2	1.04578	1.35423		0.843583	0.939009	0.0217511	0.210476		0.262609	0.405244	1.23466	1.30271
569	O94925	Glutaminase kidney isoform, mitochondrial	6793.85	13602.7	40764.2	81906.7	0.49945	0.497691		0.158226	0.47796	-1.21468	-1.73246		0.159459	0.271895	-0.710042	-1.72583
570	Q13148	TAR DNA-binding protein 43	18441.9	22491.3	25800.1	17055.1	0.819957	1.51275		0.262428	0.600855	-0.230977	-1.3033		0.180533	0.297491	1.11486	1.62007
571	P46782	40S ribosomal protein S5	382304	367850	350041	287671	1.03929	1.21681		0.572112	0.850602	0.058136	0.61451		0.0309084	0.0830802	0.227935	3.2659
572	P28482	Mitogen-activated protein kinase 1	95621.9	82521.9	86308.6	106087	1.15875	0.813567		0.85173	0.943942	0.0717233	0.199326		0.907045	0.951679	-0.0653772	-0.124338
573	P17301	Integrin alpha-2	25797.6	19460.5	33770.2	32148.6	1.32564	1.05044		0.117619	0.405167	0.824092	1.98875		0.624293	0.772493	0.0969238	0.529801
574	Q00796	Sorbitol dehydrogenase	119023	111289	8795.78	14672.6	1.06949	0.599471		0.111913	0.397267	0.0941067	2.03235		0.624947	0.772793	-0.326063	-0.528768
575	P25788	Proteasome subunit alpha type-3	198495	204228	119037	160715	0.971929	0.740674		0.189768	0.504786	-0.0967636	-1.57772		0.0219105	0.0669461	-0.475536	-3.64279
576	P48444	Coatomer subunit delta	56704.3	41821.1	57996.9	40030	1.35588	1.44884		0.115677	0.406829	0.264487	2.00333		0.0291258	0.0821758	0.497822	3.32926
577	P23381	Tryptophan--tRNA ligase, cytoplasmic	38078.7	35658.4	16267.3	22705.5	1.06787	0.716449		0.396899	0.741138	0.32331	0.947803		0.473811	0.66125	-0.482135	-0.789835
578	Q05639	Elongation factor 1-alpha 2	847389	800591	815794	873232	1.05845	0.934223		0.0967222	0.387289	0.0714931	2.16154		0.497535	0.686457	0.447538	0.745238
579	P61313	60S ribosomal protein L15	201135	196174	185313	183412	1.02529	1.01036		0.52324	0.821248	0.216635	0.698684		0.366328	0.531765	0.654535	1.0178
580	Q96P70	Importin-9	21991.8	21632.8	16341.8	23197.8	1.0166	0.704455		0.398207	0.742195	0.72241	0.944913		0.38983	0.557135	-0.504633	-0.963565
581	Q7Z4W1	L-xylulose reductase	12494.2	9210.23	14192.9	12148.8	1.35656	1.16826		0.243363	0.572023	0.381336	1.36717		0.305768	0.460461	0.864314	1.17331
582	Q07020	60S ribosomal protein L18	728868	664631	524298	457446	1.09665	1.14614		0.00564162	0.133818	0.12672	5.41342		0.0549868	0.12196	0.189348	2.68422
583	P99999	Cytochrome c	221185	214786	280645	226784	1.02979	1.2375		0.868394	0.947535	0.016517	0.176614	+	0.00202448	0.0258947	0.35431	7.15
584	P02753	Retinol-binding protein 4	5750.42	5287.93	5771.36	8567.32	1.08746	0.673649		0.855814	0.942731	0.174001	0.193748		0.415826	0.586182	-0.669175	-0.906743
585	P55145	Mesencephalic astrocyte-derived neurotrophic factor	66057.2	68536.6	116832	85768.5	0.963823	1.36218		0.892447	0.95521	-0.061347	-0.144024		0.213061	0.339528	1.07587	1.47966
586	P04080	Cystatin-B	342618	326727	125814	103263	1.04863	1.21838		0.171071	0.493087	0.0615724	1.66586		0.21658	0.341462	0.225339	1.4658
587	P38159	RNA-binding motif protein, X chromosome	469081	425246	377602	362678	1.10308	1.04115		0.0150073	0.175649	0.170771	4.08738		0.25857	0.402228	0.0504557	1.31585
588	O95994	Anterior gradient protein 2 homolog	659127	571152	20565.5	22683	1.15403	0.906646		0.249159	0.577562	0.131968	1.34725		0.411098	0.583443	-0.377399	-0.916851
589	Q16543	Hsp90 co-chaperone Cdc37	94547.3	90284	56172.9	56241.4	1.04722	0.998783		0.390603	0.740483	0.481882	0.961829		0.687574	0.820399	-0.603685	-0.432651
590	Q16762	Thiosulfate sulfurtransferase	109164	131991	39590.3	50943.9	0.827062	0.777135		0.336395	0.678729	-0.153466	-1.09149		0.219279	0.347562	-1.12702	-1.45532
591	P23368	NAD-dependent malic enzyme, mitochondrial	65269.1	69541	23888.5	27001.9	0.938571	0.884697		0.312708	0.645415	-0.560583	-1.15413		0.889258	0.94168	-0.0899582	-0.148333
592	P63173	60S ribosomal protein L38	265751	184766	161939	157672	1.43831	1.02706		0.447535	0.779853	0.288446	0.841299		0.782751	0.886635	0.0562566	0.294889
593	Q9H2U2	Inorganic pyrophosphatase 2, mitochondrial	172401	170535	61791.6	58594.7	1.01094	1.05456		0.488126	0.80678	-0.0621541	-0.762728		0.452374	0.62741	0.301192	0.831645
594	P50213	Isocitrate dehydrogenase [NAD] subunit alpha, mitochondrial	35547	32253.4	69438.8	23710.7	1.10212	2.92858		0.442107	0.779412	0.407621	0.852228		0.0873089	0.169806	1.79585	2.25347
595	Q96C23	Galactose mutarotase	58776.5	49974.4	14996.8	18327.5	1.17613	0.818264		0.572589	0.849903	0.448179	0.613713		0.641543	0.787172	0.588257	0.502774
596	Q9Y266	Nuclear migration protein nudC	55308.8	52624.4	86043.1	105155	1.05101	0.818252		0.817456	0.930316	0.0187407	0.246462		0.053027	0.117663	-0.461596	-2.71927
597	P50914	60S ribosomal protein L14	614043	574802	477717	406646	1.06827	1.17477		0.0342702	0.226833	0.0978158	3.15738	+	0.00182418	0.0278491	0.23107	7.3507
598	P20674	Cytochrome c oxidase subunit 5A, mitochondrial	217976	217864	450069	419412	1.00051	1.07309		0.64032	0.868784	-0.0302442	-0.504677		0.0482603	0.11119	0.134989	2.81115
599	P12955	Xaa-Pro dipeptidase	14942	14399.3	36617.6	15599.2	1.03769	2.3474		0.917001	0.969867	-0.0388269	-0.110949		0.109135	0.196568	0.861436	2.05447
600	O15427	Monocarboxylate transporter 4	34141.9	44001.4	14302.5	19721	0.775929	0.725242		0.448917	0.779484	-0.15288	-0.838534		0.0469797	0.108388	-0.524055	-2.83764
601	Q03252	Lamin-B2	76138	72232.5	47666.2	60298.7	1.05407	0.7905		0.231416	0.559642	0.308063	1.40976		0.500395	0.687022	-0.25684	-0.739972
602	P10606	Cytochrome c oxidase subunit 5B, mitochondrial	102171	95103.6	114129	80700.6	1.07431	1.41423		0.0239226	0.206895	0.122046	3.54421		0.205659	0.333116	0.269604	1.50958
603	O00232	26S proteasome non-ATPase regulatory subunit 12	37838	36114.1	40973.8	26192.9	1.04774	1.56431		0.598334	0.839195	0.16902	0.571349	+	0.00265506	0.0251014	0.634238	6.65
604	P27708	CAD protein	100343	81363.2	59320.2	29505.9	1.23328	2.01045		0.826293	0.932311	0.0835848	0.234249		0.213482	0.339538	0.778091	1.47799
605	P18754	Regulator of chromosome condensation	66481.8	62442.6	13745.7	17077.5	1.06469	0.804905		0.234175	0.563668	0.419123	1.39973		0.547078	0.734487	-0.351525	-0.656971
606	Q9UHG3	Prenylcysteine oxidase 1	74376.9	52242.2	83404.3	83847.1	1.42369	0.994719		0.647871	0.872298	0.185308	0.49297		0.834219	0.924	0.105759	0.223331
607	P24539	ATP synthase F(0) complex subunit B1, mitochondrial	45609.2	41739.6	14920.4	6563.97	1.09271	2.27308		0.762932	0.907182	0.0512187	0.322919		0.361813	0.527555	1.16198	1.02856
608	Q5T2W1	Na(+)/H(+) exchange regulatory cofactor NHE-RF3	9554.71	18664.6	226152	268992	0.511917	0.840736		0.642599	0.870888	-0.349671	-0.501135		0.145361	0.253207	-0.156583	-1.80517
609	Q9BSE5	Agmatinase, mitochondrial	15403.3	20651	19140	19219.2	0.745886	0.995878		0.434545	0.778624	-0.628633	-0.867637		0.777968	0.887769	0.266093	0.301626
610	P46783	40S ribosomal protein S10	363386	358435	238399	221562	1.01381	1.07599		0.767013	0.906095	-0.0110734	-0.317123		0.0887502	0.172556	0.259192	2.2387
611	P50570	Dynamin-2	56594.1	66431.9	55114.3	33443.6	0.851912	1.64798		0.264967	0.604208	-0.319858	-1.29514		0.415601	0.58657	1.13045	0.907222
612	Q00688	Peptidyl-prolyl cis-trans isomerase FKBP3	24713.7	29990.1	57861.5	51284.3	0.824061	1.12825		0.531336	0.823509	-0.269262	-0.684367		0.509007	0.698953	0.147615	0.724247
613	O00154	Cytosolic acyl coenzyme A thioester hydrolase	37192.3	33752	36175.8	31189.5	1.10193	1.15987		0.516018	0.812443	0.0693757	0.71159		0.369901	0.536519	0.330917	1.00936
614	P62829	60S ribosomal protein L23	89959.1	201892	46815.8	158853	0.44558	0.294711		0.117135	0.404846	-1.08698	-1.99236		0.781475	0.886234	-0.31918	-0.296684
615	P09960	Leukotriene A-4 hydrolase	16405.1	14731	10922.8	9303.23	1.11364	1.17409		0.654246	0.872422	0.0700572	0.483146		0.83314	0.924627	-0.146001	-0.224816
616	P15531	Nucleoside diphosphate kinase A	139532	138778	89600.6	99982.1	1.00544	0.896167		0.444049	0.780406	-0.0765038	-0.848306		0.359402	0.523978	1.45997	1.03436
617	O00584	Ribonuclease T2	9493.36	10722.7	10405.2	15115.4	0.885352	0.688381		0.768583	0.906082	0.190227	0.314896		0.616036	0.77251	-0.332885	-0.542898
618	P28070	Proteasome subunit beta type-4	40152.3	32163.2	22186.7	30260.9	1.24839	0.733179		0.0657416	0.322723	0.283357	2.51449		0.686007	0.821144	-0.250582	-0.434994
619	Q9NVA2	Septin-11	28084.4	27243.8	5907.15	15009.2	1.03086	0.393568		0.72424	0.898749	0.152653	0.378574		0.277442	0.42202	-0.941247	-1.25609
620	Q9UBM7	7-dehydrocholesterol reductase	76641.8	89245.9	75360.3	64352.2	0.858772	1.17106		0.0278208	0.200736	-0.262822	-3.37862		0.13621	0.241765	0.328762	1.86121
621	O15067	Phosphoribosylformylglycinamidine synthase	21658.8	18024.8	7756.42	9439.97	1.20161	0.821657		0.152223	0.470514	0.31743	1.76558		0.671461	0.813589	-0.270258	-0.45689
622	E9PAV3	Nascent polypeptide-associated complex subunit alpha, muscle-specific form	66456.8	66462.6	40150.1	115541	0.999912	0.347495		0.583439	0.838557	-0.1239	-0.595709		0.576243	0.753331	-0.844191	-0.607625
623	O43615	Mitochondrial import inner membrane translocase subunit TIM44	33689.9	34041	43657.4	25151.9	0.989687	1.73575		0.281175	0.618177	0.29722	1.24474		0.027785	0.0799553	0.757076	3.38002
624	Q86V81	THO complex subunit 4	190098	210859	113719	153887	0.901541	0.738976		0.547653	0.829065	-0.0698649	-0.655981		0.112237	0.202913	-0.311384	-2.02981
625	Q04637	Eukaryotic translation initiation factor 4 gamma 1	30768.6	29176.5	33866	35419.1	1.05457	0.95615		0.981563	0.993462	0.00444667	0.0245851		0.110596	0.200961	-0.136868	-2.04276
626	P29966	Myristoylated alanine-rich C-kinase substrate	8879.24	9711.09	158669	243257	0.914341	0.652269		0.932384	0.975483	0.0157197	0.0903083	+	0.00935132	0.044313	-0.595263	-4.6938
627	Q02543	60S ribosomal protein L18a	259213	256618	231442	218986	1.01011	1.05688		0.841237	0.939065	0.0105235	0.213692		0.555107	0.73587	0.108605	0.64321
628	P35637	RNA-binding protein FUS	347851	262249	285388	254797	1.32642	1.12006		0.000533946	0.07	0.393315	10.1331		0.569663	0.747628	-0.168919	-0.618606
629	Q9P035	Very-long-chain (3R)-3-hydroxyacyl-CoA dehydratase 3	162260	158075	80411	83749.9	1.02648	0.960133		0.600821	0.841054	0.0363108	0.567321		0.0189977	0.058879	-0.0700067	-3.80647
630	P08559	Pyruvate dehydrogenase E1 component subunit alpha, somatic form, mitochondrial	73015.6	67574.2	136008	111528	1.08053	1.21949		0.0858495	0.365762	0.209746	2.26871		0.133578	0.239864	0.246607	1.87808
631	O15260	Surfeit locus protein 4	69469.3	66088.7	100817	48429.2	1.05115	2.08173		0.582932	0.839533	0.172674	0.596546		0.050493	0.114295	0.79551	2.76686
632	P40429	60S ribosomal protein L13a	510383	555875	295416	322032	0.918162	0.91735		0.21724	0.548326	-0.108082	-1.46322		0.683256	0.819984	-0.0570068	-0.439116
633	P26373	60S ribosomal protein L13	733958	689025	414622	421891	1.06521	0.982771		0.00921573	0.162537	0.102836	4.71351		0.0565494	0.123616	-0.0311769	-2.6573
634	O75347	Tubulin-specific chaperone A	173253	178841	143430	107926	0.968756	1.32897		0.180462	0.49368	-0.106409	-1.6204		0.508	0.69839	-0.803189	-0.726074
635	P83731	60S ribosomal protein L24	548295	539618	340491	415898	1.01608	0.818688		0.428752	0.776276	0.0437419	0.879589		0.301715	0.459731	-0.172791	-1.1847
636	P24666	Low molecular weight phosphotyrosine protein phosphatase	124913	108227	307052	313360	1.15417	0.979868		0.181416	0.490831	0.265861	1.61592		0.15535	0.26866	-0.0656605	-1.74816
637	Q07955	Serine/arginine-rich splicing factor 1	449525	420161	349029	286541	1.06989	1.21808		0.147866	0.462639	0.145429	1.79049		0.31195	0.465931	0.185884	1.15621
638	P07437	Tubulin beta chain	839283	999135	848028	857793	0.84001	0.988616		0.0717917	0.345233	-0.265086	-2.43244		0.770474	0.88467	0.068896	0.312217
639	Q15366	Poly(rC)-binding protein 2	144070	106978	155697	114312	1.34672	1.36203		0.25649	0.585348	0.229244	1.32269		0.309889	0.464201	0.238396	1.16187
640	Q99729	Heterogeneous nuclear ribonucleoprotein A/B	117562	136071	53199.7	41165.1	0.863978	1.29235		0.570899	0.849902	-0.0768909	-0.616538		0.737853	0.857574	-0.290865	-0.358842
641	P60953	Cell division control protein 42 homolog	147799	131767	276465	213266	1.12167	1.29634		0.104891	0.39837	0.180148	2.08949	+	0.00747298	0.0392593	0.456657	5.0033
642	P55209	Nucleosome assembly protein 1-like 1	51440.1	49824.4	28680.7	42489.2	1.03243	0.675012		0.316383	0.648765	0.218605	1.14413	+	0.00265833	0.0247429	-0.559798	-6.6478
643	P25787	Proteasome subunit alpha type-2	214206	216272	137581	76841.8	0.990445	1.79044		0.869332	0.946287	0.00737635	0.175337		0.0560066	0.124226	0.767373	2.66655
644	P62888	60S ribosomal protein L30	282024	261636	247824	228497	1.07793	1.08458		0.0257731	0.203024	0.108731	3.4619		0.0738928	0.153381	0.117153	2.40577
645	P62753	40S ribosomal protein S6	737774	691451	583451	645298	1.06699	0.904158		0.0341078	0.229221	0.0903746	3.16233		0.622731	0.772148	-0.0660464	-0.53227
646	P00441	Superoxide dismutase [Cu-Zn]	271156	202903	30792.1	40166.6	1.33639	0.76661		0.0157694	0.169967	0.401937	4.02725		0.273628	0.420959	-0.934314	-1.26785
647	Q9UNX3	60S ribosomal protein L26-like 1	787900	757338	554857	610686	1.04035	0.90858		0.269362	0.611076	0.254228	1.28118		0.486804	0.673344	-0.161534	-0.765204
648	P67809	Y-box-binding protein 1	225369	235127	138792	191512	0.958496	0.724714		0.202383	0.527895	-0.0700181	-1.52318	+	0.00635921	0.0406939	-0.45838	-5.23563
649	Q15293	Reticulocalbin-1	46466	47847.3	77741.4	82384	0.971131	0.943646		0.901498	0.957935	0.0354506	0.131811		0.475354	0.66319	0.670383	0.786883
650	Q15102	Platelet-activating factor acetylhydrolase IB subunit gamma	229592	243306	297711	297836	0.943632	0.999581		0.131989	0.438386	-0.0893141	-1.88843		0.610505	0.771793	0.0179628	0.551731
651	P50995	Annexin A11	58056.8	57961.8	32967.7	37940.2	1.00164	0.868938		0.563051	0.845658	0.10508	0.629729		0.776886	0.888452	-0.166076	-0.303153
652	P49915	GMP synthase [glutamine-hydrolyzing]	78109.4	76790.1	84216.6	66482.8	1.01718	1.26674		0.872045	0.945945	-0.0113239	-0.171652		0.116531	0.211491	0.559244	1.99688
653	Q9NQC3	Reticulon-4	129216	121874	82340.5	52602.3	1.06025	1.56534		0.672697	0.877328	-0.0743624	-0.45502		0.0138257	0.0565926	0.574041	4.18828
654	P13073	Cytochrome c oxidase subunit 4 isoform 1, mitochondrial	168954	166107	211253	167243	1.01714	1.26315		0.984858	0.995247	-0.00159454	-0.0201906		0.145316	0.253602	0.437522	1.80544
655	Q92598	Heat shock protein 105 kDa	27871.7	21702.4	6726.86	50658.1	1.28427	0.13279		0.168927	0.490672	0.564885	1.6766		0.147761	0.257229	-2.09599	-1.7911
656	P11166	Solute carrier family 2, facilitated glucose transporter member 1	423869	650443	83605.6	85165.8	0.651661	0.98168		3.2323e-05	0.0773333	-0.613888	-20.6764		0.282005	0.425836	-0.179163	-1.24223
657	P69905	Hemoglobin subunit alpha	70819.7	45825.2	145666	99241.8	1.54543	1.46779		0.935309	0.974345	0.0601816	0.0863887	+	0.00362753	0.0305679	0.508447	6.11208
658	Q14739	Delta(14)-sterol reductase LBR	161213	170997	20173.6	101626	0.942784	0.198508		0.134942	0.436088	-0.110604	-1.86929		0.0471364	0.107912	-1.82278	-2.83436
659	Q02318	Sterol 26-hydroxylase, mitochondrial	15764.1	9003.49	91062.8	87964.3	1.75089	1.03522		0.283716	0.61421	0.637788	1.23709		0.721801	0.842327	-0.0794328	-0.382127
660	Q96DG6	Carboxymethylenebutenolidase homolog	48889.6	53020	7560.79	8787.53	0.922097	0.8604		0.993091	0.998205	-0.00109418	-0.00921171		0.710764	0.832289	0.168378	0.398286
661	Q99439	Calponin-2	39829.3	38717.6	29714.9	34420.8	1.02871	0.863282		0.353885	0.698457	0.0393976	1.04775		0.0671646	0.141094	-0.215739	-2.49444
662	Q16401	26S proteasome non-ATPase regulatory subunit 5	28515.8	30853	31367.2	28208.4	0.924248	1.11198		0.461845	0.785564	-0.165833	-0.812986		0.436612	0.608874	0.800422	0.863404
663	Q13492	Phosphatidylinositol-binding clathrin assembly protein	18817.9	11278.5	42362.3	47471.6	1.66847	0.892372		0.16457	0.486412	1.24805	1.69888		0.185006	0.302179	-0.326248	-1.59928
664	P09110	3-ketoacyl-CoA thiolase, peroxisomal	27641.8	31080	12136.5	14174.1	0.889375	0.856242		0.587789	0.84159	-0.191181	-0.588554		0.620175	0.77189	0.249075	0.536319
665	P62913	60S ribosomal protein L11	373136	362355	254217	271323	1.02975	0.936956		0.181302	0.492184	0.0575371	1.61646		0.181523	0.296782	-0.127757	-1.61542
666	Q92973	Transportin-1	18459.7	7222.14	20013	8292.1	2.55598	2.41351		0.595827	0.844595	0.528571	0.575422		0.204324	0.333042	1.03967	1.51509
667	Q8NEV1	Casein kinase II subunit alpha 3	26924.2	25747.5	21412.6	22738.2	1.0457	0.9417		0.865045	0.94663	0.0501022	0.181168		0.965787	0.979973	0.0169624	0.0456372
668	P62277	40S ribosomal protein S13	327315	348582	287187	308708	0.938989	0.930285		0.135258	0.434725	-0.0777016	-1.86727		0.478573	0.66759	-0.0670478	-0.780747
669	P05386	60S acidic ribosomal protein P1	154302	145616	125489	94423.5	1.05965	1.329		0.315813	0.650039	0.0867329	1.14568		0.0177325	0.0586842	0.473276	3.88721
670	P62917	60S ribosomal protein L8	614049	593173	369314	452633	1.03519	0.815923		0.328828	0.672659	0.0886243	1.11105		0.0178193	0.0583007	-0.26604	-3.88145
671	O96008	Mitochondrial import receptor subunit TOM40 homolog	68832.5	58481.7	95514.9	72644.3	1.17699	1.31483		0.00499774	0.121548	0.270946	5.59827		0.316402	0.470738	0.425498	1.14408
672	P61353	60S ribosomal protein L27	731732	769660	590993	657736	0.950721	0.898526		0.0285869	0.206247	-0.0895036	-3.34932		0.0390642	0.0918294	-0.146838	-3.02258
673	P47929	Galectin-7	15030.8	16809.8	918459	625036	0.894164	1.46945		0.530283	0.826432	-0.333525	-0.686221	+	0.00326657	0.0311579	0.50071	6.28844
674	Q13576	Ras GTPase-activating-like protein IQGAP2	9632.19	7384.96	19167.3	10053.1	1.3043	1.90661		0.924791	0.970053	0.039698	0.100489		0.0151548	0.0583262	0.803918	4.07546
675	Q9NSD9	Phenylalanine--tRNA ligase beta subunit	53061.9	52374.7	41482.6	41052.3	1.01312	1.01048		0.572737	0.848733	-0.0853097	-0.613466		0.345965	0.510856	-0.164715	-1.06731
676	O60610	Protein diaphanous homolog 1	2332.5	2848.28	2253.9	1542.73	0.818914	1.46099		0.0729377	0.347135	-0.303629	-2.41778		0.0160765	0.0571111	0.619538	4.004
677	P13693	Translationally-controlled tumor protein	45197.1	35258.2	47686.3	53695.3	1.28189	0.888092		0.859763	0.944526	-0.0853084	-0.188362		0.3659	0.53288	-0.194347	-1.01881
678	P63279	SUMO-conjugating enzyme UBC9	59096.7	57114.1	49059.9	47784.6	1.03471	1.02669		0.411384	0.754473	0.137101	0.916237		0.577975	0.753867	-0.129042	-0.604749
679	Q09028	Histone-binding protein RBBP4	63936.4	42068.9	54589.7	80992.8	1.5198	0.674007		0.172145	0.493723	0.543034	1.66053		0.15305	0.266096	-0.928999	-1.76093
680	Q02978	Mitochondrial 2-oxoglutarate/malate carrier protein	16597.8	19521.4	10994.1	2682.14	0.850234	4.09901		0.0524147	0.303043	-0.31383	-2.73052		0.206044	0.33164	1.15436	1.508
681	P42126	Enoyl-CoA delta isomerase 1, mitochondrial	229014	192997	107280	71366	1.18662	1.50323		0.249353	0.576571	0.192398	1.34659		0.972653	0.983475	-0.0191104	-0.0364723
682	P04179	Superoxide dismutase [Mn], mitochondrial	38649.6	35897.6	40501.5	32448.1	1.07666	1.24819		0.578357	0.842347	0.261214	0.604114		0.221141	0.352446	0.602087	1.44817
683	P08621	U1 small nuclear ribonucleoprotein 70 kDa	132776	137800	95265.9	129957	0.963542	0.733057		0.714536	0.897236	-0.0249316	-0.392749		0.0851336	0.167162	-0.55379	-2.2763
684	P21266	Glutathione S-transferase Mu 3	9306.52	2681.09	2731.07	6869.07	3.47117	0.397589		0.222905	0.55088	1.16555	1.44145		0.19503	0.31541	-0.937357	-1.55453
685	Q9NQG5	Regulation of nuclear pre-mRNA domain-containing protein 1B	8786.86	8236.01	9458.66	6872.09	1.06688	1.37639		0.450492	0.777063	0.234576	0.835389		0.689911	0.821096	0.191206	0.429161
686	Q13630	GDP-L-fucose synthase	31778.2	18129.6	33301	36685.3	1.75284	0.907748		0.107483	0.399233	1.31914	2.06792		0.854686	0.93389	-0.0592362	-0.195288
687	Q13057	Bifunctional coenzyme A synthase	16552.6	18209.2	4260.47	8266.39	0.909025	0.515397		0.411722	0.754029	0.848431	0.915511		0.0252103	0.0713563	-1.29647	-3.48617
688	P17931	Galectin-3	341033	349543	12904.2	17379.9	0.975652	0.742479		0.247556	0.580545	-0.0380465	-1.35272		0.64831	0.792323	0.278993	0.492291
689	Q15185	Prostaglandin E synthase 3	175164	203799	260070	381683	0.859495	0.681378		0.31813	0.650323	-0.164042	-1.13942	+	0.00306156	0.029863	-0.654203	-6.39965
690	P30043	Flavin reductase (NADPH)	77222.3	71532.7	110921	146321	1.07954	0.75807		0.887352	0.95266	-0.0305443	-0.150909		0.0236293	0.0672281	-0.400301	-3.55795
691	P16930	Fumarylacetoacetase	15477.3	18060.3	10521.9	23499	0.856982	0.447758		0.391383	0.740034	-0.127696	-0.96008		0.510624	0.698776	-0.677527	-0.721316
692	Q15942	Zyxin	57173.1	101765	27328.8	30094.2	0.561814	0.90811		0.010761	0.143686	-0.663955	-4.50745		0.314205	0.467831	-0.582195	-1.15005
693	P49773	Histidine triad nucleotide-binding protein 1	7223.8	11500.8	6558.76	7931.36	0.628112	0.826941		0.476026	0.801331	-0.427454	-0.785598		0.177678	0.293474	-0.434495	-1.63361
694	P14174	Macrophage migration inhibitory factor	445661	597737	1.12911e+06	1214731	0.745581	0.929513		0.0619261	0.308406	-0.333689	-2.5708		0.953019	0.974381	0.0101045	0.0626927
695	P52815	39S ribosomal protein L12, mitochondrial	124354	107654	111028	104812	1.15514	1.05931		0.214919	0.545325	0.13287	1.47231		0.0399633	0.0935814	0.0872726	2.99946
696	P80404	4-aminobutyrate aminotransferase, mitochondrial	9308.54	4423.91	4625.01	2781.84	2.10414	1.66258		0.734532	0.900234	0.376927	0.363639		0.09816	0.189579	0.591657	2.14838
697	P16401	Histone H1.5	312458	286951	20126.6	25863.5	1.08889	0.778188		0.638843	0.869371	0.0483398	0.506977		0.976903	0.985347	0.0530376	0.0308026
698	Q9UKM9	RNA-binding protein Raly	14594.8	21780	15357.3	29079.2	0.670103	0.528119		0.576371	0.849269	-0.219999	-0.607413		0.477918	0.667551	-0.746352	-0.781993
699	P62847	40S ribosomal protein S24	235244	201347	193784	178485	1.16835	1.08572		0.414576	0.756189	0.0938683	0.909406		0.634805	0.783341	0.0534223	0.513279
700	O00264	Membrane-associated progesterone receptor component 1	55246.8	86919.6	158662	118749	0.635609	1.33611		0.0434717	0.269832	-0.493672	-2.91474		0.039478	0.0913991	0.478691	3.01186
701	Q14165	Malectin	47909.3	43341.2	14384.8	3393.6	1.1054	4.23881		0.868597	0.946678	-0.0791076	-0.176338		0.287051	0.431673	1.11673	1.22715
702	P19623	Spermidine synthase	69016.1	77297.2	30556.3	30911	0.892867	0.988523		0.582278	0.841051	-0.125533	-0.597625		0.498595	0.687145	0.473656	0.743283
703	P08708	40S ribosomal protein S17	88195.8	96043	88396	109227	0.918295	0.809291		0.227706	0.559088	-0.216845	-1.42343		0.0162611	0.0563288	-0.396758	-3.99028
704	P55263	Adenosine kinase	21158.9	19107.6	5163.6	18032.3	1.10736	0.286352		0.803981	0.926312	-0.179935	-0.265173		0.554483	0.736419	-0.687156	-0.644274
705	Q5R3I4	Tetratricopeptide repeat protein 38	7773.62	5909.93	34845.4	32666.8	1.31535	1.06669		0.743157	0.900216	0.113356	0.351199		0.577911	0.754817	0.193561	0.604854
706	Q14978	Nucleolar and coiled-body phosphoprotein 1	35081	37461.8	23997.5	221102	0.936448	0.108536		0.0976549	0.382142	-0.098628	-2.15298		0.601382	0.769119	-0.959342	-0.566412
707	P08574	Cytochrome c1, heme protein, mitochondrial	28967.7	20711.3	103627	51647.2	1.39864	2.00643		0.71246	0.895094	0.148888	0.395794		0.383674	0.552545	0.454678	0.977489
708	Q9NUJ1	Mycophenolic acid acyl-glucuronide esterase, mitochondrial	39128.6	39488.4	21909.1	8641.28	0.990887	2.5354		0.719478	0.899185	-0.0746854	-0.385518		0.390511	0.557409	0.672049	0.962036
709	P21399	Cytoplasmic aconitate hydratase	9814.18	10688.5	10556.9	9402.16	0.918203	1.12282		0.561723	0.844718	0.806991	0.631973		0.309065	0.465821	0.518549	1.16415
710	Q07666	KH domain-containing, RNA-binding, signal transduction-associated protein 1	179070	168353	166638	184820	1.06366	0.901619		0.177593	0.49713	0.0656974	1.63402		0.0727488	0.151018	-0.171841	-2.42018
711	Q04917	14-3-3 protein eta	79892.1	76508.9	63951	78531.8	1.04422	0.814333		0.5754	0.850113	0.0486062	0.609028		0.624073	0.773235	-0.123304	-0.530148
712	P49720	Proteasome subunit beta type-3	109617	104002	37853.9	61008	1.05399	0.620475		0.34539	0.688389	0.0561225	1.06875		0.124516	0.227412	-1.09248	-1.93903
713	P30049	ATP synthase subunit delta, mitochondrial	118986	110680	14440.6	37590.4	1.07505	0.384157		0.242573	0.570536	0.06991	1.36992	+	0.000378436	0.0364706	-1.4976	-11.072
714	P35270	Sepiapterin reductase	27301	31383.4	48355.4	23213.5	0.869919	2.08307		0.582651	0.840556	-0.0969804	-0.597009		0.107682	0.198654	1.20005	2.06629
715	O94826	Mitochondrial import receptor subunit TOM70	35195.6	83161.7	135011	17134.6	0.42322	7.87941		0.138676	0.441133	-1.15824	-1.84572		0.121361	0.22043	2.01767	1.96139
716	P63220	40S ribosomal protein S21	637216	676922	508862	659319	0.941344	0.771799		0.167851	0.488904	-0.0845318	-1.68205	+	0.000750686	0.019375	-0.364038	-9.27782
717	P51572	B-cell receptor-associated protein 31	252044	247998	294886	290034	1.01632	1.01673		0.619012	0.855098	-0.0301355	-0.538165		0.742434	0.862192	-0.0210807	-0.352239
718	P61019	Ras-related protein Rab-2A	60695.6	66256.5	21633.8	27132	0.91607	0.797353		0.250602	0.576056	-0.203369	-1.34236		0.880535	0.937455	-0.0733763	-0.160136
719	Q9BRA2	Thioredoxin domain-containing protein 17	127334	132721	74554.2	65357.3	0.959412	1.14072		0.082697	0.357697	-0.0907453	-2.30266		0.0212942	0.0657455	0.22578	3.67516
720	P62851	40S ribosomal protein S25	782783	782294	652966	747637	1.00063	0.873373		0.438821	0.777215	-0.0416374	-0.858898	+	0.00135191	0.02075	-0.195652	-7.95607
721	P61981	14-3-3 protein gamma	113368	114864	79164.8	72714.7	0.986975	1.0887		0.577996	0.844064	0.0534318	0.604713		0.176438	0.292	0.246784	1.63957
722	Q9BTT0	Acidic leucine-rich nuclear phosphoprotein 32 family member E	94419.2	88199.4	48078.6	10184	1.07052	4.721		0.556791	0.838704	0.0797723	0.640342		0.353473	0.514481	1.27593	1.04876
723	Q56VL3	OCIA domain-containing protein 2	29405.6	24937.3	201212	123370	1.17918	1.63097		0.137308	0.439481	0.371538	1.85428	+	0.000124683	0.0275556	0.707507	14.6982
724	P61457	Pterin-4-alpha-carbinolamine dehydratase	123499	119162	59234	82406.9	1.03639	0.718799		0.22282	0.551185	0.116714	1.44177	+	0.00189784	0.0273333	-0.422266	-7.27386
725	Q16629	Serine/arginine-rich splicing factor 7	262031	256755	226179	240315	1.02055	0.941179		0.500575	0.810624	0.0298386	0.739641		0.187274	0.304918	-0.0893021	-1.58894
726	O00764	Pyridoxal kinase	36413.3	37725.3	7163.02	12978.4	0.965222	0.55192		0.880097	0.951113	-0.0374435	-0.16073		0.261821	0.404561	-0.862953	-1.30526
727	P26583	High mobility group protein B2	310768	315105	191242	246197	0.986236	0.776784		0.943975	0.978341	-0.0037473	-0.0747874	+	0.00439816	0.0334545	-0.394642	-5.79873
728	Q9Y3U8	60S ribosomal protein L36	362347	371503	257454	262930	0.975354	0.979171		0.599603	0.840423	-0.0279973	-0.569292		0.410615	0.582952	-0.0407632	-0.917888
729	P68402	Platelet-activating factor acetylhydrolase IB subunit beta	45097.8	63009.2	59558.5	32068.6	0.715733	1.85722		0.229578	0.562671	-0.725135	-1.4165		0.0504084	0.11478	0.849087	2.7685
730	P10620	Microsomal glutathione S-transferase 1	105094	122185	150310	182970	0.860122	0.821504		0.475012	0.801811	-0.122915	-0.787537		0.752556	0.871634	0.251503	0.337716
731	Q9Y2Q3	Glutathione S-transferase kappa 1	88595.1	81688.2	17491.2	20935.3	1.08455	0.835485		0.493206	0.809492	0.208171	0.753253		0.0802723	0.159031	-0.380403	-2.32977
732	Q13151	Heterogeneous nuclear ribonucleoprotein A0	38834.9	39927.5	32687.8	30402.8	0.972634	1.07516		0.706489	0.888959	0.0342093	0.404576		0.256752	0.402395	0.291007	1.32183
733	Q07812	Apoptosis regulator BAX	9581.85	27143.7	220130	191536	0.353005	1.14929		0.698898	0.884916	-0.548361	-0.415796		0.0136059	0.0570149	0.187449	4.20819
734	P49755	Transmembrane emp24 domain-containing protein 10	62956.8	67572.5	56337.1	38504.8	0.931693	1.46312		0.293374	0.625909	-0.244224	-1.2086		0.0171737	0.0591409	0.55324	3.9251
735	Q969H8	Myeloid-derived growth factor	70220.6	71451.3	30661.5	46978	0.982776	0.652678		0.662136	0.872475	0.0854619	0.471065		0.809692	0.911101	-0.251229	-0.257229
736	P78344	Eukaryotic translation initiation factor 4 gamma 2	29652.5	26738	45822.2	31198.2	1.109	1.46875		0.12206	0.415887	0.155006	1.95639	+	0.00668009	0.04116	0.646542	5.16388
737	P46779	60S ribosomal protein L28	40712.2	52912.8	19378.7	18216.4	0.769419	1.0638		0.956018	0.979932	-0.0548007	-0.0586842		0.877693	0.937031	0.132442	0.163988
738	P20340	Ras-related protein Rab-6A	155905	139743	142085	108368	1.11565	1.31114		0.0594947	0.318079	0.170778	2.6088		0.150663	0.263011	0.473886	1.77441
739	Q13242	Serine/arginine-rich splicing factor 9	78260.6	86284.7	49216	73249.5	0.907004	0.671895		0.0430994	0.268113	-0.176209	-2.92334	+	0.00347003	0.0313418	-0.532218	-6.18626
740	P68036	Ubiquitin-conjugating enzyme E2 L3	53427.4	55674.8	37636	46917.9	0.959634	0.802167		0.512606	0.810254	-0.0890754	-0.717734		0.172866	0.287094	-0.445751	-1.65697
741	Q71UI9	Histone H2A.V	163619	178370	109479	230345	0.917299	0.475283		0.289656	0.622	-0.0923824	-1.21946	+	0.000928502	0.0196842	-1.1769	-8.77861
742	Q7L266	Isoaspartyl peptidase/L-asparaginase	13795.2	10194.7	115085	129587	1.35318	0.888088		0.783318	0.910261	-0.348997	-0.29409		0.033981	0.0885625	-0.149971	-3.16621
743	O43169	Cytochrome b5 type B	224452	211420	62474.9	66325.6	1.06164	0.941942		0.146247	0.462812	0.0878995	1.79995		0.585592	0.75729	0.106864	0.592163
744	P35914	Hydroxymethylglutaryl-CoA lyase, mitochondrial	21804.9	18991.8	50427	46480.1	1.14812	1.08492		0.842823	0.939306	0.0521113	0.211518		0.482927	0.669796	0.107478	0.7725
745	Q9Y6N5	Sulfide:quinone oxidoreductase, mitochondrial	53798.4	19734.2	21938.1	20258.2	2.72615	1.08293		0.0242646	0.204821	1.27412	3.52844		0.515925	0.705818	0.185965	0.711757
746	O14737	Programmed cell death protein 5	74354.8	35428.8	37896.5	56778.8	2.09871	0.667441		0.794097	0.918473	0.239625	0.27897		0.437671	0.610249	-0.429785	-0.861242
747	O60884	DnaJ homolog subfamily A member 2	21923.7	18815.5	8089.91	11509.2	1.16519	0.702906		0.00193323	0.101176	0.225011	7.23823		0.273944	0.418387	-0.525165	-1.26687
748	P30046	D-dopachrome decarboxylase	166394	198235	29460.1	17557.2	0.839377	1.67795		0.10664	0.399916	-0.324632	-2.07487		0.371059	0.537312	0.555063	1.00664
749	Q92820	Gamma-glutamyl hydrolase	50273.3	43839.7	29165.7	16101	1.14675	1.81142		0.483457	0.806501	0.263699	0.7715		0.261061	0.404034	0.84594	1.30773
750	P62760	Visinin-like protein 1	6527.46	4408.28	5162.76	10027.3	1.48073	0.514869		0.11827	0.404436	0.630376	1.98392		0.0345967	0.0894974	-0.792135	-3.14751
751	Q96FQ6	Protein S100-A16	64846.8	66662.8	16218.5	17566.7	0.972758	0.923255		0.247361	0.581481	-0.101328	-1.35338		0.881554	0.937107	0.0652011	0.158756
752	Q02818	Nucleobindin-1	2094.22	8146.72	5716.98	3947.68	0.257063	1.44819		0.109235	0.400939	-1.39869	-2.05366		0.717744	0.837912	0.173895	0.388053
753	Q6UB35	Monofunctional C1-tetrahydrofolate synthase, mitochondrial	35666.2	31288.3	69183.6	23252.5	1.13992	2.97532		0.341441	0.683656	1.32108	1.07867		0.0175042	0.0590728	1.29756	3.90251
754	Q86U42	Polyadenylate-binding protein 2	75924.1	55891.2	136209	106474	1.35843	1.27927		0.360726	0.703811	0.535668	1.03117		0.296906	0.450115	0.412454	1.19841
755	O14744	Protein arginine N-methyltransferase 5	28350.6	24159.6	30280.9	8329.01	1.17347	3.63559		0.028986	0.204088	0.25801	3.33442		0.672962	0.815041	0.632421	0.45462
756	P55010	Eukaryotic translation initiation factor 5	43054.4	41132.7	25057.7	26357.3	1.04672	0.950693		0.172276	0.491881	0.17457	1.65988		0.976448	0.98645	-0.014492	-0.0314088
757	P11233	Ras-related protein Ral-A	84124.4	84716.1	46181.4	52554.7	0.993015	0.878729		0.728378	0.899957	0.0157547	0.372558		0.594786	0.765114	0.237171	0.577117
758	P61619	Protein transport protein Sec61 subunit alpha isoform 1	66798.8	61854.6	44222	45767.2	1.07993	0.966237		0.6206	0.854303	0.0840855	0.535644		0.793115	0.897361	0.0564232	0.280345
759	O95571	Persulfide dioxygenase ETHE1, mitochondrial	93410.3	83760.1	75972.5	56770.1	1.11521	1.33825		0.44447	0.779345	0.172798	0.847457		0.242739	0.387043	1.04742	1.36935
760	P35754	Glutaredoxin-1	19296	44470.4	90487.3	23066.5	0.433906	3.92288		0.747333	0.903003	-0.332718	-0.345199		0.273889	0.419241	1.14388	1.26704
761	P11169	Solute carrier family 2, facilitated glucose transporter member 3	2943.98	12096.8	8332.35	11312.3	0.243368	0.736576		0.0676461	0.333606	-1.49387	-2.48777		0.213885	0.338441	-0.604095	-1.47639
762	P55327	Tumor protein D52	70781.3	78686.8	19053.7	29517	0.899532	0.645517		0.307763	0.646769	-0.0855586	-1.16776		0.60903	0.775034	-0.251609	-0.554095
763	Q9P0L0	Vesicle-associated membrane protein-associated protein A	62189.5	63256.2	75523.7	38638.5	0.983136	1.95462		0.658279	0.873435	-0.116451	-0.476961		0.379502	0.547426	0.561508	0.987039
764	Q13907	Isopentenyl-diphosphate Delta-isomerase 1	13082.4	15751.1	19818.7	13228.5	0.830572	1.49818		0.45643	0.776491	-0.185641	-0.823615		0.0610788	0.130729	0.743906	2.58385
765	Q8WVM8	Sec1 family domain-containing protein 1	36846	26718.9	10095.4	11458.9	1.37903	0.881003		0.273903	0.613088	0.319834	1.267		0.392574	0.559338	-0.410382	-0.957417
766	Q01081	Splicing factor U2AF 35 kDa subunit	65775.8	41492.8	43722	44483.5	1.58523	0.982881		0.0968114	0.385834	0.515472	2.16072		0.615041	0.773144	-0.269403	-0.544482
767	P46778	60S ribosomal protein L21	187071	190301	165632	137994	0.983025	1.20028		0.590297	0.842172	-0.0307713	-0.584444		0.0525932	0.11761	0.352875	2.72723
768	P82979	SAP domain-containing ribonucleoprotein	96544.1	100732	78383.5	112478	0.958428	0.696878		0.508183	0.813148	-0.0737451	-0.725743		0.0988793	0.188846	-0.706996	-2.14188
769	P63208	S-phase kinase-associated protein 1	8549.92	27437.8	7166.41	21101.4	0.311612	0.339618		0.569766	0.848848	-0.824494	-0.618435		0.224319	0.358717	-1.12183	-1.4361
770	P11908	Ribose-phosphate pyrophosphokinase 2	104690	113498	83539.5	90158.6	0.92239	0.926584		0.193837	0.51014	-0.174354	-1.55972		0.668143	0.810414	-0.173722	-0.461921
771	Q13404	Ubiquitin-conjugating enzyme E2 variant 1	125844	135308	132161	161609	0.930057	0.817779		0.125868	0.430704	-0.0816396	-1.92963	+	0.00131756	0.0211915	-0.30817	-8.0101
772	O94903	Pyridoxal phosphate homeostasis protein	17066	12379.7	7432.64	16566.7	1.37855	0.448649		0.101967	0.392022	0.437906	2.11454		0.0981689	0.188968	-1.2516	-2.1483
773	Q16774	Guanylate kinase	10011.5	20876.3	9676.71	11999.6	0.479562	0.806421		0.283204	0.61601	-0.639047	-1.23863		0.165103	0.277784	-0.93914	-1.69613
774	P62314	Small nuclear ribonucleoprotein Sm D1	98285.7	93929.2	94370.1	94029	1.04638	1.00363		0.871345	0.946425	-0.0233771	-0.172602		0.700935	0.824384	0.0559432	0.412779
775	Q15370	Elongin-B	33142	65047.6	78885.2	84156.5	0.509504	0.937363		0.0199859	0.1968	-0.837342	-3.74776		0.689393	0.821654	0.164845	0.429934
776	P62910	60S ribosomal protein L32	142751	139428	147404	107010	1.02384	1.37748		0.864136	0.948063	-0.0243231	-0.182406	+	0.00232231	0.0246769	0.416893	6.89297
777	P35080	Profilin-2	74268.8	80813.7	45663.2	55587.3	0.919013	0.821467		0.101164	0.391589	-0.169232	-2.12156		0.0209475	0.0653988	-0.28764	-3.69387
778	P22309	UDP-glucuronosyltransferase 1A1	14824.9	12805.1	11908.6	1902.25	1.15773	6.26026		0.855978	0.941872	0.0853297	0.193524		0.038693	0.0921914	2.3089	3.0323
779	Q12907	Vesicular integral-membrane protein VIP36	18746.4	27847.3	64338.4	5741.95	0.673186	11.205		0.430353	0.776162	-0.307979	-0.876272		0.018759	0.0592564	2.88247	3.8212
780	P22061	Protein-L-isoaspartate(D-aspartate) O-methyltransferase	72394.6	72443.2	69223.7	59132	0.999329	1.17066		0.769457	0.905854	0.0166594	0.313657		0.82385	0.91857	-0.0893825	-0.237621
781	P46087	Probable 28S rRNA (cytosine(4447)-C(5))-methyltransferase	54577.8	49869.7	24636.9	35183.2	1.09441	0.700246		0.677294	0.882235	-0.194115	-0.44808		0.867528	0.936555	0.15767	0.17779
782	Q96T76	MMS19 nucleotide excision repair protein homolog	4869.22	31572.2	23155.8	5195.79	0.154225	4.45664		0.0865892	0.36703	-1.91555	-2.26095		0.0623431	0.132646	2.04635	2.56446
783	Q16643	Drebrin	6283.47	12621	80173.3	67448	0.497859	1.18867		0.764606	0.906292	-0.336236	-0.32054		0.443797	0.619353	0.214243	0.848815
784	O43399	Tumor protein D54	67661.4	58207.5	30921.3	39434.1	1.16242	0.784125		0.00130757	0.102571	0.214413	8.02614		0.329349	0.486657	-0.703838	-1.10969
785	Q96PK6	RNA-binding protein 14	64711	76130.8	42961.9	48157.9	0.849998	0.892104		0.271304	0.610609	-0.32424	-1.27509		0.483828	0.66973	-0.220231	-0.7708
786	O00487	26S proteasome non-ATPase regulatory subunit 14	24157	26188	35129.3	33819.1	0.922443	1.03874		0.665765	0.872758	-0.0993449	-0.465536		0.752058	0.872036	-0.0800076	-0.338429
787	P23588	Eukaryotic translation initiation factor 4B	34638	29734.3	36500.9	21142	1.16492	1.72646		0.277042	0.616802	0.441509	1.25732	+	0.000786604	0.022	0.774763	9.16587
788	Q10713	Mitochondrial-processing peptidase subunit alpha	5699.07	457.639	7642.44	1965.65	12.4532	3.88799		0.169844	0.492913	2.46561	1.67199	+	0.00448308	0.0341573	2.02481	5.76837
789	Q13283	Ras GTPase-activating protein-binding protein 1	37472.1	23110.6	30861.4	60816.3	1.62142	0.507453		0.192042	0.506909	0.545626	1.56762		0.0179041	0.0579221	-1.2494	-3.87586
790	Q7Z2K6	Endoplasmic reticulum metallopeptidase 1	66964.8	8265.29	48690.1	17026	8.10193	2.85974		0.738467	0.898452	0.635471	0.357956		0.674524	0.814279	0.540119	0.452258
791	P09493	Tropomyosin alpha-1 chain	82111.6	98778.6	96627.9	56852.5	0.831269	1.69962		0.439796	0.777071	-0.265779	-0.856915		0.54348	0.732866	0.31384	0.663183
792	Q15363	Transmembrane emp24 domain-containing protein 2	20072.3	21431	16555.8	9035.22	0.936601	1.83236		0.110133	0.39688	-0.131104	-2.04645		0.0591608	0.127609	1.25586	2.61416
793	O00303	Eukaryotic translation initiation factor 3 subunit F	39206.1	41980.2	31571.6	23999.9	0.933917	1.31549		0.334393	0.678515	-0.068051	-1.09663		0.507806	0.698812	-0.830245	-0.726428
794	O60716	Catenin delta-1	9233.58	3569.57	24170.1	12489.8	2.58674	1.93518		0.0179429	0.196444	1.45203	3.87331		0.189758	0.308096	1.60286	1.57776
795	Q14108	Lysosome membrane protein 2	59948.6	68320.6	26817.7	19745.5	0.87746	1.35816		0.869506	0.945544	0.0451498	0.175101		0.174903	0.289681	0.409119	1.647
796	Q96QD8	Sodium-coupled neutral amino acid transporter 2	5065.63	3059.62	4592.66	5358.13	1.65564	0.857138		0.10256	0.391255	0.831591	2.1094		0.908289	0.951879	-0.10451	-0.122664
797	P55212	Caspase-6	13551.2	12591	7887.62	6628.26	1.07626	1.19		0.35716	0.701227	1.01529	1.03978		0.762265	0.876071	0.104567	0.323867
798	P35268	60S ribosomal protein L22	149790	150443	176062	202574	0.995657	0.869126		0.818112	0.929866	0.0128161	0.245554		0.152192	0.265158	-0.144311	-1.76575
799	Q96A26	Protein FAM162A	37184.5	55172.1	38027.3	42533.7	0.673973	0.894053		0.0180393	0.193375	-0.723144	-3.86701		0.552349	0.735597	0.591264	0.647921
800	P51571	Translocon-associated protein subunit delta	52245.5	49243.4	67571.6	34730.1	1.06097	1.94562		0.359922	0.704253	0.423933	1.0331		0.232032	0.373903	0.717446	1.40751
801	Q01844	RNA-binding protein EWS	153571	143702	117394	103891	1.06868	1.12997		0.080958	0.355012	0.0927505	2.32201		0.602146	0.767662	0.116278	0.565177
802	O14561	Acyl carrier protein, mitochondrial	38157.4	40531.9	18164.8	10425.7	0.941417	1.7423		0.773999	0.904918	-0.257143	-0.30723		0.0741318	0.153563	1.25492	2.40279
803	Q9BRX8	Peroxiredoxin-like 2A	29173.7	28350.6	20133.3	18521.6	1.02903	1.08702		0.964604	0.983147	0.00868162	0.0472164		0.641206	0.788092	0.168749	0.503298
804	P46776	60S ribosomal protein L27a	578947	540895	405888	415462	1.07035	0.976957		0.048043	0.28485	0.132184	2.81559		0.313492	0.466831	-0.0310624	-1.15199
805	P37108	Signal recognition particle 14 kDa protein	91324.9	92093.9	136490	147186	0.99165	0.927332		0.446948	0.780326	0.0819887	0.842476		0.0773378	0.156989	-0.145543	-2.36385
806	Q13442	28 kDa heat- and acid-stable phosphoprotein	127473	124597	58449.1	71102.7	1.02309	0.822038		0.595934	0.843437	0.0836639	0.575248		0.326276	0.481928	-0.456206	-1.11774
807	Q9NY12	H/ACA ribonucleoprotein complex subunit 1	84525.2	70475.8	66887.9	48174.9	1.19935	1.38844		0.00496056	0.1256	0.252563	5.60982	+	0.00209554	0.0241967	0.421548	7.08462
808	Q15424	Scaffold attachment factor B1	107565	107164	75893.9	109638	1.00374	0.692226		0.393883	0.741507	0.148317	0.954498		0.559466	0.739268	-0.316077	-0.635796
809	Q9BQE3	Tubulin alpha-1C chain	298030	288912	371873	282227	1.03156	1.31764		0.366393	0.710714	0.0719159	1.01764		0.0373573	0.0924532	0.405175	3.06823
810	Q13885	Tubulin beta-2A chain	4810.73	2607.83	45075.6	35481.5	1.84473	1.2704		0.0724612	0.345905	1.41918	2.42384		0.0123658	0.0545512	0.40049	4.32835
811	P62854	40S ribosomal protein S26	50341.9	32979.6	45562.9	28813.5	1.52646	1.5813		0.232489	0.561214	1.02722	1.40584		0.0152005	0.0579155	0.596448	4.07179
812	Q9Y4P3	Transducin beta-like protein 2	11866.8	12240	17672.8	9601.21	0.969513	1.84069		0.82148	0.931618	0.0895125	0.240895		0.23085	0.372283	0.840126	1.41183
813	Q9Y2V2	Calcium-regulated heat-stable protein 1	24887.2	31637	42478.4	21079	0.786647	2.0152		0.807487	0.929706	0.142066	0.260294		0.485163	0.671314	0.513622	0.768286
814	Q9P1F3	Costars family protein ABRACL	77181.4	56835.3	26842.1	22937.4	1.35798	1.17023		0.062308	0.307079	0.308363	2.56499		0.578098	0.752783	-0.66417	-0.604545
815	Q9H8H3	Methyltransferase-like protein 7A	10898	6157.53	18705.6	23138.1	1.76986	0.808436		0.348521	0.69074	1.45161	1.06096		0.322642	0.479506	-0.485202	-1.12735
816	P62318	Small nuclear ribonucleoprotein Sm D3	205914	191337	212052	221038	1.07619	0.959345		0.127347	0.432682	0.107477	1.91949		0.756354	0.873333	0.0452995	0.33229
817	P49458	Signal recognition particle 9 kDa protein	98060.7	111530	115613	141081	0.879234	0.819483		0.0767602	0.360392	-0.185275	-2.37073	+	0.00724988	0.04	-0.334207	-5.0463
818	O75964	ATP synthase subunit g, mitochondrial	130282	28859.6	220169	139528	4.51436	1.57795		0.0055805	0.138	1.92079	5.42983		0.064119	0.135221	0.535439	2.53797
819	Q6NZI2	Caveolae-associated protein 1	7605.45	42514.8	111970	82750	0.178889	1.35311		0.0252858	0.204	-2.30356	-3.48288		0.184109	0.301629	0.731902	1.6034
820	P26440	Isovaleryl-CoA dehydrogenase, mitochondrial	104362	106659	32045.5	27957.7	0.978468	1.14621		0.763257	0.906331	0.0265427	0.322457		0.945193	0.973545	0.0168635	0.073157
821	Q9Y3F4	Serine-threonine kinase receptor-associated protein	48873	33265	29406.4	82456.4	1.4692	0.35663		0.210818	0.542115	0.487936	1.48861		0.100089	0.189943	-1.10235	-2.13105
822	P13473	Lysosome-associated membrane glycoprotein 2	42700.7	46114.7	20609.9	11643	0.925967	1.77016		0.604255	0.843524	-0.0891651	-0.561774		0.645453	0.790159	0.55159	0.49671
823	P26196	Probable ATP-dependent RNA helicase DDX6	34515.7	21658.3	36476.4	24623.5	1.59365	1.48136		0.242236	0.571653	0.364402	1.3711		0.318996	0.474987	0.724066	1.13709
824	O60841	Eukaryotic translation initiation factor 5B	47526.9	56399.2	53902.2	36776.2	0.842687	1.46568		0.475296	0.800793	0.720746	0.786993		0.28471	0.428368	0.371613	1.23412
825	O75396	Vesicle-trafficking protein SEC22b	30079.9	21406.1	30962.3	16268.8	1.4052	1.90317		0.255749	0.5839	0.344052	1.32514		0.378915	0.547235	0.535866	0.988388
826	P60903	Protein S100-A10	16654.3	17740.7	322641	208223	0.938763	1.5495		0.588108	0.840625	-0.260136	-0.588031		0.105311	0.195028	0.774345	2.08595
827	O43324	Eukaryotic translation elongation factor 1 epsilon-1	79925.1	74175.5	67632.6	40923.6	1.07751	1.65265		0.70768	0.88862	-0.103315	-0.402821		0.253819	0.399599	0.574047	1.33156
828	P09496	Clathrin light chain A	62231.9	59221.7	85589.9	77406.7	1.05083	1.10572		0.994118	0.997971	0.00130304	0.00784305		0.992962	0.993818	-0.00410906	-0.00938414
829	P60866	40S ribosomal protein S20	782824	741927	699690	796749	1.05512	0.878181		0.308691	0.644849	0.0478471	1.16518		0.0574765	0.124803	-0.169853	-2.64173
830	Q9NX63	MICOS complex subunit MIC19	53801.3	52683	78627.4	58699.8	1.02123	1.33948		0.496175	0.809774	-0.380265	-0.747749		0.267419	0.411736	0.511926	1.28732
831	Q13435	Splicing factor 3B subunit 2	123118	110733	95067.1	107475	1.11185	0.884547		0.409539	0.753642	0.104797	0.920206		0.820216	0.917055	-0.0413761	-0.242642
832	Q9BXP5	Serrate RNA effector molecule homolog	35532.1	31091.3	28797.3	35187.8	1.14283	0.818389		0.523547	0.819993	-0.54946	-0.698137		0.883735	0.937667	-0.04999	-0.155803
833	Q9C005	Protein dpy-30 homolog	27868.2	31047.6	16636.2	22182.9	0.897595	0.749952		0.810176	0.931202	-0.0344219	-0.256557		0.709472	0.831571	-0.233073	-0.400184
834	P55735	Protein SEC13 homolog	23478.7	21218.3	28806.5	29716	1.10653	0.969394		0.21761	0.547338	0.121668	1.46178		0.41333	0.58661	0.293475	0.912067
835	O43592	Exportin-T	3400.15	7387.11	22929.8	16749.6	0.460282	1.36898		0.561408	0.845056	-0.719279	-0.632507		0.114671	0.208298	0.996653	2.01098
836	Q14258	E3 ubiquitin/ISG15 ligase TRIM25	7062.64	6691.57	7301.63	3683.11	1.05545	1.98246		0.622019	0.851899	-0.257629	-0.533397		0.043463	0.0993874	0.851626	2.91493
837	P43307	Translocon-associated protein subunit alpha	116888	115662	88073.8	78805.9	1.0106	1.1176		0.449803	0.778058	-0.10057	-0.836764		0.558451	0.738317	0.075566	0.637518
838	Q96SQ9	Cytochrome P450 2S1	29341.5	38020.2	21241.1	16135.7	0.771733	1.3164		0.629107	0.862036	-0.173639	-0.522213		0.915942	0.956361	0.0595954	0.112372
839	Q9NUD5	Zinc finger CCHC domain-containing protein 3	9792.18	6969.3	8365.37	4590.4	1.40504	1.82236		0.719192	0.90027	0.453196	0.385936		0.2881	0.432032	1.05366	1.22405
840	O95816	BAG family molecular chaperone regulator 2	54665.9	63524.7	21722.9	20542.1	0.860546	1.05748		0.207406	0.541173	-0.177227	-1.50242		0.572296	0.750258	-0.38209	-0.614202
841	Q12792	Twinfilin-1	38996.5	40343.1	43680.7	47399.4	0.966622	0.921547		0.248145	0.57787	-0.0476367	-1.3507		0.762095	0.87702	-0.0568167	-0.32411
842	Q96CN7	Isochorismatase domain-containing protein 1	33771.4	27467.3	27754.1	28222	1.22951	0.983421		0.109479	0.4	0.268686	2.0517		0.539447	0.729958	0.825044	0.670181
843	Q9Y5L4	Mitochondrial import inner membrane translocase subunit Tim13	10616.6	11992.8	39754.9	12026.6	0.885252	3.30557		0.853345	0.941876	0.253612	0.197119		0.0426488	0.0988416	1.76683	2.93387
844	P15170	Eukaryotic peptide chain release factor GTP-binding subunit ERF3A	37863.6	30132.9	80733.6	80612.7	1.25656	1.0015		0.271101	0.611632	0.775272	1.27572		0.905177	0.953043	0.0344426	0.126854
845	P67812	Signal peptidase complex catalytic subunit SEC11A	49254.4	53498.3	64947.4	55869.3	0.920673	1.16249		0.753841	0.90799	-0.0389439	-0.33588		0.778979	0.886558	0.0664851	0.300201
846	P52895	Aldo-keto reductase family 1 member C2	39601.1	133320	4321.72	6853.62	0.297038	0.630575		0.439849	0.775733	-0.679458	-0.856806		0.177862	0.29305	-0.847005	-1.63273
847	P61923	Coatomer subunit zeta-1	16367.7	12062.1	19937	4502.24	1.35695	4.42824		0.287837	0.620867	1.33632	1.22482		0.0156333	0.0575105	1.87231	4.03773
848	O00291	Huntingtin-interacting protein 1	3764.27	11023.6	33469.1	30064.6	0.341473	1.11324		0.546527	0.829202	-0.914684	-0.657919		0.724595	0.842793	-0.279489	-0.378058
849	Q07866	Kinesin light chain 1	6219.86	8714.56	38452.1	37070.4	0.713732	1.03727		0.338402	0.679297	-1.36856	-1.08637		0.71404	0.833868	-0.090285	-0.393476
850	Q92688	Acidic leucine-rich nuclear phosphoprotein 32 family member B	98876.1	81881.8	64933.1	52798	1.20755	1.22984		0.187887	0.499727	0.274692	1.58617		0.0682368	0.142849	0.41265	2.47965
851	Q96G23	Ceramide synthase 2	29806.6	11937.1	35380.7	35202.9	2.49697	1.00505		0.162524	0.484504	1.38254	1.70956		0.588203	0.759852	-0.187846	-0.587874
852	Q96TA1	Protein Niban 2	14745.3	6445.32	16451.1	27881.1	2.28775	0.590043		0.0908543	0.372667	1.13338	2.2176		0.102108	0.18995	-0.610284	-2.11332
853	P12081	Histidine--tRNA ligase, cytoplasmic	21699	26270.3	44387.1	48677.4	0.82599	0.911862		0.149461	0.462475	-0.4371	-1.78128		0.811734	0.912296	-0.058033	-0.254393
854	O75191	Xylulose kinase	5044.62	7452.28	3880.38	3606.25	0.676924	1.07602		0.617192	0.853828	-0.698936	-0.541057		0.599457	0.767038	-0.456991	-0.569529
855	Q9BQA1	Methylosome protein 50	24040.1	5812.42	22941.6	16378.8	4.13599	1.40069		0.175519	0.495663	1.54096	1.64401		0.823989	0.917711	-0.276574	-0.23743
856	P02794	Ferritin heavy chain	6478.09	19475.9	6102.38	4086.78	0.332621	1.4932		0.109501	0.39798	-1.26149	-2.05152		0.964656	0.980023	0.0358782	0.0471478
857	P61163	Alpha-centractin	62396.2	63046.3	55566.9	76598.9	0.989689	0.725427		0.408181	0.753069	-0.296508	-0.923135		0.107868	0.197816	-0.863207	-2.06476
858	P23297	Protein S100-A1	4819.62	3038.92	9134.6	15154.8	1.58597	0.602751		0.223693	0.548829	0.635245	1.43846		0.234231	0.376263	-0.557501	-1.39953
859	P00167	Cytochrome b5	121031	113951	33196.8	30422.1	1.06213	1.09121		0.885264	0.952586	0.0130488	0.153734		0.867207	0.937667	-0.0508347	-0.178226
860	Q9GZT3	SRA stem-loop-interacting RNA-binding protein, mitochondrial	11105.2	9992.57	14312.6	12123.8	1.11135	1.18054		0.81214	0.931464	0.124695	0.253831		0.779129	0.884499	0.138778	0.299989
861	Q9HD45	Transmembrane 9 superfamily member 3	28545.8	25919.1	29509.9	21758.5	1.10134	1.35625		0.304739	0.645253	0.927159	1.17619		0.562162	0.741638	0.205094	0.631231
862	Q9NPJ3	Acyl-coenzyme A thioesterase 13	125407	135098	22732.2	24326.8	0.928267	0.934452		0.139408	0.44065	-0.0811367	-1.84117		0.555602	0.734349	0.663586	0.642366
863	P60468	Protein transport protein Sec61 subunit beta	65513.4	57633.6	40907.2	53247	1.13672	0.768253		0.105172	0.398421	0.390784	2.08712		0.254397	0.399174	-0.217063	-1.32963
864	Q6DRA6	Putative histone H2B type 2-D	700961	723384	1.15047e+06	1.02132e+06	0.969002	1.12645		0.653673	0.872585	-0.0334117	-0.484027		0.0478989	0.110748	0.150665	2.81855
865	Q01970	1-phosphatidylinositol 4,5-bisphosphate phosphodiesterase beta-3	11912.9	8904.41	4291.35	6684.81	1.33786	0.641955		0.307222	0.647801	0.940825	1.16926		0.331821	0.490445	-1.09068	-1.10327
866	P84098	60S ribosomal protein L19	376718	339485	244977	271726	1.10968	0.901559		0.038957	0.239845	0.160171	3.02537		0.180696	0.297685	-0.134122	-1.6193
867	P80303	Nucleobindin-2	20486.5	19572.8	6392.69	11626.3	1.04668	0.549845		0.856	0.940734	0.0433725	0.193495		0.347804	0.508686	-0.96596	-1.06274
868	Q9Y295	Developmentally-regulated GTP-binding protein 1	12202.3	18103.4	15815.7	11389.1	0.67403	1.38868		0.72191	0.898961	0.617783	0.381969		0.039526	0.090972	0.518858	3.01063
869	Q6FI13	Histone H2A type 2-A	7854.82	24191.4	8834.99	4758.95	0.324694	1.8565		0.0379144	0.235333	-1.51857	-3.05307		0.36703	0.532178	0.754067	1.01613
870	P0CG38	POTE ankyrin domain family member I	418379	409989	778726	629018	1.02046	1.238		0.945975	0.978989	-0.0117385	-0.0721114		0.0934424	0.180579	0.25808	2.19239
871	P84103	Serine/arginine-rich splicing factor 3	338294	350428	334240	298556	0.965376	1.11952		0.591035	0.841682	-0.0281665	-0.583236		0.108085	0.197541	0.142431	2.06299
872	O15347	High mobility group protein B3	104586	109840	111486	110519	0.95217	1.00875		0.309306	0.644906	-0.174287	-1.16348		0.493177	0.683063	0.241139	0.753307
873	P14406	Cytochrome c oxidase subunit 7A2, mitochondrial	97233.2	96467.3	46216.4	6019.39	1.00794	7.67791		0.575554	0.848916	0.0749429	0.608771	+	0.00753	0.0388991	2.57908	4.99256
874	O95793	Double-stranded RNA-binding protein Staufen homolog 1	5445.52	2223.96	9895.96	17138.6	2.44857	0.577408		0.402357	0.745549	0.779042	0.935798		0.403898	0.57426	-0.870944	-0.932431
875	Q9Y3D6	Mitochondrial fission 1 protein	42562.3	57660.2	69027	13062.6	0.738157	5.28434		0.341416	0.685249	-0.467334	-1.07873		0.0579108	0.125051	2.26687	2.63453
876	Q9UN86	Ras GTPase-activating protein-binding protein 2	8292.16	7595.62	7777.6	5747.96	1.0917	1.35311		0.398687	0.740802	0.36158	0.943854		0.361368	0.52754	0.751217	1.02963
877	Q96IX5	ATP synthase membrane subunit DAPIT, mitochondrial	27088.4	36710.1	140880	83477.5	0.737902	1.68764		0.735176	0.899926	-0.335802	-0.362708	+	0.000848768	0.0207778	0.767166	8.98635
878	O14880	Microsomal glutathione S-transferase 3	40977.6	54463.9	75876	37170.8	0.752382	2.04128		0.45018	0.776774	-0.366848	-0.836012		0.0387018	0.0917524	1.03933	3.03207
879	Q15847	Adipogenesis regulatory factor	50741.8	63979.8	7833.87	6533.39	0.79309	1.19905		0.0897937	0.373279	-0.404883	-2.22817		0.678213	0.81463	-0.302652	-0.446695
880	P62273	40S ribosomal protein S29	123463	123325	94570.8	108674	1.00112	0.870228		0.762079	0.908545	-0.0329297	-0.324132		0.0858615	0.168768	-0.242051	-2.26859
881	P61513	60S ribosomal protein L37a	64898.3	66562.5	65052.1	50495	0.974997	1.28829		0.369432	0.715013	-0.0765928	-1.01046		0.083772	0.166621	0.248552	2.29092
882	P60059	Protein transport protein Sec61 subunit gamma	27539.2	23370.9	8089.84	6391.18	1.17835	1.26578		0.312077	0.647569	0.956558	1.15586		0.312687	0.465757	1.0902	1.15419
883	P06454	Prothymosin alpha	1.38005e+06	1537501	936683	1681907	0.897591	0.556917		0.0534804	0.299207	-0.169306	-2.71103	+	0.000630033	0.0248	-0.835347	-9.7089
884	Q9UL25	Ras-related protein Rab-21	26019.8	31939.6	22677.9	22739.7	0.814659	0.997286		0.721531	0.900173	0.193898	0.382522		0.958817	0.979118	0.0293922	0.0549446
885	Q9NRX4	14 kDa phosphohistidine phosphatase	14758.8	20740.2	33723.6	41424.6	0.711601	0.814096		0.780806	0.909936	-0.140629	-0.297626		0.818499	0.916821	-0.0989148	-0.245018
886	O15173	Membrane-associated progesterone receptor component 2	46051.7	50052.3	56426	42645.1	0.920072	1.32315		0.678066	0.880621	-0.054992	-0.446917		0.303327	0.460008	1.17485	1.18016
887	Q8TCT9	Minor histocompatibility antigen H13	30040.9	23014.5	35239.1	39408.7	1.3053	0.894197		0.240183	0.571532	0.9516	1.3783		0.601618	0.768034	-0.171476	-0.566031
888	Q16831	Uridine phosphorylase 1	14625.1	11970.6	123766	96715.1	1.22175	1.2797		0.189191	0.50366	0.655478	1.5803		0.0208505	0.0651358	0.319468	3.69918
889	Q9BUJ2	Heterogeneous nuclear ribonucleoprotein U-like protein 1	24298.2	23613.9	21336.3	24567.4	1.02898	0.868479		0.822291	0.931291	0.0238988	0.239774		0.618947	0.772547	-0.39588	-0.538269
890	Q9Y3B3	Transmembrane emp24 domain-containing protein 7	40811.3	41437.2	34766.2	30247.4	0.984895	1.1494		0.319543	0.652231	-0.0889905	-1.13562		0.0679572	0.142459	0.379494	2.48348
891	P68032	Actin, alpha cardiac muscle 1	681124	632855	1.15137e+06	1.06103e+06	1.07627	1.08514		0.551297	0.833953	0.0820802	0.649722		0.0775231	0.156817	0.189833	2.36165
892	Q9HCY8	Protein S100-A14	122435	123614	29257.9	23504.2	0.990463	1.2448		0.918236	0.966637	0.0124296	0.10929		0.884091	0.937422	0.0643285	0.155321
893	P46459	Vesicle-fusing ATPase	40848.5	37271.8	32264.8	22611.4	1.09596	1.42693		0.959734	0.980878	0.00900141	0.0537202		0.846737	0.932072	-0.156713	-0.206156
894	P14678	Small nuclear ribonucleoprotein-associated proteins B and B'	101355	102284	94839.5	91822.5	0.990917	1.03286		0.661289	0.872355	0.0583407	0.472358		0.866271	0.939138	-0.0211792	-0.1795
895	P61026	Ras-related protein Rab-10	114850	91968.3	97623.2	72762.4	1.2488	1.34167		0.0635713	0.311229	0.351531	2.54605		0.0528218	0.117636	0.524491	2.72302
896	Q86Y46	Keratin, type II cytoskeletal 73	149745	222067	317705	198975	0.674324	1.59671		0.349138	0.692275	-1.49192	-1.05943		0.926717	0.964817	0.0683886	0.0979056
897	Q9UM54	Unconventional myosin-VI	20908.9	17169.3	22746.7	42619.6	1.21781	0.533715		0.276278	0.617772	0.430394	1.25967		0.304537	0.46011	-0.673257	-1.17676
898	Q96FJ2	Dynein light chain 2, cytoplasmic	5706.09	33720.7	76574.4	49926.7	0.169216	1.53374		0.24207	0.572591	-1.80001	-1.37168		0.11984	0.218393	1.12747	1.9724
899	Q14677	Clathrin interactor 1	19344.3	18673.5	12196.2	22913.2	1.03593	0.53228		0.621812	0.853172	0.0860306	0.533724		0.63371	0.783101	-0.409126	-0.514993
900	Q9UKY7	Protein CDV3 homolog	104209	93411.8	65337	71130.6	1.11559	0.91855		0.0415947	0.257714	0.136164	2.95903		0.324962	0.480558	-0.218942	-1.1212
